# Supplementary material for: Metabolic activity in dormant conidia of Aspergillus niger and developmental changes during conidial outgrowth
Source: Fungal Genet Biol. 2016 Sep;94:23–31. doi: 10.1016/j.fgb.2016.07.002 (PMC4981222; doi:10.1016/j.fgb.2016.07.002)
Supplement: Supplementary data 1 [file mmc1.xlsx]

## Sheet: T0-T1 up_regulated
fold change values for genes that increased their transcript levels during first hour of germination
NCBI ID NUMBER	An number	AspGD annotation	T0 RPKM	T1 RPKM	fold change	p-val
ANI_1_1548134	An15g04960	Protein of unknown function	0	11.0335	Inf	0.000144489
ANI_1_628024	An02g04430	Has domain(s) with predicted catalytic activity, pyridoxal phosphate binding activity and role in biosynthetic process	0	0.448555	Inf	0.000277131
ANI_1_2830014	An01g08650	Ortholog of Aspergillus tubingensis : Asptu1_0073696, Aspergillus glaucus : Aspgl1_0047246, Aspergillus acidus : Aspfo1_0696281 and Aspergillus wentii : Aspwe1_0053738	0	0.302945	Inf	0.0018028
ANI_1_1272084	An09g03000	Ortholog of A. fumigatus Af293 : Afu1g02240, Neosartorya fischeri NRRL 181 : NFIA_022410, Aspergillus versicolor : Aspve1_0078150 and Aspergillus clavatus NRRL 1 : ACLA_032190	0	0.494	Inf	0.00427604
ANI_1_2278014	An01g01600	Ortholog(s) have role in cellular response to drug, secondary metabolite biosynthetic process	0.0111074	27.5245	2247.12	4.73198e-13
ANI_1_2030184	An04g07220	Hydroxyacylglutathione hydrolase (glyoxylase II)	0.888006	564.372	580.241	7.79727e-14
ANI_1_64014	An01g00550	Ortholog of A. nidulans FGSC A4 : AN9377, A. fumigatus Af293 : Afu3g02940, A. oryzae RIB40 : AO090120000006, Aspergillus wentii : Aspwe1_0112345 and Aspergillus sydowii : Aspsy1_0163833	0.699765	443.386	538.729	0.000398066
ANI_1_2414014	An01g03230	Ortholog of A. nidulans FGSC A4 : AN0461, A. fumigatus Af293 : Afu1g04370, A. oryzae RIB40 : AO090003000912, Aspergillus wentii : Aspwe1_0025386 and Aspergillus sydowii : Aspsy1_0055307	0.396641	233.944	526.363	3.03556e-53
ANI_1_962124	An14g06980	Ortholog(s) have role in fatty acid biosynthetic process	0.133261	79.7132	526.034	1.57991e-51
ANI_1_1450064	An07g00905	Ortholog of A. nidulans FGSC A4 : AN6861/phbB, AN9483, A. fumigatus Af293 : Afu3g00670, Afu5g13060, Afu8g01120, A. niger CBS 513.88 : An03g01130, An07g06330 and A. oryzae RIB40 : AO090120000428, AO090113000089	0.171872	91.3965	483.302	1.2382e-21
ANI_1_2486024	An02g04410	Has domain(s) with predicted role in transmembrane transport and integral to membrane localization	0.119472	62.9824	463.984	1.74203e-50
ANI_1_2174024	An02g00610	Has domain(s) with predicted cation binding, hydrolase activity, hydrolyzing O-glycosyl compounds activity and role in carbohydrate metabolic process	1.23224	564.069	413.332	3.25543e-58
ANI_1_1688124	An14g07200	Ortholog(s) have catalase activity and role in chanoclavine-I biosynthetic process	0.0498814	23.2531	407.207	3.64216e-08
ANI_1_1906094	An11g04000	Has domain(s) with predicted four-way junction helicase activity, nucleotide binding activity and role in DNA recombination, DNA repair	0.00952988	3.95431	381.591	2.72847e-21
ANI_1_1148104	An12g09810	Putative alcohol dehydrogenase	3.58919	1358.15	339.915	3.01973e-56
ANI_1_1422134	An15g04060	Putative fructose transporter	0.0168328	6.19444	332.386	9.2168e-28
ANI_1_462144	An16g03330	Ortholog(s) have fungal-type cell wall localization	18.9683	6762.52	322.407	5.56039e-56
ANI_1_1556094	An11g00450	Ortholog(s) have endoplasmic reticulum localization	0.332423	110.772	302.215	2.10461e-50
ANI_1_1398184	An04g09420	Ortholog of A. nidulans FGSC A4 : AN2821, A. fumigatus Af293 : Afu2g00180, Afu2g17480, A. niger CBS 513.88 : An03g05360 and A. oryzae RIB40 : AO090102000063, AO090009000716	0.50377	162.185	282.333	6.34759e-31
ANI_1_1544034	An03g06370	Has domain(s) with predicted DNA binding, zinc ion binding activity, role in transcription, DNA-templated and nucleus localization	0.11584	35.551	274.234	4.03968e-12
ANI_1_2182094	An11g06640	Ortholog(s) have cytosol, nucleus localization	0.0544262	16.9481	269.685	9.89014e-24
ANI_1_2384024	An02g03100	Putative methyltransferase	0.272131	82.224	267.385	5.13165e-22
ANI_1_2032184	An04g07230	Ortholog(s) have role in L-cysteine catabolic process to pyruvate, using cysteine dioxygenase	0.971447	265.099	253.257	2.49957e-07
ANI_1_1860094	An11g03730	Ortholog of A. nidulans FGSC A4 : AN2649, A. fumigatus Af293 : Afu1g01190, A. oryzae RIB40 : AO090020000652, Aspergillus wentii : Aspwe1_0741100 and Aspergillus sydowii : Aspsy1_0134175	0.159729	42.9818	240.29	1.85933e-41
ANI_1_112064	An07g00930	Has domain(s) with predicted hydrolase activity	1.15062	288.1	224.145	3.83655e-49
ANI_1_1452064	An07g00940	Ortholog of A. nidulans FGSC A4 : AN12339, A. fumigatus Af293 : Afu8g01800, A. niger CBS 513.88 : An03g05910, A. oryzae RIB40 : AO090010000636 and Aspergillus wentii : Aspwe1_0121910	0.734754	182.132	217.778	6.75966e-10
ANI_1_168144	An16g01350	Ortholog of A. nidulans FGSC A4 : AN7617, A. fumigatus Af293 : Afu4g00235, Neosartorya fischeri NRRL 181 : NFIA_045390, Aspergillus wentii : Aspwe1_0160305 and Aspergillus versicolor : Aspve1_0054503	4.14134	1007.48	217.077	2.00779e-49
ANI_1_2146014	An01g00770	Ortholog(s) have mitochondrion localization	0.847621	202.774	215.625	2.9638e-49
ANI_1_2326074	An08g09330	Ortholog(s) have NADPH dehydrogenase activity, hormone binding, steroid binding activity, role in ergot alkaloid biosynthetic process, steroid metabolic process and cell surface, fungal-type vacuole, hyphal cell wall localization	0.0397164	9.59024	214.623	1.25126e-26
ANI_1_622054	An06g02530	Has domain(s) with predicted FMN binding, NADPH-hemoprotein reductase activity, aromatase activity, electron carrier activity, heme binding, iron ion binding activity and role in oxidation-reduction process	0.0644521	14.9619	213.625	3.08532e-07
ANI_1_182104	An12g01210	Ortholog(s) have dipeptide transmembrane transporter activity, tripeptide transporter activity and role in dipeptide transmembrane transport, tripeptide transport	1.67712	374.138	199.353	1.11518e-49
ANI_1_1424064	An07g00680	Threonine aldolase	0.487053	107.048	196.141	2.57351e-41
ANI_1_726074	An08g05010	Has domain(s) with predicted extracellular region localization	1.31119	289.217	191.709	2.77843e-05
ANI_1_2000014	An01g14800	Tannin acyl hydrolase with a predicted role in tannic acid degradation	0.0425205	9.15681	191.174	6.86362e-21
ANI_1_1770144	An16g05290	Ortholog(s) have drug transmembrane transporter activity, nucleobase transmembrane transporter activity and role in cellular response to drug, cytosine transport, drug transport, purine nucleobase transport	0.790372	155.473	175.917	1.9537e-46
ANI_1_1600134	An15g05350	Has domain(s) with predicted hydrolase activity, hydrolyzing O-glycosyl compounds activity and role in carbohydrate metabolic process	0.039824	7.83145	172.381	3.09474e-11
ANI_1_1452034	An03g05590	Has domain(s) with predicted nucleobase transmembrane transporter activity, role in nucleobase transport and membrane localization	0.938926	180.035	171.395	1.1237e-46
ANI_1_130104	An12g00870	Putative malate permease	1.79359	331.025	170.417	2.14721e-12
ANI_1_3158024	An02g12510	Has domain(s) with predicted ATP binding, ATPase activity, coupled to transmembrane movement of ions, phosphorylative mechanism, cation-transporting ATPase activity, metal ion binding activity	12.8563	2428.75	169.946	2.00791e-48
ANI_1_1086064	An07g08760	Ortholog(s) have NADPH dehydrogenase activity, hormone binding, steroid binding activity, role in ergot alkaloid biosynthetic process, steroid metabolic process and cell surface, fungal-type vacuole, hyphal cell wall localization	0.423642	77.3357	168.54	0.000143281
ANI_1_1878094	An11g03820	Has domain(s) with predicted FMN binding, riboflavin reductase (NADPH) activity and role in oxidation-reduction process	0.0288989	5.50994	167.281	2.44012e-19
ANI_1_2270074	An08g08870	Has domain(s) with predicted N-acetyltransferase activity	0.318592	58.1589	164.33	2.67363e-38
ANI_1_1384014	An01g10190	Ortholog(s) have mitochondrion, plasma membrane localization	0.38261	71.4304	163.025	3.35632e-09
ANI_1_800034	An03g06430	Has domain(s) with predicted nucleotide binding, oxidoreductase activity, transferase activity, transferring acyl groups other than amino-acyl groups, zinc ion binding activity and role in oxidation-reduction process	2.46953	425.366	158.247	8.14443e-08
ANI_1_1738024	An02g12640	Putative RNA-binding protein	14.4527	2546.21	156.321	1.90726e-20
ANI_1_3078014	An01g11480	Has domain(s) with predicted UDP-N-acetylmuramate dehydrogenase activity, flavin adenine dinucleotide binding activity and role in oxidation-reduction process	0.0409562	7.26292	156.025	1.02858e-11
ANI_1_1490014	An01g11010	Putative GPI-anchored glucanosyltransferase; cell wall protein; induced by fenpropimorph; highly expressed upon germination	0.236525	41.7317	155.594	6.84791e-08
ANI_1_862074	An08g06150	Protein of unknown function	1.53948	268.391	154.732	8.81288e-45
ANI_1_1846024	An02g13460	Ortholog(s) have vitamin transporter activity, role in vitamin transport and plasma membrane localization	0.186014	31.1118	150.025	1.93915e-39
ANI_1_1444064	An07g00860	Has domain(s) with predicted role in response to stress and integral to membrane localization	0.17901	29.6886	147.97	3.60202e-34
ANI_1_2304014	An01g01900	Has domain(s) with predicted transporter activity, role in transmembrane transport and integral to membrane localization	0.0723005	11.7948	146.908	3.07335e-31
ANI_1_1472184	An04g09890	Putative 1,3-alpha-glucan synthase; induced in the presence of cell wall stress-inducing compounds such as Calcofluor White, SDS, and caspofungin	0.106902	17.7206	146.519	1.128e-24
ANI_1_2416024	An02g03620	Has domain(s) with predicted role in transmembrane transport and integral to membrane localization	0.5744	91.0699	143.866	2.09478e-43
ANI_1_3240014	An01g13320	Ortholog of A. nidulans FGSC A4 : AN6924, AN5943, AN8512, AN8548, AN0857, AN8661, AN4642 and A. fumigatus Af293 : Afu1g15290, Afu3g00850, Afu4g08850, Afu7g00920	0.0675635	10.5065	143.657	0.000453667
ANI_1_518184	An04g02550	Ortholog(s) have role in mitochondrial translation and mitochondrion localization	1.30301	209.116	143.136	1.34886e-45
ANI_1_460074	An08g03290	Ortholog(s) have nucleolus localization	0.431302	62.2909	127.885	1.21715e-13
ANI_1_1084024	An02g07740	Ortholog of A. nidulans FGSC A4 : AN0416, A. fumigatus Af293 : Afu1g04880, A. niger CBS 513.88 : An01g03870 and A. oryzae RIB40 : AO090138000094, AO090003000852	0.0569576	8.35109	126.986	0.00316296
ANI_1_1440084	An09g05010	Ortholog(s) have (R)-carnitine transmembrane transporter activity, choline transmembrane transporter activity, ethanolamine transmembrane transporter activity	0.24539	33.8239	125.739	1.42308e-37
ANI_1_3258024	An02g13430	Ortholog of A. nidulans FGSC A4 : AN4834, A. fumigatus Af293 : Afu3g07270, A. oryzae RIB40 : AO090020000197, Aspergillus wentii : Aspwe1_0052406 and Aspergillus sydowii : Aspsy1_0087772	0.0378251	5.43629	125.573	4.7189e-12
ANI_1_1300094	An11g10020	Has domain(s) with predicted nucleic acid binding, nucleotide binding activity	1.15439	156.473	119.9	1.06055e-15
ANI_1_802144	An16g05880	Ortholog of A. oryzae RIB40 : AO090005000050, AO090010000520, Aspergillus wentii : Aspwe1_0051816, Aspergillus terreus NIH2624 : ATET_01221 and Aspergillus carbonarius ITEM 5010 : Acar5010_206643	1.85399	235.256	114.075	9.47405e-38
ANI_1_2734024	An02g07880	Has domain(s) with predicted substrate-specific transmembrane transporter activity, role in transmembrane transport and integral to membrane localization	0.19846	24.5499	110.954	3.67607e-35
ANI_1_504034	An03g04280	Protein with similarity to pyridoxine synthesis component pyroA of Aspergillus nidulans	3.8969	462.625	108.505	1.5467e-12
ANI_1_194144	An16g01500	Ortholog(s) have RNA methyltransferase activity, role in maturation of LSU-rRNA from tricistronic rRNA transcript (SSU-rRNA, 5.8S rRNA, LSU-rRNA) and nucleolus, preribosome, large subunit precursor localization	0.894782	108.649	108.379	2.42609e-34
ANI_1_412124	An14g02890	Ortholog(s) have cytosol, nucleus localization	1.49514	177.914	108.367	6.72144e-10
ANI_1_1336124	An14g03370	Allantoinase	0.680327	76.2509	102.666	8.20931e-08
ANI_1_158044	An05g01290	Has domain(s) with predicted substrate-specific transmembrane transporter activity, role in transmembrane transport and integral to membrane localization	2.82472	324.181	102.28	1.0868e-41
ANI_1_860024	An02g06320	3-hydroxy-3-methylglutaryl coenzyme A synthase	0.982791	109.733	100.281	3.45174e-40
ANI_1_358144	An16g02510	Putative alcohol dehydrogenase (catalyzed by glycerol dehydrogenase II (NADP+)	0.312951	34.4746	100.1	6.63483e-34
ANI_1_1370124	An14g03630	Ortholog(s) have ATP-dependent RNA helicase activity, RNA strand annealing activity, role in Group I intron splicing, Group II intron splicing, RNA folding and mitochondrial matrix localization	1.26409	140.409	98.7285	1.44045e-40
ANI_1_360084	An09g03070	Putative 1,3-alpha-glucan synthase; moderately induced in the presence of cell wall stress-inducing compounds such as Calcofluor White, SDS, and caspofungin	1.48415	160.703	96.5664	2.34599e-41
ANI_1_808094	An11g06110	Purine nucleotide phosphorylase	0.797806	86.5036	96.5102	9.1818e-30
ANI_1_1310014	An01g09640	Ortholog(s) have nucleolus localization	0.230813	23.968	94.4511	5.04944e-34
ANI_1_366124	An14g02460	Flavohemoglobin	1.91378	200.483	93.6725	4.90407e-40
ANI_1_1368124	An14g03620	Ortholog(s) have RNA binding activity	0.86725	86.3021	88.8407	9.86855e-32
ANI_1_2134094	An11g06190	Ortholog(s) have nucleolus localization	0.38335	37.7178	88.5715	9.1209e-35
ANI_1_3366024	An02g14880	Ortholog(s) have cytosol, nucleus localization	0.307897	30.6418	88.3983	1.01928e-17
ANI_1_548054	An06g02040	Putative beta-glucosidase	0.0735319	7.4344	88.2171	4.695e-06
ANI_1_2104024	An02g00120	Protein of unknown function; expression regulated by tunicamycin and DTT	0.615371	60.0551	87.0838	9.11238e-33
ANI_1_1920024	An02g13900	Ortholog(s) have role in rRNA processing, ribosomal large subunit assembly and nucleolus localization	1.64332	157.631	86.9242	6.53845e-38
ANI_1_324014	An01g02460	Ortholog of A. nidulans FGSC A4 : AN0172, A. fumigatus Af293 : Afu5g11310, A. oryzae RIB40 : AO090026000711, Aspergillus wentii : Aspwe1_0442534 and Aspergillus sydowii : Aspsy1_0027712	0.31035	30.5214	86.411	2.1387e-07
ANI_1_368094	An11g02620	Alanine transaminase	0.784352	74.4393	85.4084	9.76729e-38
ANI_1_432134	not_available	#N/A	0.318305	30.5187	85.0253	1.7841e-30
ANI_1_610074	An08g04240	NADH-ubiquinone oxidoreductase; respiratory-chain NADH dehydrogenase	1.30194	120.413	82.7743	1.32894e-38
ANI_1_250124	An14g01560	Ortholog(s) have cytosol localization	8.21835	738.128	80.2406	5.2612e-26
ANI_1_1410124	An14g04260	Has domain(s) with predicted RNA binding, phenylalanine-tRNA ligase activity	0.550819	48.6799	79.9465	3.33829e-20
ANI_1_1398164	An18g05140	Ortholog(s) have rRNA binding activity, role in conjugation with cellular fusion, regulation of cell size, ribosomal large subunit assembly and nucleolus localization	3.27986	292.17	79.8194	1.49175e-27
ANI_1_914134	An15g06730	Ortholog(s) have pseudouridine synthase activity, role in tRNA pseudouridine synthesis and cytosol, mitochondrion, nucleus localization	0.648563	56.9325	79.4458	4.87938e-36
ANI_1_2218184	An04g09440	Protein of unknown function	0.110767	9.75717	77.886	2.7676e-13
ANI_1_842134	An15g06240	Has domain(s) with predicted nucleotide binding, oxidoreductase activity and role in metabolic process	1.39488	120.75	76.6022	8.21368e-15
ANI_1_568184	not_available	#N/A	2.80328	236.571	76.1809	4.95938e-33
ANI_1_2096014	An01g00390	Protein of unknown function	0.332604	27.8614	76.0805	4.84531e-25
ANI_1_246184	An04g00930	Ortholog of A. nidulans FGSC A4 : AN2913, AN4375, A. fumigatus Af293 : Afu3g07740, Afu4g06610, A. oryzae RIB40 : AO090023000927, AO090020000420 and Aspergillus wentii : Aspwe1_0041960, Aspwe1_0076983	0.235498	20.3295	75.9847	3.55559e-09
ANI_1_1924094	An11g04110	Ortholog(s) have intracellular localization	0.077207	6.37343	75.8048	9.19553e-05
ANI_1_1354144	An16g00530	Has domain(s) with predicted endodeoxyribonuclease activity, producing 5'-phosphomonoesters activity	0.0218677	1.90092	74.3861	6.99017e-05
ANI_1_152164	An18g01320	Pepsin family secreted protease	0.31227	26.0061	74.1574	2.48152e-32
ANI_1_766114	An13g03060	Ortholog(s) have role in drug transmembrane transport	0.344712	28.6628	74.1346	4.94479e-36
ANI_1_558134	An15g03940	Putative monosaccharide transporter; AmyR dependant induction on maltose	3.99125	336.705	73.7976	9.55034e-06
ANI_1_1282064	An07g10010	Ortholog(s) have guanine nucleotide transmembrane transporter activity and role in cellular iron ion homeostasis, guanine nucleotide transport, mitochondrial genome maintenance, transmembrane transport	2.26712	182.064	72.5809	7.06427e-37
ANI_1_1472134	An15g04420	Has domain(s) with predicted FMN binding, oxidoreductase activity and role in oxidation-reduction process	0.11175	9.30406	72.1373	3.03649e-19
ANI_1_1038084	An09g01120	Ortholog of A. oryzae RIB40 : AO090166000054, Aspergillus wentii : Aspwe1_0118499, Aspergillus niger ATCC 1015 : 189001-mRNA and Aspergillus carbonarius ITEM 5010 : Acar5010_171555, Acar5010_208684	0.131551	10.6373	71.7648	7.93282e-28
ANI_1_1556184	An04g00680	Has domain(s) with predicted nucleic acid binding, nucleotide binding activity	2.43871	196.077	71.7437	5.89919e-37
ANI_1_586014	An01g04590	Ortholog(s) have role in cellular response to nitrogen starvation, negative regulation of G0 to G1 transition, ribosomal small subunit biogenesis and 90S preribosome, nucleolus localization	0.709742	56.4736	71.6853	2.11252e-36
ANI_1_1672184	An04g02640	Ortholog(s) have nucleolus localization	3.30314	264.327	71.6664	2.5012e-33
ANI_1_2306024	An02g02010	Ortholog(s) have cytosol localization	1.47937	117.725	71.5532	7.38277e-36
ANI_1_810064	An07g06520	Ortholog(s) have unfolded protein binding activity, role in cytoplasmic translation, rRNA processing, regulation of translational fidelity and cell surface, cytosol, nucleus, polysome localization	5.02463	395.685	70.7371	1.93651e-37
ANI_1_418184	An04g01960	Ortholog of A. nidulans FGSC A4 : AN9433, A. fumigatus Af293 : Afu4g07600, Aspergillus wentii : Aspwe1_0034573, Aspergillus sydowii : Aspsy1_0062370 and Aspergillus terreus NIH2624 : ATET_05443	1.02524	79.7479	70.53	9.9967e-32
ANI_1_1426084	An09g04860	Ortholog(s) have nucleic acid binding transcription factor activity	0.387441	30.3999	70.3392	1.20635e-33
ANI_1_690024	An02g04910	Has domain(s) with predicted ATP binding, ATPase activity and membrane localization	0.728553	57.7534	69.6615	4.4769e-18
ANI_1_1792094	An11g03150	Salicylate hydroxylase with a predicted role in salicylic acid degradation	1.17345	90.1899	69.073	3.12516e-35
ANI_1_1024104	An12g08570	Type 2 peroxiredoxin	20.2158	1494.83	68.2835	0.000364837
ANI_1_2342104	An12g10430	Protein of unknown function	0.290496	22.5587	68.0635	4.14233e-07
ANI_1_2258074	An08g08720	Has domain(s) with predicted heme binding, peroxidase activity and role in oxidation-reduction process, response to oxidative stress	1.03123	76.9047	68.0399	1.84716e-06
ANI_1_3226014	An01g13200	Ortholog(s) have nucleolus localization	3.76241	280.522	67.2362	1.09735e-36
ANI_1_424184	An04g02000	Ortholog(s) have role in cellular response to biotic stimulus, cellular response to starvation and chromosome organization, more	3.01284	225.779	67.0848	9.40562e-23
ANI_1_192124	An14g01150	Aminomethyltransferase	1.56501	117.597	66.7443	1.9707e-16
ANI_1_2458074	An08g10500	Has domain(s) with predicted structural constituent of ribosome activity, role in translation and ribosome localization	0.454325	33.2292	65.5131	8.17282e-30
ANI_1_166024	An02g01320	Ortholog of A. nidulans FGSC A4 : AN11171, AN7148, A. fumigatus Af293 : Afu4g03595, A. niger CBS 513.88 : An14g01685, An03g06340 and A. oryzae RIB40 : AO090026000213, AO090026000142, AO090023000130	0.0601025	4.49317	65.5093	5.73343e-10
ANI_1_1376124	An14g03660	Ortholog(s) have role in Golgi to plasma membrane transport and Golgi apparatus, fungal-type vacuole membrane localization	0.801943	59.368	65.506	4.14696e-16
ANI_1_256064	An07g02090	Has domain(s) with predicted nucleic acid binding, nucleotide binding activity	2.21657	160.784	64.7769	1.11004e-26
ANI_1_392164	An18g03120	Ortholog(s) have ATP-dependent RNA helicase activity	2.03405	145.724	64.5997	7.21143e-36
ANI_1_2082144	An16g08860	Ortholog(s) have snoRNA binding activity	1.00367	72.0805	64.0688	3.71872e-28
ANI_1_1324024	An02g09170	Ortholog(s) have role in maturation of LSU-rRNA, ribosomal large subunit assembly and 90S preribosome, nucleolus, nucleoplasm localization	0.457078	32.3869	63.6154	6.17898e-21
ANI_1_2708014	An01g07270	Ortholog(s) have mitochondrion localization	0.153074	10.9032	63.3484	6.48432e-23
ANI_1_530024	An02g03860	Ortholog(s) have 90S preribosome, cytoplasm, mitotic spindle pole body, nucleolus localization	0.754486	52.8592	63.2147	4.77301e-35
ANI_1_326064	An07g02690	Ortholog(s) have nucleolus localization	5.83559	413.066	62.7775	5.40538e-12
ANI_1_432074	An08g03070	Aminomethyltransferase	0.353207	24.7344	62.5769	3.22713e-25
ANI_1_846024	An02g06150	Branched chain amino acid aminotransferase	8.8028	606.91	62.2898	6.87228e-36
ANI_1_1778014	An01g13150	Ortholog(s) have nucleolus localization	1.82801	125.294	61.2033	1.35986e-26
ANI_1_476134	An15g03150	Ortholog(s) have stretch-activated, cation-selective, calcium channel activity, role in calcium ion transmembrane transport, cell volume homeostasis, cellular calcium ion homeostasis and perinuclear endoplasmic reticulum localization	2.86647	195.538	61.104	1.17057e-35
ANI_1_2290014	An01g01790	Has domain(s) with predicted inorganic anion exchanger activity, role in anion transport and integral to membrane localization	0.0371088	2.58065	60.8586	1.94815e-11
ANI_1_1890074	An08g03920	Ortholog of A. nidulans FGSC A4 : AN1121, A. fumigatus Af293 : Afu1g11700, A. oryzae RIB40 : AO090038000248, Aspergillus wentii : Aspwe1_0068693 and Aspergillus sydowii : Aspsy1_0038144	0.193207	13.12	60.5772	1.5332e-25
ANI_1_248184	An04g00990	NADP-dependent glutamate dehydrogenase; induced by growth on starch and lactate; expression repressed by tunicamycin and DTT	13.3534	880.219	60.4939	1.40349e-08
ANI_1_1256164	An18g03220	Ortholog(s) have double-stranded DNA 5'-3' exodeoxyribonuclease activity, single-stranded DNA endodeoxyribonuclease activity, tRNA (m5U54) methyltransferase activity and role in double-strand break repair, tRNA modification	0.467821	31.2471	60.0613	3.01934e-31
ANI_1_2798014	An01g08230	Has domain(s) with predicted tRNA (adenine-N1-)-methyltransferase activity, role in tRNA methylation and tRNA (m1A) methyltransferase complex localization	0.506727	33.9601	60.0491	8.83181e-31
ANI_1_1672014	An01g12380	Ortholog(s) have role in cellular response to drug, fluconazole transport	0.268456	18.2769	59.9532	2.23974e-22
ANI_1_1402094	An11g10760	Ortholog(s) have nucleolus localization	2.7652	184.394	59.8663	1.43052e-31
ANI_1_650074	An08g04470	Ortholog(s) have GTPase activity, translation elongation factor activity, role in mitochondrial genome maintenance, mitochondrial translation, translational elongation and mitochondrion localization	4.03534	270.209	59.8256	1.65578e-17
ANI_1_416184	not_available	#N/A	0.177405	11.5833	59.7694	3.78142e-10
ANI_1_392124	An14g02720	Putative neutral amino acid permease	2.33482	154.174	59.2892	1.37957e-34
ANI_1_1458014	An01g10820	Ortholog(s) have role in cellular response to biotic stimulus, cellular response to drug and cellular response to starvation, more	1.71411	114.244	59.158	8.35312e-11
ANI_1_1162124	An14g01630	Ortholog(s) have role in nucleobase-containing compound transport and plasma membrane localization	0.0865052	5.74008	59.1042	1.63604e-19
ANI_1_1132164	An18g01770	Has domain(s) with predicted sequence-specific DNA binding RNA polymerase II transcription factor activity, zinc ion binding activity, role in regulation of transcription, DNA-dependent and nucleus localization	0.547642	36.051	58.244	1.53672e-11
ANI_1_668034	An03g05290	Glucan 1,3-beta-glucosidase; putative glucanotransferase; induced by caspofungin; highly expressed in germinating conidia	1.10924	71.6014	58.1405	3.37751e-33
ANI_1_1568034	An03g06510	Has domain(s) with predicted sequence-specific DNA binding RNA polymerase II transcription factor activity, zinc ion binding activity, role in regulation of transcription, DNA-dependent and nucleus localization	0.102049	6.66308	58.0575	2.87468e-20
ANI_1_1440064	An07g00820	Ortholog(s) have cytosol, nucleus localization	0.451622	28.3468	57.4587	0.000107297
ANI_1_482074	An08g03460	Ortholog(s) have role in endonucleolytic cleavage in 5'-ETS of tricistronic rRNA transcript (SSU-rRNA, 5.8S rRNA and LSU-rRNA), more	4.45127	284.868	57.4157	7.46352e-35
ANI_1_1836014	An01g13600	Ortholog(s) have inorganic phosphate transmembrane transporter activity, role in phosphate ion transmembrane transport and integral to mitochondrial inner membrane, plasma membrane localization	8.10234	517.201	57.3579	7.08318e-35
ANI_1_1426144	An16g01130	Has domain(s) with predicted role in transmembrane transport and membrane localization	0.053243	3.30154	57.1877	2.91734e-13
ANI_1_288044	An05g02300	Putative ER protein with a predicted role in GPI anchor assembly	0.422775	26.765	56.6645	6.18976e-28
ANI_1_3378014	An01g14690	Has domain(s) with predicted role in transmembrane transport and integral to membrane localization	2.45842	150.602	56.3177	3.57857e-07
ANI_1_1224014	An01g09040	Ortholog(s) have ATP-dependent RNA helicase activity, RNA binding activity	9.53799	597.063	56.1353	7.89171e-35
ANI_1_2518024	An02g04900	Endopolygalacturonase	0.500258	31.8612	56.1171	4.26661e-07
ANI_1_560164	An18g04230	Ortholog(s) have mitotic spindle pole body, nucleus localization	5.14208	320.076	55.6885	1.50907e-34
ANI_1_234164	An18g01980	Ortholog(s) have nucleolus localization	3.02363	186.893	55.6146	2.54717e-34
ANI_1_696024	An02g04980	Ortholog(s) have ATP-dependent DNA helicase activity, ATP-dependent DNA/RNA helicase activity, ATP-dependent RNA helicase activity and role in maturation of LSU-rRNA from tricistronic rRNA transcript (SSU-rRNA, 5.8S rRNA, LSU-rRNA)	1.85772	115.076	55.2848	9.13208e-26
ANI_1_360144	An16g02520	Threonine synthase	0.419604	25.1862	54.5616	1.43889e-29
ANI_1_1854184	An04g04630	Ortholog of A. niger CBS 513.88 : An18g00730, A. oryzae RIB40 : AO090011000122, Aspergillus wentii : Aspwe1_0121345 and Aspergillus niger ATCC 1015 : 190360-mRNA, 54079-mRNA	0.259516	15.8166	54.4097	2.22495e-26
ANI_1_2228104	An12g09600	Has domain(s) with predicted role in transmembrane transport and integral to membrane localization	0.753593	45.5761	54.1364	6.32527e-28
ANI_1_372114	An13g02880	Ortholog of A. nidulans FGSC A4 : AN3479, AN8495, AN3143, A. fumigatus Af293 : Afu3g01440, Afu3g13940, Afu4g03340, Afu5g07620 and A. niger CBS 513.88 : An09g04780	0.771791	46.3208	53.9883	5.51404e-33
ANI_1_1358184	An04g09100	Ortholog(s) have chromatin binding activity and role in DNA replication initiation, pre-replicative complex assembly involved in nuclear cell cycle DNA replication, rRNA processing, response to drug	1.75007	104.777	53.4501	2.43395e-31
ANI_1_1422064	An07g00640	Ortholog of A. oryzae RIB40 : AO090023000373, Neosartorya fischeri NRRL 181 : NFIA_004450, Aspergillus wentii : Aspwe1_0043406 and Aspergillus niger ATCC 1015 : 40243-mRNA	0.0271377	1.66705	52.421	0.000297494
ANI_1_1170064	An07g09250	Ortholog(s) have structural constituent of ribosome activity, role in cellular response to drug and mitochondrial small ribosomal subunit localization	2.47557	144.232	52.3039	5.16062e-27
ANI_1_1344034	An03g04400	Ortholog of A. nidulans FGSC A4 : AN11006, A. fumigatus Af293 : Afu5g08200, A. oryzae RIB40 : AO090701000738, Aspergillus wentii : Aspwe1_0048123 and Aspergillus sydowii : Aspsy1_0046266	2.59416	150.104	52.2217	1.79312e-32
ANI_1_268154	An17g01975	Ortholog(s) have rRNA primary transcript binding activity	1.59969	93.2938	52.0787	2.44063e-32
ANI_1_1996094	An11g04990	#N/A	8.37055	486.07	51.9762	5.46611e-34
ANI_1_1720144	An16g04370	Ortholog of A. nidulans FGSC A4 : AN2806, A. niger CBS 513.88 : An14g05270, An11g10010, An14g07230, An15g00800, A. oryzae RIB40 : AO090103000150, AO090113000067 and Aspergillus wentii : Aspwe1_0117492	0.0351557	1.94228	51.2026	3.55077e-10
ANI_1_390074	An08g02700	S-adenosylmethionine synthase	8.58376	487.7	50.9875	1.30757e-33
ANI_1_1304184	An04g08790	Ortholog(s) have ATPase activator activity, RNA binding activity	0.617558	35.3334	50.8575	6.50054e-11
ANI_1_1696134	An15g06690	Ortholog(s) have endoplasmic reticulum localization	3.87931	218.896	50.7152	5.85285e-33
ANI_1_2468074	An08g10700	Putative SAM-dependent methyltransferase	7.69458	442.103	50.5257	5.94765e-05
ANI_1_298114	An13g02220	Ortholog of Aspergillus kawachii : Aspka1_0177110	1.62896	91.7561	50.4141	7.11853e-32
ANI_1_596164	An18g04470	Ortholog(s) have double-stranded telomeric DNA binding activity, role in mitotic cell cycle checkpoint, telomere maintenance and chromosome, telomeric region, nuclear chromatin localization	1.6402	91.8505	50.0382	9.33276e-33
ANI_1_538054	An06g01990	Ortholog of A. nidulans FGSC A4 : AN6924, AN5943, AN8512, AN8548, AN0857, AN8661, AN4642 and A. fumigatus Af293 : Afu1g15290, Afu3g00850, Afu4g08850, Afu7g00920	0.195934	10.7644	49.6156	5.52537e-22
ANI_1_52124	An14g00280	Hypoxanthine phosphoribosyltransferase with a role in the salvage pathways for nucleotides	3.14234	172.557	49.2397	2.68038e-32
ANI_1_1208024	An02g08430	Ortholog(s) have histone-arginine N-methyltransferase activity, ribosome binding activity and role in peptidyl-arginine methylation, to asymmetrical-dimethyl arginine, ribosome biogenesis	6.98787	377.787	48.6185	6.17489e-33
ANI_1_3334024	An02g14360	Ortholog of A. nidulans FGSC A4 : AN7458, A. fumigatus Af293 : Afu2g05930, A. oryzae RIB40 : AO090001000711, Aspergillus wentii : Aspwe1_0046345 and Aspergillus sydowii : Aspsy1_1009031	1.32612	71.6258	48.5855	1.47694e-31
ANI_1_878094	An11g06660	Has domain(s) with predicted methyltransferase activity and role in RNA methylation	0.826675	44.2181	48.44	2.14369e-29
ANI_1_1850064	An07g05790	Ortholog(s) have nucleolus localization	1.90018	102.286	48.0431	2.09044e-24
ANI_1_1092064	An07g08820	Ortholog of A. nidulans FGSC A4 : AN5225, A. fumigatus Af293 : Afu4g04605, Afu2g04095, A. niger CBS 513.88 : An13g04060 and A. oryzae RIB40 : AO090206000029	0.614161	32.9671	47.9621	1.8661e-30
ANI_1_1980064	An07g07250	Ortholog of A. nidulans FGSC A4 : AN4534, A. fumigatus Af293 : Afu2g02870, A. oryzae RIB40 : AO090026000636, Aspergillus wentii : Aspwe1_0103173 and Aspergillus sydowii : Aspsy1_0059259	1.34434	72.302	47.8009	1.12987e-17
ANI_1_1578134	An15g05170	Cysteine synthase	0.767768	39.7953	47.6496	2.67941e-12
ANI_1_990094	An11g07680	Ortholog(s) have nucleus localization	1.67668	88.8954	47.5455	1.3561e-31
ANI_1_328134	An15g01910	Ortholog(s) have ATP binding, ATPase activity, role in poly(A)+ mRNA export from nucleus, ribosomal small subunit biogenesis and cytosol, mitochondrion, plasma membrane, polysome localization	2.46799	128.935	47.291	2.03476e-32
ANI_1_1704014	An01g12570	Putative histidine biosynthesis trifunctional protein; induced by growth on starch and lactate	1.69317	88.2261	47.2076	5.80033e-32
ANI_1_1862144	An16g06300	Low-affinity Fe(II) transporter	0.0417	2.25228	47.0992	0.000157012
ANI_1_1212104	An12g10360	Ortholog of A. nidulans FGSC A4 : AN5372, AN7785, A. fumigatus Af293 : Afu5g07450, Afu6g14060, A. niger CBS 513.88 : An08g08280, An15g02880 and A. oryzae RIB40 : AO090103000388, AO090701000652, AO090010000610	0.418819	22.2242	46.9091	5.86706e-26
ANI_1_422074	An08g02990	Adenylylsulfate kinase	2.6972	139.643	46.8786	7.12583e-31
ANI_1_2002024	An02g14520	GMP synthase	7.46546	389.261	46.7173	5.79956e-22
ANI_1_1172144	An16g08720	Cystathionine gamma-lyase	1.08178	56.5218	46.6799	3.05795e-30
ANI_1_680034	An03g05360	Ortholog of A. nidulans FGSC A4 : AN2821, A. fumigatus Af293 : Afu2g00180, Afu2g17480, A. niger CBS 513.88 : An04g09420 and A. oryzae RIB40 : AO090102000063, AO090009000716	1.25723	64.4861	46.6335	1.13889e-30
ANI_1_356074	An08g02390	Ortholog(s) have nucleolus localization	7.48709	390.78	46.5643	2.29289e-21
ANI_1_1214104	An12g10380	Putative chitin synthase	2.36154	124.174	46.5462	3.88116e-09
ANI_1_1936064	An07g06630	Ortholog of A. nidulans FGSC A4 : AN4600, A. fumigatus Af293 : Afu2g02210, Aspergillus wentii : Aspwe1_0104597, Aspergillus sydowii : Aspsy1_0180963 and Aspergillus terreus NIH2624 : ATET_05692	2.09555	108.782	46.425	8.30299e-19
ANI_1_252024	An02g01860	Ortholog of A. nidulans FGSC A4 : AN6245, A. fumigatus Af293 : Afu2g13120, A. oryzae RIB40 : AO090026000269, Aspergillus wentii : Aspwe1_0031335 and Aspergillus sydowii : Aspsy1_0150794	0.737828	37.895	46.2749	1.16639e-27
ANI_1_878034	An03g06850	Ortholog(s) have role in establishment of cell polarity, ribosome biogenesis and nucleolus localization	3.21455	165.043	46.1699	4.47518e-31
ANI_1_1618014	An01g11960	mRNP complex component; expression enhanced by maltose; brefeldin A resistance protein	1.2874	66.8224	46.1002	2.3881e-31
ANI_1_1412034	An03g05260	Ortholog(s) have chitosan binding activity	0.0417474	2.22581	46.047	0.00290774
ANI_1_556034	An03g04660	Ortholog(s) have mitochondrial ribosome localization	1.17178	60.687	45.9158	4.66398e-30
ANI_1_866134	An15g06390	Ortholog(s) have nucleolus localization	5.56473	285.101	45.8859	3.87142e-27
ANI_1_1968064	An07g07010	Ortholog(s) have ATPase activator activity, role in cellular response to drug, ribosomal large subunit biogenesis and nucleolus, preribosome, large subunit precursor localization	12.9329	664.916	45.8491	5.08465e-32
ANI_1_2026024	An02g14660	Ortholog(s) have 90S preribosome, nucleolus, spindle localization	6.12678	309.557	45.2184	6.2183e-32
ANI_1_1076014	An01g08090	Phosphoribosylaminoimidazole carboxylase	1.26079	63.0046	45.1944	1.79434e-30
ANI_1_1144124	An14g01450	Ortholog(s) have cytoplasm, nucleus localization	0.0987572	4.76171	45.1117	0.00232343
ANI_1_268164	An18g02230	Ortholog(s) have mitotic spindle pole body, nucleus localization	9.38139	469.442	44.835	3.56004e-32
ANI_1_1800104	An12g04910	Has domain(s) with predicted ATP binding, ATP-dependent helicase activity, nucleic acid binding activity	0.975662	48.2077	44.19	2.61635e-30
ANI_1_1220144	An16g09050	Ortholog(s) have choline:oxygen 1-oxidoreductase activity, role in choline catabolic process and intracellular localization	4.37447	212.584	44.1271	1.42858e-31
ANI_1_1320104	An12g00590	Has domain(s) with predicted DNA-directed RNA polymerase activity and role in transcription, DNA-templated	0.787799	39.0683	43.9921	1.33378e-22
ANI_1_990104	An12g08230	Putative zinc finger protein; expressed in germinating conidia	0.11293	5.53017	43.9897	5.72426e-16
ANI_1_3116024	An02g12260	Ortholog(s) have gamma-glutamylcyclotransferase activity, role in glutathione catabolic process and cytosol, nucleus localization	0.440302	21.4976	43.8426	1.5387e-23
ANI_1_1060064	An07g08590	Ortholog(s) have nucleus, spindle localization	2.02903	98.666	43.6418	2.75336e-31
ANI_1_696184	An04g03800	Ortholog(s) have mitochondrial ribosome localization	1.47971	72.2294	43.6156	3.11307e-24
ANI_1_1902014	An01g14040	Ortholog of A. nidulans FGSC A4 : AN0904, A. fumigatus Af293 : Afu1g15700, A. oryzae RIB40 : AO090005001136, Aspergillus wentii : Aspwe1_0027549 and Aspergillus sydowii : Aspsy1_0141245	0.161231	7.75084	43.4302	1.52633e-22
ANI_1_910134	An15g06710	Ortholog of A. nidulans FGSC A4 : AN7357, A. fumigatus Af293 : Afu2g16340, Aspergillus wentii : Aspwe1_0026925, Aspergillus sydowii : Aspsy1_0369947 and Aspergillus terreus NIH2624 : ATET_02316	1.25773	58.8716	42.2919	3.24935e-29
ANI_1_92074	An08g00720	Ortholog(s) have role in cellular response to drug, rRNA processing, ribosomal large subunit biogenesis and PeBoW complex, preribosome, large subunit precursor localization	2.32812	110.195	42.2507	9.42395e-22
ANI_1_2658024	An02g07050	Ortholog of A. nidulans FGSC A4 : AN4868, A. fumigatus Af293 : Afu3g11310, Aspergillus wentii : Aspwe1_0037013, Aspergillus sydowii : Aspsy1_0029674 and Aspergillus glaucus : Aspgl1_0045568	2.25348	105.974	42.1994	4.0194e-30
ANI_1_252134	An15g01480	Ortholog(s) have role in maturation of 5.8S rRNA from tricistronic rRNA transcript (SSU-rRNA, 5.8S rRNA, LSU-rRNA), maturation of LSU-rRNA from tricistronic rRNA transcript (SSU-rRNA, 5.8S rRNA, LSU-rRNA)	4.08388	194.242	42.1602	1.33779e-13
ANI_1_370064	An07g03070	Ortholog(s) have L-aspartate transmembrane transporter activity, L-glutamate transmembrane transporter activity, antiporter activity, uniporter activity	3.49488	162.694	42.1059	5.32894e-31
ANI_1_1188074	An08g08560	Has domain(s) with predicted role in transmembrane transport and integral to membrane localization	0.471825	21.513	41.9435	4.38457e-09
ANI_1_2558014	An01g05580	Ortholog(s) have cytosol, nucleolus localization	5.43848	253.93	41.9079	4.94301e-31
ANI_1_620034	An03g04990	Ortholog(s) have role in ribosomal large subunit biogenesis and nucleolus, preribosome, large subunit precursor localization	8.24557	381.452	41.4473	1.06296e-30
ANI_1_1260184	An04g08430	Ortholog of A. nidulans FGSC A4 : AN1817, Neosartorya fischeri NRRL 181 : NFIA_033170, Aspergillus wentii : Aspwe1_0178646 and Aspergillus versicolor : Aspve1_0037631, Aspve1_0037735	0.28686	13.5261	41.3868	6.67122e-15
ANI_1_144054	An06g01210	Ortholog(s) have nucleus localization	3.79025	173.592	41.1214	2.45155e-30
ANI_1_2234104	An12g09630	Has domain(s) with predicted role in transmembrane transport and integral to membrane localization	0.0742175	3.29032	40.9009	3.71657e-05
ANI_1_814094	An11g06140	1-pyrroline-5-carboxylate dehydrogenase	1.88849	86.6944	40.6225	5.87286e-11
ANI_1_1326124	An14g03270	Has domain(s) with predicted methyltransferase activity	4.73969	213.684	40.5831	1.73454e-30
ANI_1_412144	An16g02950	Ortholog(s) have role in maturation of SSU-rRNA and cytosol, nucleolus localization	0.288792	12.9641	40.5107	4.6015e-16
ANI_1_1792184	An04g03940	Ortholog(s) have L-methionine secondary active transmembrane transporter activity and role in cysteine transport, methionine import	3.91869	176.898	40.4144	1.83134e-30
ANI_1_1454144	An16g01360	Ortholog of Aspergillus tubingensis : Asptu1_0055628, Aspergillus brasiliensis : Aspbr1_0196276, Aspergillus kawachii : Aspka1_0174983 and Aspergillus acidus : Aspfo1_0133325	0.0533881	2.38235	40.4141	3.2696e-10
ANI_1_868124	An14g06310	Ortholog(s) have structural constituent of ribosome activity and mitochondrial large ribosomal subunit localization	1.87234	84.3985	40.3669	4.35054e-21
ANI_1_682024	An02g04860	Ortholog(s) have endoplasmic reticulum, plasma membrane localization	1.23559	54.6979	39.9851	3.01918e-28
ANI_1_1130164	An18g01760	Has domain(s) with predicted substrate-specific transmembrane transporter activity, role in transmembrane transport and integral to membrane localization	0.0488858	2.27777	39.9639	0.00265284
ANI_1_2592014	An01g06040	Putative 60S ribosome biogenesis protein	8.91229	396.473	39.809	1.27138e-19
ANI_1_94074	An08g00730	Ortholog(s) have nucleus localization	0.41872	18.4805	39.7517	8.91475e-27
ANI_1_3106024	An02g12030	Ortholog(s) have nucleus localization	0.44139	19.2908	39.4875	5.89111e-25
ANI_1_190144	An16g01480	Ortholog(s) have deoxyhypusine synthase activity, role in peptidyl-lysine modification to hypusine and cytosol, nucleus localization	0.872846	38.4434	39.4363	5.76395e-27
ANI_1_2176024	An02g00660	Ortholog of A. nidulans FGSC A4 : AN2391, A. fumigatus Af293 : Afu2g14510, A. niger CBS 513.88 : An07g03040 and A. oryzae RIB40 : AO090023000055, AO090026000077, AO090020000644	0.678177	29.3739	39.2768	4.4457e-29
ANI_1_236124	An14g01460	Glutamate-ammonia ligase	0.244409	10.2925	39.2185	0.000477447
ANI_1_2806014	An01g08390	Ortholog of A. nidulans FGSC A4 : AN3595, A. fumigatus Af293 : Afu4g12810, A. oryzae RIB40 : AO090009000310, Aspergillus wentii : Aspwe1_0033850 and Aspergillus sydowii : Aspsy1_0032688	1.70123	74.5204	39.1484	2.2001e-26
ANI_1_2492094	An11g09660	Ortholog(s) have diacylglycerol cholinephosphotransferase activity, ethanolaminephosphotransferase activity, role in phosphatidylcholine biosynthetic process, phosphatidylethanolamine biosynthetic process and Golgi apparatus localization	1.02997	44.8225	39.1088	1.452e-27
ANI_1_1386144	An16g00800	Ortholog(s) have spermidine transmembrane transporter activity, spermine transmembrane transporter activity and role in putrescine transport, spermidine transport, spermine transport	0.185343	8.25528	39.0658	3.21255e-12
ANI_1_82084	An09g00890	Tannin acyl hydrolase with a predicted role in tannic acid degradation	0.0168618	0.732886	38.9876	0.00402112
ANI_1_180134	An15g01000	Ortholog(s) have role in mitochondrial tRNA wobble uridine modification and mitochondrion localization	1.09883	47.0745	38.6557	1.05205e-28
ANI_1_784074	An08g05500	Ortholog(s) have structural constituent of ribosome activity and mitochondrial large ribosomal subunit localization	2.48859	107.14	38.4739	2.98073e-29
ANI_1_250024	An02g01830	Ortholog(s) have electron transporter, transferring electrons from CoQH2-cytochrome c reductase complex and cytochrome c oxidase complex activity	16.5498	707.087	38.3752	3.69385e-30
ANI_1_172154	An17g01270	Ortholog(s) have structural constituent of ribosome activity and mitochondrial large ribosomal subunit localization	0.41317	17.5431	38.2816	4.85402e-23
ANI_1_2290074	An08g09100	Protein of unknown function	0.0202411	0.844575	38.2135	0.0010158
ANI_1_1036024	An02g07460	Ortholog(s) have cell division site, cell tip localization	0.504243	21.6481	38.1411	7.12336e-13
ANI_1_510134	An15g03420	Ortholog(s) have role in cellular response to hyperoxia, more	1.5135	64.3268	37.9998	9.99496e-22
ANI_1_1792074	An08g02870	Ortholog(s) have role in cellular response to drug, ribosomal large subunit assembly and Noc1p-Noc2p complex, nucleolus localization	3.56976	150.532	37.9359	5.96575e-30
ANI_1_1064124	An14g00700	Ortholog(s) have role in cellular response to oxidative stress, misfolded or incompletely synthesized protein catabolic process, protein import into peroxisome matrix and mitochondrial inner membrane localization	0.790323	32.8241	37.7786	2.7338e-27
ANI_1_514124	An14g03520	Putative endomannanase; induced by caspofungin	1.65104	68.6823	37.5869	8.86108e-29
ANI_1_78034	An03g00720	Protein of unknown function; expression induced by tunicamycin and DTT	11.2862	479.146	37.1062	0.00164959
ANI_1_1594024	An02g11460	Ortholog(s) have role in regulation of DNA methylation and nucleus localization	1.08852	44.2767	37.0685	2.85823e-27
ANI_1_368164	An18g02990	Ortholog(s) have structural constituent of ribosome activity and mitochondrial large ribosomal subunit localization	3.46546	142.36	37.0609	2.00019e-28
ANI_1_2252074	An08g08690	Ortholog(s) have Hsp70 protein binding, Hsp90 protein binding activity, role in cellular response to drug, protein folding and cytosol, nucleus localization	1.87573	77.6614	37.0479	2.19489e-27
ANI_1_1738014	An01g12800	Ortholog(s) have nucleus localization	4.68634	193.211	37.0041	1.12778e-29
ANI_1_2448014	An01g03760	Ortholog(s) have rRNA primary transcript binding activity	10.5617	432.247	36.6039	4.98992e-22
ANI_1_516104	An12g04110	Ortholog(s) have endodeoxyribonuclease activity, exodeoxyribonuclease activity, ribonuclease activity	0.417022	17.1243	36.6018	1.07396e-23
ANI_1_1480144	An16g01490	Has domain(s) with predicted ubiquitin thiolesterase activity, zinc ion binding activity and role in ubiquitin-dependent protein catabolic process	1.66352	66.3969	36.4133	6.34069e-07
ANI_1_2132094	An11g06160	Proline dehydrogenase	2.36226	97.5118	36.4016	1.47e-19
ANI_1_372144	An16g02580	Ortholog of A. nidulans FGSC A4 : AN11699, A. fumigatus Af293 : Afu3g09040, A. oryzae RIB40 : AO090005001362, Aspergillus wentii : Aspwe1_0041786 and Aspergillus sydowii : Aspsy1_0146567	6.23925	254.088	36.3742	3.56567e-19
ANI_1_664094	An11g04840	Ortholog(s) have cytosol, nucleus localization	0.640907	25.3361	36.3728	5.532e-17
ANI_1_690124	An14g04960	Ortholog(s) have structural constituent of ribosome activity, role in aerobic respiration and mitochondrial large ribosomal subunit localization	4.69561	189.188	36.0645	2.87299e-28
ANI_1_666064	An07g05380	Ortholog(s) have cytosol, nucleolus, spindle localization	0.997135	39.9215	35.9585	2.57419e-27
ANI_1_144114	An13g01010	Ortholog(s) have role in cellular response to drug, endonucleolytic cleavage in ITS1 to separate SSU-rRNA from 5.8S rRNA and LSU-rRNA from tricistronic rRNA transcript (SSU-rRNA, 5.8S rRNA and LSU-rRNA), more	4.1543	166.993	35.9526	9.02419e-15
ANI_1_1774184	An04g03790	Ortholog(s) have role in ribosomal large subunit export from nucleus and mitotic spindle pole body, nucleolus, nucleoplasm, preribosome, large subunit precursor localization	18.3454	724.093	35.5342	2.0789e-29
ANI_1_1978184	An04g06490	Ortholog(s) have 3-demethylubiquinone-6 3-O-methyltransferase activity, hexaprenyldihydroxybenzoate methyltransferase activity and role in cellular response to cadmium ion, detoxification of cadmium ion, ubiquinone biosynthetic process	0.131598	5.28763	35.5222	2.9396e-10
ANI_1_1270064	An07g09900	Ortholog of A. nidulans FGSC A4 : AN5136, A. fumigatus Af293 : Afu1g07360, Aspergillus wentii : Aspwe1_0040941, Aspergillus sydowii : Aspsy1_0047597 and Aspergillus carbonarius ITEM 5010 : Acar5010_207544	0.341279	13.193	35.3794	1.45726e-18
ANI_1_924024	An02g06750	Ortholog(s) have nucleolus localization	0.224781	8.83637	35.2951	7.51311e-21
ANI_1_2204074	An08g08280	Ortholog of A. nidulans FGSC A4 : AN5372, AN7785, A. fumigatus Af293 : Afu5g07450, Afu6g14060, A. niger CBS 513.88 : An15g02880, An12g10360 and A. oryzae RIB40 : AO090103000388, AO090701000652, AO090010000610	0.0761403	3.01521	35.2244	7.8352e-06
ANI_1_6144	An16g00090	Has domain(s) with predicted role in transmembrane transport and integral to membrane localization	0.04978	2.04249	35.168	2.11984e-05
ANI_1_1462014	An01g10840	Ortholog(s) have protein-lysine N-methyltransferase activity, role in negative regulation of G2/M transition of mitotic cell cycle, peptidyl-lysine methylation and cytosol, nucleus localization	2.43534	94.0784	34.7989	1.26347e-27
ANI_1_1128134	An15g00730	Ortholog of A. nidulans FGSC A4 : AN6561, A. fumigatus Af293 : Afu6g04590, A. oryzae RIB40 : AO090701000087, Aspergillus wentii : Aspwe1_0168378 and Aspergillus sydowii : Aspsy1_0062693	2.53593	97.9239	34.5456	9.87359e-28
ANI_1_154154	An17g01120	Phosphatidylserine synthase	0.328994	12.5094	34.5033	1.33116e-22
ANI_1_1162144	An16g08640	Ortholog(s) have nucleolus localization	4.31008	166.396	34.405	9.04957e-17
ANI_1_616104	An12g04800	Adenosine deaminase	0.273651	10.324	34.3454	2.86453e-19
ANI_1_190094	An11g01300	Ortholog(s) have role in ribosome biogenesis and cytosol, nucleolus localization	6.97226	264.721	34.1676	1.17913e-28
ANI_1_684064	An07g05570	Chitin synthase class II	0.344884	13.3304	34.1646	1.95997e-25
ANI_1_1634074	An08g00950	Ortholog(s) have structural constituent of ribosome activity, role in mitochondrial genome maintenance and mitochondrial large ribosomal subunit localization	1.83688	68.7204	33.9652	3.54669e-25
ANI_1_1438014	An01g10700	Ortholog(s) have tRNA dihydrouridine synthase activity, role in tRNA modification and mitochondrion, nucleus localization	2.4136	91.3557	33.9559	5.054e-28
ANI_1_1682094	An11g01850	Ortholog(s) have nucleolus localization	4.25498	161.308	33.927	4.04767e-23
ANI_1_1400024	An02g09910	Ortholog(s) have fatty acid elongase activity, role in fatty acid elongation, sphingolipid biosynthetic process, vesicle-mediated transport and endoplasmic reticulum localization	1.14005	43.0006	33.9042	1.37247e-26
ANI_1_1686144	An16g03960	Ortholog(s) have mitochondrion localization	0.574587	21.4776	33.8058	6.57119e-23
ANI_1_606074	An08g04150	Ortholog(s) have structural constituent of ribosome activity and mitochondrial large ribosomal subunit, nucleolus localization	4.51459	169.888	33.8002	4.1234e-28
ANI_1_802074	An08g05610	Nitrate reductase	1.1007	40.5038	33.7933	2.78786e-06
ANI_1_1710104	An12g03850	Ortholog(s) have role in RNA metabolic process, response to cold and mitochondrion localization	0.666835	25.2192	33.6909	1.15256e-25
ANI_1_1678134	An15g06400	Ortholog of A. nidulans FGSC A4 : AN2146, A. fumigatus Af293 : Afu2g16050, A. oryzae RIB40 : AO090012000196, Aspergillus wentii : Aspwe1_0170996 and Aspergillus sydowii : Aspsy1_0085010	2.05873	76.5053	33.4548	7.95471e-27
ANI_1_2600024	An02g06090	Has domain(s) with predicted carbohydrate binding, catalytic activity, role in carbohydrate catabolic process and integral to membrane localization	1.22269	45.657	33.4431	4.53856e-27
ANI_1_830164	An18g06260	Has domain(s) with predicted translation initiation factor activity and eukaryotic translation initiation factor 3 complex localization	8.49509	314.801	33.1866	3.17129e-28
ANI_1_1078144	An16g08030	Ortholog(s) have 5S rRNA binding, 7S RNA binding activity	12.8638	476.161	33.1306	3.73165e-25
ANI_1_1838064	An07g05710	Ortholog of A. oryzae RIB40 : AO090038000158, Aspergillus tubingensis : Asptu1_0045397, Aspergillus brasiliensis : Aspbr1_0194076 and Aspergillus flavus NRRL 3357 : AFL2T_08970	0.0644521	2.39049	32.8406	2.57276e-07
ANI_1_964144	An16g07300	Ortholog(s) have role in cellular response to drug, endonucleolytic cleavage in 5'-ETS of tricistronic rRNA transcript (SSU-rRNA, 5.8S rRNA and LSU-rRNA), more	0.979671	35.551	32.8304	5.82561e-26
ANI_1_676024	An02g04830	Ortholog(s) have cytosol localization	1.31713	48.1034	32.7363	1.03677e-26
ANI_1_1342024	An02g09260	Protein similar to nucleolar protein NOP5	14.8219	542.411	32.6868	1.62791e-28
ANI_1_796084	An09g06180	Ortholog(s) have cytosol, nucleus localization	4.67263	169.028	32.6863	8.93984e-28
ANI_1_688164	An18g05190	Ortholog(s) have histone methyltransferase activity (H4-R3 specific), protein-arginine omega-N asymmetric methyltransferase activity, protein-arginine omega-N monomethyltransferase activity	27.8195	1013.16	32.6421	1.86779e-28
ANI_1_3210014	An01g12970	Has domain(s) with predicted sequence-specific DNA binding, sequence-specific DNA binding transcription factor activity and role in regulation of transcription, DNA-dependent	0.238944	8.72384	32.3847	2.04522e-05
ANI_1_108134	An15g00570	Glycinamide ribotide synthetase and aminoimidazole ribotide synthetase/phosphoribosylamine-glycine ligase	3.66923	131.549	32.3652	6.65486e-28
ANI_1_2484024	An02g04400	Ortholog(s) have intracellular localization	0.0835897	2.96466	32.3283	0.00439444
ANI_1_1918024	An02g13890	Ortholog of A. nidulans FGSC A4 : AN10943, A. fumigatus Af293 : Afu2g05550, A. oryzae RIB40 : AO090001000666, Neosartorya fischeri NRRL 181 : NFIA_082270 and Aspergillus clavatus NRRL 1 : ACLA_089150	11.0042	397.05	32.1017	8.08091e-15
ANI_1_1856074	An08g03670	Putative ethanolamine kinase	1.0078	36.1562	31.7726	6.85497e-13
ANI_1_378074	An08g02520	Ortholog(s) have role in cell division, positive regulation of growth rate, rRNA processing, ribosomal subunit export from nucleus and nucleolus localization	6.60311	233.333	31.752	7.53053e-28
ANI_1_558164	An18g04220	ADP/ATP translocase; antiporter	124.463	4324.59	31.6365	5.04153e-28
ANI_1_814084	An09g06310	Ortholog(s) have role in maturation of 5.8S rRNA from tricistronic rRNA transcript (SSU-rRNA, 5.8S rRNA, LSU-rRNA), maturation of LSU-rRNA from tricistronic rRNA transcript (SSU-rRNA, 5.8S rRNA, LSU-rRNA)	4.95661	174.41	31.4675	4.0608e-27
ANI_1_1466084	An09g05270	Ortholog(s) have snoRNA binding activity	1.81521	62.9729	31.3014	4.16026e-27
ANI_1_1706014	An01g12580	Has domain(s) with predicted role in rRNA processing and small-subunit processome localization	2.70482	94.9678	31.2982	7.18434e-12
ANI_1_834164	An18g06290	Ortholog(s) have calcium-transporting ATPase activity and nuclear envelope localization	3.52482	120.918	31.2846	5.87779e-08
ANI_1_434014	An01g03350	Putative C-8 sterol isomerase; expression repressed by tunicamycin and DTT; induced by fenpropimorph	0.315487	11.0662	31.2353	4.49122e-18
ANI_1_578124	An14g04040	Ortholog(s) have role in negative regulation of mitochondrial translation and integral to mitochondrial membrane localization	2.56816	88.1679	30.9646	1.64158e-27
ANI_1_532114	An13g00430	Ortholog(s) have role in translational initiation and cytosol, eukaryotic 43S preinitiation complex, eukaryotic translation initiation factor 3 complex, eIF3m, nucleus localization	0.74257	25.639	30.9584	2.21658e-23
ANI_1_1676124	An14g07130	Ortholog of A. nidulans FGSC A4 : AN3207, AN1505, A. fumigatus Af293 : Afu2g15470, Afu8g00720, Afu8g05070 and A. niger CBS 513.88 : An07g04980, An16g07680, An14g02720, An15g05540	2.84318	98.0713	30.9481	8.1812e-27
ANI_1_918024	An02g06700	Ortholog(s) have double-stranded DNA binding, sequence-specific DNA binding activity	2.29285	79.7626	30.8872	5.47823e-27
ANI_1_1030134	An15g07550	Ortholog(s) have role in response to amino acid	4.20186	143.011	30.5888	3.08521e-27
ANI_1_254164	An18g02140	Spi1-GTPase binding protein	5.01078	171.076	30.587	4.2909e-27
ANI_1_150184	An04g00250	Ortholog of A. nidulans FGSC A4 : AN4311, A. fumigatus Af293 : Afu4g06030, A. oryzae RIB40 : AO090023000993, Aspergillus wentii : Aspwe1_0167289 and Aspergillus sydowii : Aspsy1_0051121	1.43539	49.0974	30.5847	1.69266e-26
ANI_1_26114	An13g00240	Ortholog(s) have role in cellular response to UV, nucleotide-excision repair, pyrimidine dimer repair and nucleotide-excision repair complex localization	6.54114	221.332	30.1801	9.74097e-23
ANI_1_2402014	An01g03080	Ortholog(s) have nucleolus localization	6.02488	203.53	30.148	1.84995e-27
ANI_1_2286024	An02g01590	Ortholog(s) have nucleus localization	4.05224	135.612	30.1475	3.62403e-27
ANI_1_470154	An17g01470	Ortholog(s) have nucleolus localization	0.533133	17.8861	30.0827	6.80806e-23
ANI_1_210024	An02g01600	Ortholog(s) have role in endonucleolytic cleavage in 5'-ETS of tricistronic rRNA transcript (SSU-rRNA, 5.8S rRNA and LSU-rRNA), more	1.78458	59.7762	30.0425	3.67153e-26
ANI_1_804164	An18g06010	Ortholog(s) have structural constituent of ribosome activity and mitochondrial large ribosomal subunit, mitochondrial membrane localization	5.62193	187.652	29.9253	6.72787e-27
ANI_1_790084	An09g06140	Ortholog(s) have structural constituent of ribosome activity and mitochondrial large ribosomal subunit localization	1.14442	38.0823	29.8443	7.57532e-18
ANI_1_3198014	An01g12640	Ortholog of A. nidulans FGSC A4 : AN0805, A. fumigatus Af293 : Afu1g14640, A. oryzae RIB40 : AO090003000485, Aspergillus wentii : Aspwe1_0487250 and Aspergillus sydowii : Aspsy1_0025994	1.45676	48.5852	29.7984	4.29738e-24
ANI_1_1388164	An18g05080	Ortholog(s) have role in maturation of SSU-rRNA from tricistronic rRNA transcript (SSU-rRNA, 5.8S rRNA, LSU-rRNA) and 90S preribosome, nucleolus, small-subunit processome, spindle localization	1.59775	52.705	29.7341	1.78742e-25
ANI_1_686124	An14g04940	Ortholog(s) have nucleolus localization	14.0515	465.357	29.6836	2.29473e-21
ANI_1_608094	An11g04470	Ortholog(s) have cytosol, nucleus localization	2.04707	67.844	29.6567	1.73775e-26
ANI_1_1958094	An11g04500	Ortholog(s) have role in maturation of SSU-rRNA from tricistronic rRNA transcript (SSU-rRNA, 5.8S rRNA, LSU-rRNA) and cytosol, nucleus localization	2.22412	72.4868	29.3289	5.87414e-24
ANI_1_2000184	An04g06840	Ca2+/phospholipid-transporting ATPase	1.957	63.4771	29.325	9.08739e-27
ANI_1_836084	An09g06430	Ortholog of A. nidulans FGSC A4 : AN8237, A. fumigatus Af293 : Afu5g03730, A. oryzae RIB40 : AO090102000583, Aspergillus wentii : Aspwe1_0114603 and Aspergillus sydowii : Aspsy1_0161802	0.799595	26.1052	29.2094	7.32484e-25
ANI_1_3066024	An02g11570	Ortholog(s) have structural constituent of ribosome activity and mitochondrial large ribosomal subunit localization	1.97453	63.86	29.1528	1.96405e-24
ANI_1_990124	An14g07220	Ortholog of A. nidulans FGSC A4 : AN0198, A. fumigatus Af293 : Afu5g14750, Aspergillus wentii : Aspwe1_0043650, Aspwe1_0044769 and Aspergillus sydowii : Aspsy1_0040680	0.183897	5.89057	28.9691	1.31067e-13
ANI_1_22014	An01g00150	Ortholog(s) have snoRNA binding activity	10.4677	334.176	28.7036	8.76682e-27
ANI_1_366014	An01g02900	Ortholog(s) have ribosome binding, translation elongation factor activity, translation initiation factor activity	58.1246	1839.33	28.4298	7.14822e-27
ANI_1_1096074	An08g07790	Ortholog(s) have cytosol, nucleus localization	4.48965	142.416	28.4117	1.48739e-26
ANI_1_1234014	An01g09120	Ortholog of A. nidulans FGSC A4 : AN1954, A. fumigatus Af293 : Afu4g13410, Aspergillus wentii : Aspwe1_0033776, Aspergillus sydowii : Aspsy1_0053894 and Aspergillus terreus NIH2624 : ATET_03223	1.50915	47.9987	28.2085	3.11728e-12
ANI_1_864184	An04g05130	Aspartate transaminase; phenylalanine:alphaketoglutarate aminotransferase	0.984636	30.7559	28.1652	2.46713e-24
ANI_1_1242124	An14g02590	Has domain(s) with predicted amino acid transmembrane transporter activity, role in amino acid transmembrane transport and membrane localization	2.18921	68.4356	28.155	3.25328e-21
ANI_1_1938064	An07g06640	Ortholog(s) have role in centromeric heterochromatin assembly, chromatin silencing at centromere, cleavage in ITS2 between 5.8S rRNA and LSU-rRNA of tricistronic rRNA transcript (SSU-rRNA, 5.8S rRNA, LSU-rRNA)	2.32092	72.5605	27.9613	3.07266e-25
ANI_1_1634144	An16g03380	Ortholog(s) have snoRNA binding activity	5.11236	158.844	27.9122	5.25224e-26
ANI_1_1248074	An08g09160	Ortholog(s) have snoRNA binding activity	4.22822	131.798	27.8646	1.80154e-25
ANI_1_422134	An15g02710	Ortholog of A. nidulans FGSC A4 : AN7754, A. fumigatus Af293 : Afu5g07730, A. niger CBS 513.88 : An02g01160, A. oryzae RIB40 : AO090701000681 and Aspergillus wentii : Aspwe1_0099252	0.382058	11.9152	27.8323	5.95601e-22
ANI_1_486024	An02g03540	Ortholog(s) have fructose:hydrogen symporter activity, high-affinity hydrogen:glucose symporter activity, mannose transmembrane transporter activity and role in carbohydrate transmembrane transport, fructose import, glucose import	15.8117	489.895	27.7502	1.42815e-26
ANI_1_468024	An02g03410	Has domain(s) with predicted methyltransferase activity	5.39109	166.594	27.608	1.42961e-16
ANI_1_820164	An18g06190	Ortholog of A. nidulans FGSC A4 : AN5750, A. fumigatus Af293 : Afu6g06810, A. oryzae RIB40 : AO090003000059, Aspergillus wentii : Aspwe1_0170240 and Aspergillus sydowii : Aspsy1_0857167	0.783482	23.8208	27.566	4.61344e-23
ANI_1_1690144	An16g04000	Has domain(s) with predicted DNA binding, sequence-specific DNA binding RNA polymerase II transcription factor activity, zinc ion binding activity and role in regulation of transcription, DNA-dependent, transcription, DNA-templated	0.507757	15.4645	27.4186	4.97087e-24
ANI_1_1036124	An14g00400	Ortholog of A. nidulans FGSC A4 : AN7006, A. fumigatus Af293 : Afu4g04430, A. oryzae RIB40 : AO090206000050, Aspergillus wentii : Aspwe1_0115358 and Aspergillus sydowii : Aspsy1_0092883	0.982326	29.7718	27.1491	1.07255e-22
ANI_1_270154	An17g01977	Ortholog(s) have glycine-tRNA ligase activity, role in DNA-dependent transcription, termination, mitochondrial glycyl-tRNA aminoacylation and cytosol, mitochondrion localization	4.71049	142.261	27.1142	5.19829e-26
ANI_1_2700024	An02g07560	Has domain(s) with predicted role in response to stress and integral to membrane localization	0.159152	4.79609	27.0278	9.52633e-12
ANI_1_596074	An08g04100	Serine palmitoyltransferase	0.873544	25.8781	26.8804	3.3924e-24
ANI_1_1006184	An04g06120	Ortholog(s) have role in ascospore formation, cellular response to drug and cytosol, nucleus, small-subunit processome localization	6.64036	199.855	26.8695	1.50959e-25
ANI_1_1216084	An09g02530	Has domain(s) with predicted alcohol O-acetyltransferase activity and role in alcohol metabolic process	0.4241	12.5591	26.642	4.50235e-20
ANI_1_1694134	An15g06680	Ortholog(s) have role in mitochondrial translation and mitochondrion localization	0.616297	18.3125	26.5863	1.39736e-22
ANI_1_1542184	An04g00570	Ortholog(s) have role in cellular response to drug and nucleolus localization	6.78182	201.56	26.5827	3.45783e-24
ANI_1_70114	An13g00540	Ortholog of A. nidulans FGSC A4 : AN4253, A. fumigatus Af293 : Afu7g04060, A. oryzae RIB40 : AO090005000085, Aspergillus wentii : Aspwe1_0038478 and Aspergillus sydowii : Aspsy1_0032907	1.54307	45.9601	26.5575	1.0318e-20
ANI_1_1168184	An04g07330	Ortholog(s) have role in aerobic respiration and mitochondrial nucleoid, mitochondrial ribosome localization	2.29883	67.6906	26.4646	3.4543e-24
ANI_1_430064	An07g03450	Ortholog of A. nidulans FGSC A4 : AN8811, A. fumigatus Af293 : Afu5g09500, A. oryzae RIB40 : AO090020000576, Aspergillus wentii : Aspwe1_0147632 and Aspergillus sydowii : Aspsy1_0060964	5.85908	172.299	26.3131	1.07657e-24
ANI_1_2022074	An08g06060	Ortholog(s) have rRNA primary transcript binding, single-stranded telomeric DNA binding, snoRNA binding activity and Mpp10 complex, small-subunit processome localization	6.78866	197.986	26.2771	3.11371e-25
ANI_1_2146074	An08g07780	Ortholog(s) have L-cystine transmembrane transporter activity, role in amino acid transmembrane transport and endoplasmic reticulum localization	0.422121	12.4455	26.1616	0.000143464
ANI_1_130134	An15g00680	Ortholog of A. nidulans FGSC A4 : AN6556, A. fumigatus Af293 : Afu6g04630, A. oryzae RIB40 : AO090701000082, Neosartorya fischeri NRRL 181 : NFIA_051160 and Aspergillus clavatus NRRL 1 : ACLA_095930	8.45611	248.671	26.0958	5.46131e-11
ANI_1_962164	An18g00400	Putative inorganic phosphate transporter	0.195249	5.63375	26.0652	6.94002e-07
ANI_1_1792104	An12g04740	Ortholog(s) have protein-arginine N5-methyltransferase activity, role in peptidyl-arginine methylation and cytosol, nucleus localization	1.80466	52.4479	26.0214	4.58041e-24
ANI_1_1046074	An08g07420	Aspartate carbamoyltransferase	13.011	376.094	26.0092	7.33775e-26
ANI_1_430184	An04g02030	Ortholog(s) have role in cellular response to osmotic stress, cytoplasmic translational initiation, positive regulation of gene expression, regulation of conjugation with cellular fusion, regulation of mitotic cell cycle	7.56035	217.832	25.9325	1.46959e-25
ANI_1_2506094	An11g09740	Ortholog(s) have chromatin binding activity	0.447566	12.8823	25.7533	3.094e-19
ANI_1_2366024	An02g02810	Ortholog(s) have alpha-glucoside:hydrogen symporter activity, maltose:hydrogen symporter activity, trehalose transmembrane transporter activity and role in disaccharide catabolic process, maltose transport, trehalose transport	1.64979	46.819	25.684	4.34864e-24
ANI_1_782024	An02g05650	Ortholog(s) have nucleolus, spindle localization	8.07959	230.51	25.6566	1.35934e-25
ANI_1_786014	An01g06110	Ortholog(s) have glycerol-3-phosphate dehydrogenase [NAD+] activity and role in NADH oxidation, cell-abiotic substrate adhesion, glycerol biosynthetic process, intracellular accumulation of glycerol	2.05763	58.8545	25.5688	1.4262e-24
ANI_1_598144	not_available	#N/A	1.64249	46.3577	25.5067	1.52336e-22
ANI_1_2240104	An12g09670	Uracil phosphoribosyltransferase	3.14275	88.9797	25.498	1.45523e-23
ANI_1_1466014	An01g10870	Ortholog(s) have cytosol localization	3.87843	110.414	25.4109	1.22022e-10
ANI_1_876094	An11g06650	Ortholog(s) have role in maturation of 5.8S rRNA from tricistronic rRNA transcript (SSU-rRNA, 5.8S rRNA, LSU-rRNA), maturation of LSU-rRNA from tricistronic rRNA transcript (SSU-rRNA, 5.8S rRNA, LSU-rRNA) and nucleolus localization	4.71315	133.201	25.331	3.30863e-25
ANI_1_2032024	An02g14710	Ortholog of A. nidulans FGSC A4 : AN7443, A. fumigatus Af293 : Afu2g06100, A. oryzae RIB40 : AO090001000726, Aspergillus wentii : Aspwe1_0110234 and Aspergillus sydowii : Aspsy1_0152786	0.40273	11.6377	25.2964	0.000330291
ANI_1_314184	An04g01440	Pepsin family secreted protease; expression repressed by tunicamycin and DTT	0.30968	9.05026	25.2337	2.80904e-05
ANI_1_532164	An18g04090	Has domain(s) with predicted heme binding, iron ion binding, oxygen binding activity and role in oxygen transport	0.103567	3.01432	25.1775	0.00342378
ANI_1_658064	An07g05290	Ortholog(s) have structural constituent of ribosome activity and mitochondrial large ribosomal subunit, mitochondrial membrane localization	3.73534	105.064	25.1554	1.29211e-20
ANI_1_1756144	An16g04970	Carbamoyl-phosphate synthetase, aspartate transcarbamylase, and glutamine amidotransferase	4.05535	113.092	25.1455	3.39629e-25
ANI_1_3168024	An02g12680	Has domain(s) with predicted metallopeptidase activity and role in proteolysis	0.0734754	2.11484	25.1193	0.00430682
ANI_1_916084	An09g00010	Has domain(s) with predicted carboxy-lyase activity	0.366232	9.89569	25.0838	4.9342e-06
ANI_1_228054	An06g01820	Ortholog(s) have structural constituent of ribosome activity, role in mitochondrial translation and mitochondrial large ribosomal subunit localization	3.03764	84.5897	24.9967	1.1255e-16
ANI_1_1092084	An09g01540	Has domain(s) with predicted DNA binding, sequence-specific DNA binding RNA polymerase II transcription factor activity, zinc ion binding activity and role in regulation of transcription, DNA-dependent, transcription, DNA-templated	0.245241	6.91912	24.9796	8.1251e-06
ANI_1_668144	An16g04700	Ortholog(s) have mitochondrial ribosome localization	3.11099	86.9082	24.9597	7.55595e-19
ANI_1_484024	An02g03520	Ortholog(s) have role in cellular response to drug, rRNA processing, ribosomal large subunit biogenesis, ribosomal subunit export from nucleus and nucleolus, preribosome, large subunit precursor, spindle localization	18.1874	505.346	24.9572	2.50834e-25
ANI_1_714184	An04g03900	Protein of unknown function	3.02495	83.2887	24.9421	1.4003e-23
ANI_1_1524084	An09g06030	Ortholog(s) have membrane insertase activity, mitochondrial ribosome binding activity	6.04687	167.228	24.8588	7.21545e-25
ANI_1_2522014	not_available	#N/A	0.532234	14.847	24.8104	6.16135e-21
ANI_1_1560124	An14g06070	Protein of unknown function	0.645392	17.9817	24.7406	5.85142e-06
ANI_1_2090014	An01g00340	Ortholog(s) have Golgi apparatus localization	3.01719	83.3349	24.6637	2.19686e-23
ANI_1_410184	An04g01930	Ortholog(s) have protein kinase inhibitor activity	5.90568	162.035	24.6503	9.24559e-25
ANI_1_1666024	An02g12000	Protein of unknown function	1.04422	28.7172	24.481	1.65049e-15
ANI_1_338094	An11g02430	Ortholog(s) have electron carrier activity, oxidoreductase activity, acting on NAD(P)H, heme protein as acceptor activity and role in electron transport chain, heme a biosynthetic process	1.29859	35.3704	24.4227	5.89952e-21
ANI_1_1162134	An15g01130	Protein similar to brefeldin A resistance protein Bfr1 of S. pombe	2.96261	80.2342	24.3857	8.41571e-25
ANI_1_1862094	An11g03740	Ortholog(s) have extracellular region localization	0.909327	24.4696	24.2769	2.79575e-22
ANI_1_2262014	An01g01520	Pyrroline-5-carboxylate reductase	0.150461	3.91413	24.2047	0.0023625
ANI_1_1172094	An11g09380	Ortholog(s) have deoxyhypusine monooxygenase activity	2.94716	78.298	24.1765	5.12201e-16
ANI_1_758144	An16g05440	Has domain(s) with predicted structural constituent of ribosome activity, role in translation and ribosome localization	1.08106	28.9888	24.17	1.82805e-20
ANI_1_578024	An02g04190	Ortholog of A. nidulans FGSC A4 : AN10798, A. fumigatus Af293 : Afu2g12120, A. oryzae RIB40 : AO090026000434, Aspergillus wentii : Aspwe1_0031256 and Aspergillus terreus NIH2624 : ATET_01148	2.98048	80.0997	24.129	1.10146e-23
ANI_1_1310084	An09g03320	Has domain(s) with predicted role in transmembrane transport and integral to membrane localization	0.441371	11.8463	24.1126	6.19284e-20
ANI_1_1194084	An09g02380	Ortholog(s) have ferrous iron binding, histone binding, oxidoreductase activity, acting on paired donors, with incorporation or reduction of molecular oxygen and 2-oxoglutarate as one donor, more	0.513365	13.958	24.1011	4.45376e-12
ANI_1_216134	An15g01290	Ortholog(s) have role in ascospore formation, regulation of mitotic cell cycle, regulation of translation and cytosol, nucleus localization	1.54316	40.8395	24.0977	1.36876e-22
ANI_1_906094	An11g06810	Ortholog(s) have structural constituent of ribosome activity and mitochondrial large ribosomal subunit, nucleus localization	1.98634	52.8849	24.0342	4.38278e-22
ANI_1_158154	An17g01140	Ortholog(s) have role in ascospore formation, conjugation with cellular fusion, ribosomal large subunit assembly, ribosomal subunit export from nucleus and cytosolic large ribosomal subunit, mating projection tip localization	2.30666	61.7659	23.9716	5.09936e-24
ANI_1_1006064	An07g08170	Inosine-5?-monophosphate dehydrogenase	29.4995	782.884	23.9682	7.56349e-25
ANI_1_494124	An14g03390	Protein required for synthesis of small extracellular factor; predicted role in conidium formation; expressed in germinating conidia	4.45239	117.44	23.9415	3.51255e-22
ANI_1_1254144	An16g09260	DnaK-type molecular chaperone	164.342	4388.56	23.9103	5.42949e-25
ANI_1_714124	An14g05140	Ortholog of A. nidulans FGSC A4 : AN6912, A. fumigatus Af293 : Afu5g13610, Aspergillus wentii : Aspwe1_0067652, Aspergillus sydowii : Aspsy1_0075810 and Aspergillus carbonarius ITEM 5010 : Acar5010_008059	8.24077	220.584	23.8196	3.18182e-10
ANI_1_392064	An07g03190	Ortholog(s) have structural molecule activity and mitochondrial large ribosomal subunit localization	2.29379	60.5134	23.7825	7.42909e-23
ANI_1_1870144	An16g06390	Ortholog(s) have role in regulation of resting membrane potential	1.70241	46.1881	23.7302	7.79377e-05
ANI_1_320064	An07g02650	Protein similar to translation elongation factor 3	43.8773	1158.33	23.6976	7.76555e-25
ANI_1_156154	An17g01130	Ortholog(s) have cytosol, nucleus localization	2.64749	69.5886	23.6842	1.31196e-23
ANI_1_1732024	An02g12610	Putative Ran-GTPase-activating protein	2.99065	79.0018	23.6549	1.03349e-23
ANI_1_2526094	An11g09940	Ortholog(s) have protein-lysine N-methyltransferase activity, role in peptidyl-lysine methylation and cytosol, nucleolus localization	0.329697	8.7072	23.6228	5.58078e-17
ANI_1_1704134	An15g06790	Ortholog(s) have cytosol localization	1.50325	40.0383	23.5383	1.06411e-08
ANI_1_1348094	An11g10370	Ortholog(s) have antioxidant activity, di-trans,poly-cis-decaprenylcistransferase activity, protein heterodimerization activity, trans-hexaprenyltranstransferase activity	2.13786	56.0776	23.4146	5.65778e-17
ANI_1_298184	An04g01340	Putative asparagine synthase	9.54993	245.031	23.1947	2.82156e-24
ANI_1_1610144	An16g02940	Has domain(s) with predicted ribosome binding, translation initiation factor activity, role in regulation of translational initiation, translational initiation and eukaryotic translation initiation factor 3 complex, nucleus localization	1.93871	50.2848	23.1937	6.87954e-15
ANI_1_302134	An15g01760	Phosphoribosylpyrophosphate amidotransferase/amidophosphoribosyltransferase	26.9833	689.33	23.1113	2.13989e-24
ANI_1_120154	An17g00890	Ortholog(s) have role in dephosphorylation	6.56621	168.163	23.1099	3.99326e-24
ANI_1_1746074	An08g02210	Ortholog(s) have iron ion binding activity, role in ribosomal large subunit biogenesis, ribosomal subunit export from nucleus, translational initiation, translational termination and cytosolic ribosome, nucleus localization	7.35997	188.349	23.0683	3.14444e-24
ANI_1_2130094	An11g06150	Ortholog(s) have L-proline transmembrane transporter activity, role in proline transport and Golgi apparatus, endoplasmic reticulum, fungal-type vacuole, plasma membrane localization	0.176517	4.31689	22.9956	0.000687791
ANI_1_1132134	An15g00750	Protein similar to elongation factor 1-gamma 1	11.0968	282.458	22.7954	4.2351e-24
ANI_1_708104	An12g05570	Ortholog(s) have L-pipecolate oxidase activity, flavin adenine dinucleotide binding, proline oxidase activity and cytosol, extracellular region, nucleus localization	9.00483	223.111	22.7405	1.28103e-11
ANI_1_1022064	An07g08280	3-hydroxy-3-methylglutaryl-coenzyme A (HMG-CoA) reductase isozyme	2.45311	61.0756	22.6909	1.172e-23
ANI_1_1942024	An02g14080	Putative asparaginyl-tRNA synthetase	4.47153	111.444	22.4561	1.06111e-23
ANI_1_1170094	An11g09370	DNA-directed RNA polymerase	5.70137	141.842	22.454	5.313e-22
ANI_1_596094	An11g04370	Cytochrome b5	1.01847	25.4303	22.3813	3.25839e-20
ANI_1_122184	An04g00070	Ortholog(s) have role in endonucleolytic cleavage in 5'-ETS of tricistronic rRNA transcript (SSU-rRNA, 5.8S rRNA and LSU-rRNA), more	9.15279	229.31	22.3515	1.58455e-20
ANI_1_248074	An08g01650	Ortholog(s) have chaperone binding, protein binding, bridging activity, role in protein import into mitochondrial matrix and plasma membrane, presequence translocase-associated import motor localization	4.48486	111.765	22.3254	1.46269e-23
ANI_1_1382184	An04g09270	Ortholog of A. nidulans FGSC A4 : AN7248, A. fumigatus Af293 : Afu2g17200, A. oryzae RIB40 : AO090102000099, Aspergillus wentii : Aspwe1_0153703 and Aspergillus sydowii : Aspsy1_0140330	1.3194	32.8882	22.2951	6.74922e-23
ANI_1_1632104	An12g03140	Ortholog of A. nidulans FGSC A4 : AN9197, A. fumigatus Af293 : Afu1g16030, Afu5g06880, Afu5g14930, A. niger CBS 513.88 : An07g06380 and Aspergillus wentii : Aspwe1_0043988	0.0808532	1.97968	22.0463	2.8448e-09
ANI_1_912124	An14g06670	Ortholog(s) have ubiquitin protein ligase binding activity, role in protein ubiquitination, ubiquitin-dependent endocytosis and Golgi apparatus, clathrin-coated vesicle, cytosol, nucleus, plasma membrane localization	2.55255	63.023	21.9958	7.70027e-16
ANI_1_950014	An01g07190	Ortholog(s) have protein channel activity, role in protein import into mitochondrial inner membrane and mitochondrial inner membrane protein insertion complex localization	1.99689	48.5944	21.9655	1.49491e-22
ANI_1_78094	An11g00530	Cytoplasmic ATP-citrate lyase	2.27988	54.9689	21.9242	9.59251e-23
ANI_1_1660144	An16g03640	Ortholog(s) have phospholipid:diacylglycerol acyltransferase activity, role in triglyceride biosynthetic process and endoplasmic reticulum localization	0.766951	18.7934	21.8297	1.01129e-11
ANI_1_350014	An01g02810	C-22 sterol desaturase	3.15815	75.8981	21.804	7.91595e-23
ANI_1_200024	An02g01560	G-protein coupled receptor; highly expressed in dormant conidia	0.0585928	1.43973	21.7737	6.9846e-05
ANI_1_478104	An12g03890	Ortholog(s) have structural constituent of ribosome activity and mitochondrial large ribosomal subunit localization	8.20104	197.979	21.6899	2.21261e-22
ANI_1_568014	An01g04430	Ortholog(s) have role in regulation of translation in response to nitrogen starvation	2.15333	52.1906	21.6023	1.8796e-20
ANI_1_92114	An13g00670	Ortholog(s) have protein domain specific binding activity, role in protein import into mitochondrial matrix and presequence translocase-associated import motor localization	6.32893	151.952	21.5257	4.60175e-23
ANI_1_1210084	An09g02490	Has domain(s) with predicted role in transmembrane transport and integral to membrane localization	1.39953	33.7147	21.4707	6.97519e-21
ANI_1_60084	An09g00670	Putative 1,3-beta-glucanosyltransferase; predicted signal peptide secretion sequence	0.722338	17.1805	21.4415	1.36166e-20
ANI_1_2090144	An16g08940	Has domain(s) with predicted transporter activity, role in transmembrane transport and integral to membrane, plasma membrane localization	5.07811	118.809	21.3626	6.88193e-23
ANI_1_612114	An13g01450	Has domain(s) with predicted oxidoreductase activity and role in metabolic process	0.0844544	1.9857	21.3461	2.33799e-08
ANI_1_12014	An01g00100	Pyruvate dehydrogenase (lipoamide)	4.24259	99.5218	21.3245	9.85667e-23
ANI_1_1084074	An08g07610	Ortholog(s) have nucleolus localization	3.63308	85.928	21.3233	4.02583e-23
ANI_1_2988014	An01g10570	Protein of unknown function	0.083023	2.02078	21.3224	5.67937e-05
ANI_1_76094	An11g00510	ATP:citrate oxaloacetatelyase	4.93183	115.844	21.2795	3.99183e-23
ANI_1_584024	An02g04220	Ortholog(s) have role in rRNA processing, ribosomal large subunit assembly and mitochondrion, mitotic spindle pole body, nucleoplasm localization	6.47902	154.345	21.2009	1.27259e-12
ANI_1_1286034	An03g03510	Ortholog of A. nidulans FGSC A4 : AN6634, A. fumigatus Af293 : Afu6g03780, A. oryzae RIB40 : AO090701000171, Aspergillus wentii : Aspwe1_0048626 and Aspergillus sydowii : Aspsy1_0157274	0.954764	22.6616	21.1853	1.17632e-18
ANI_1_742074	An08g05160	Ortholog(s) have delta12-fatty acid dehydrogenase activity and role in asexual sporulation resulting in formation of a cellular spore, unsaturated fatty acid biosynthetic process	3.10178	72.5695	21.1794	1.16646e-22
ANI_1_180154	An17g01320	Ortholog of A. nidulans FGSC A4 : AN2271, A. fumigatus Af293 : Afu5g06400, Aspergillus wentii : Aspwe1_0023481, Aspergillus sydowii : Aspsy1_0054275 and Aspergillus terreus NIH2624 : ATET_09392	2.24074	53.0631	21.1729	9.17856e-23
ANI_1_290044	An05g02310	Mannosyl-inositol phosphorylceramide (MIPC) synthase	0.222465	5.28587	21.1704	1.89018e-13
ANI_1_614094	An11g04510	Suppressor protein 2	7.1247	167.726	21.1621	2.86323e-23
ANI_1_1476034	An03g05770	Has domain(s) with predicted transporter activity, role in transport and membrane localization	0.228184	5.27189	21.1207	6.82738e-11
ANI_1_2262024	An02g01360	Ortholog(s) have mitochondrion targeting sequence binding, protein channel activity, role in protein import into mitochondrial matrix and mitochondrial inner membrane presequence translocase complex, plasma membrane localization	1.2865	30.2842	21.1165	1.4003e-19
ANI_1_518114	An13g00090	Ortholog(s) have drug binding, sterol 14-demethylase activity and role in cell growth mode switching, budding to filamentous, cellular response to drug, ergosterol biosynthetic process, membrane raft polarization	12.4239	290.874	21.0415	2.9092e-23
ANI_1_2038144	An16g08220	Has domain(s) with predicted catalytic activity, role in RNA processing, ribosome biogenesis and nucleolus localization	4.00387	93.3401	20.9967	2.80836e-22
ANI_1_648164	An18g04840	Protein similar to elongation factor 1 alpha	358.502	8352.44	20.9875	1.94664e-23
ANI_1_1670184	An04g02620	Has domain(s) with predicted zinc ion binding activity and intracellular localization	1.06144	24.751	20.9501	3.81995e-21
ANI_1_512114	An13g00030	Has domain(s) with predicted nucleic acid binding activity	18.7199	440.318	20.9498	5.68657e-21
ANI_1_38104	An12g00320	Adenine phosphoribosyltransferase with a predicted role in adenine salvage pathway	3.32114	77.7153	20.9296	4.26028e-18
ANI_1_990074	An08g07050	DNA-directed RNA polymerase	14.1531	332.722	20.9047	7.68318e-10
ANI_1_2500024	An02g04630	Ortholog(s) have role in peptidyl-diphthamide biosynthetic process from peptidyl-histidine and cytosol, nucleus localization	1.32875	30.5145	20.8156	1.11049e-20
ANI_1_714144	An16g05050	Ortholog(s) have cytosol, nuclear envelope localization	9.46291	219.948	20.805	2.82199e-23
ANI_1_1094124	An14g01030	Has domain(s) with predicted translation initiation factor activity, translation initiation factor binding activity, role in translational initiation and eukaryotic translation initiation factor 3 complex localization	9.07054	210.891	20.7946	6.1188e-15
ANI_1_3346024	An02g14610	Has domain(s) with predicted structural constituent of ribosome activity, role in translation and ribosome localization	5.42052	126.114	20.7806	1.18889e-14
ANI_1_396184	An04g01860	Putative U3 snoRNP associated protein	3.8863	89.5073	20.7092	1.19266e-22
ANI_1_1612134	An15g05490	Has domain(s) with predicted DNA binding, zinc ion binding activity, role in transcription, DNA-templated and nucleus localization	1.03242	23.8102	20.7017	4.74563e-21
ANI_1_1452124	An14g04740	Ortholog of A. nidulans FGSC A4 : AN6891, A. fumigatus Af293 : Afu5g13330, A. oryzae RIB40 : AO090120000478, Aspergillus wentii : Aspwe1_0050596 and Aspergillus sydowii : Aspsy1_0085527	5.81357	134.155	20.6904	1.22282e-22
ANI_1_998024	An02g07250	Arginase	6.29957	144.297	20.6745	1.29401e-22
ANI_1_1502094	An11g00100	Ortholog(s) have extracellular region localization	1.40084	31.9209	20.6525	8.15322e-18
ANI_1_1622064	An07g02810	Ortholog of S. cerevisiae : YMR166C, A. nidulans FGSC A4 : AN6690, A. fumigatus Af293 : Afu7g05390, A. oryzae RIB40 : AO090005000379 and Aspergillus wentii : Aspwe1_0102630	4.82852	110.866	20.6447	1.40998e-22
ANI_1_540134	An15g03780	Ortholog(s) have role in ascospore formation, cellular response to caffeine, eukaryotic translation initiation factor 3 complex assembly, gamma-tubulin complex localization	5.82927	134.066	20.6417	7.30311e-23
ANI_1_256124	An14g01590	S-adenosyl-methionine delta-24-sterol-C-methyltransferase	5.8085	132.926	20.635	9.69402e-23
ANI_1_1098074	An08g07800	Ortholog(s) have nucleus localization	3.06003	69.7321	20.6269	2.2092e-21
ANI_1_668114	An13g01890	Ortholog of A. nidulans FGSC A4 : AN7758, A. oryzae RIB40 : AO090701000676, Neosartorya fischeri NRRL 181 : NFIA_079570, Aspergillus wentii : Aspwe1_0035088 and Aspergillus clavatus NRRL 1 : ACLA_012810	0.172147	3.91796	20.6082	2.32358e-10
ANI_1_404084	An09g03370	Protein of unknown function	2.57347	59.2994	20.5697	1.68151e-21
ANI_1_566124	An14g03920	Ortholog(s) have mitochondrion, ribosome localization	2.62809	59.5057	20.5492	6.58029e-21
ANI_1_552144	An16g03950	Ortholog(s) have extracellular region localization	0.107973	2.4153	20.5357	9.35744e-10
ANI_1_866124	An14g06300	Ortholog(s) have structural constituent of ribosome activity and mitochondrial large ribosomal subunit localization	5.84463	134.497	20.5321	4.92307e-10
ANI_1_1328104	An12g00650	Ortholog of A. nidulans FGSC A4 : AN11175, A. fumigatus Af293 : Afu7g02030, Neosartorya fischeri NRRL 181 : NFIA_114750, Aspergillus wentii : Aspwe1_0112582 and Aspergillus clavatus NRRL 1 : ACLA_065500	3.48328	79.61	20.5162	6.87928e-19
ANI_1_134134	An15g00700	DNA-directed RNA polymerase	8.91571	202.386	20.5134	7.61108e-22
ANI_1_1494074	An08g11130	Ortholog of Aspergillus tubingensis : Asptu1_0313449, Aspergillus brasiliensis : Aspbr1_0135001, Aspergillus kawachii : Aspka1_0178320 and Aspergillus acidus : Aspfo1_0391417	0.0844544	1.9822	20.4334	4.0733e-05
ANI_1_524184	An04g02580	Threonine dehydratase	8.09181	181.868	20.3987	1.15304e-22
ANI_1_1494064	An07g01250	Has domain(s) with predicted ATP binding, ATPase activity, coupled to transmembrane movement of substances activity, role in transport and integral to membrane localization	0.461981	10.4572	20.3967	2.87448e-17
ANI_1_1980024	An02g14340	Ortholog(s) have RNA binding activity and role in mRNA splicing, via spliceosome, maturation of SSU-rRNA from tricistronic rRNA transcript (SSU-rRNA, 5.8S rRNA, LSU-rRNA)	13.197	299.305	20.3927	1.12588e-22
ANI_1_338104	An12g02520	Protein with similarity to clavulanic acid dehydrogenase	0.406583	9.20056	20.379	5.61666e-10
ANI_1_118074	An08g00870	Ortholog(s) have nucleus localization	3.7925	85.7589	20.3602	1.70492e-22
ANI_1_876124	An14g06350	Ortholog of A. nidulans FGSC A4 : AN6822, A. fumigatus Af293 : Afu5g12850, A. oryzae RIB40 : AO090120000405, Neosartorya fischeri NRRL 181 : NFIA_074310 and Aspergillus wentii : Aspwe1_0026733	4.43876	99.9226	20.2849	3.88498e-22
ANI_1_116134	An15g00610	Imidazoleglycerol-phosphate dehydratase	3.29963	73.7925	20.1828	3.21323e-21
ANI_1_1446064	An07g00880	Ortholog of Aspergillus tubingensis : Asptu1_0044929, Aspergillus brasiliensis : Aspbr1_0049366, Aspergillus kawachii : Aspka1_0182545 and Aspergillus acidus : Aspfo1_0077456	0.61751	13.8792	20.122	3.63998e-19
ANI_1_540014	An01g04240	Putative cytoplasmic acidic ribosomal protein P0	55.6475	1243.12	20.0784	2.31839e-13
ANI_1_1308094	An11g10070	Ortholog of A. nidulans FGSC A4 : AN4746, A. fumigatus Af293 : Afu3g06270, Aspergillus wentii : Aspwe1_0173640, Aspergillus sydowii : Aspsy1_0087871 and Aspergillus terreus NIH2624 : ATET_08802	2.15642	48.1339	20.0657	7.35094e-21
ANI_1_996014	An01g07430	Ortholog(s) have role in fatty acid metabolic process and mitochondrial ribosome localization	5.2245	116.958	20.0657	2.18429e-22
ANI_1_384094	An11g02700	Protein of unknown function	4.23907	94.6058	20.0063	1.74029e-22
ANI_1_2554014	An01g05560	Ortholog(s) have nucleolus localization	5.31651	117.789	19.9828	6.29623e-22
ANI_1_112124	An14g00610	Protein of unknown function	2.28335	49.8401	19.9707	5.78552e-07
ANI_1_1298094	An11g10000	Ortholog of A. nidulans FGSC A4 : AN4751, A. fumigatus Af293 : Afu3g06320, A. oryzae RIB40 : AO090020000118, Aspergillus wentii : Aspwe1_0042146 and Aspergillus sydowii : Aspsy1_0043261	4.73562	105.004	19.9394	9.76632e-22
ANI_1_296054	An06g02270	Has domain(s) with predicted substrate-specific transmembrane transporter activity, role in transmembrane transport and integral to membrane localization	2.91874	63.722	19.9293	7.2534e-22
ANI_1_556114	An13g00770	Ortholog of A. nidulans FGSC A4 : AN5685, A. fumigatus Af293 : Afu7g04220, A. oryzae RIB40 : AO090005000107, Aspergillus wentii : Aspwe1_0170355 and Aspergillus sydowii : Aspsy1_0148814	3.49255	78.3637	19.9282	8.80738e-11
ANI_1_880094	An11g06670	Putative alpha subunit of assimilatory sulfite reductase	7.23614	159.229	19.8844	1.37475e-22
ANI_1_424024	An02g03160	Putative regulator of G-protein signaling protein; mutant forms aerial hyphae without conidiophore stalks	2.15906	47.8983	19.8226	7.66736e-22
ANI_1_2054064	An07g08390	Putative oxaloacetate acetyl hydrolase; (2R,3S)-dimethylmalate lyase (DMML)	2.89041	61.5919	19.7825	0.000914902
ANI_1_1730184	An04g03110	Ortholog(s) have aspartate-tRNA ligase activity, role in mitochondrial aspartyl-tRNA aminoacylation and mitochondrion localization	1.12148	24.6469	19.725	1.22933e-14
ANI_1_2344014	An01g02160	Has domain(s) with predicted role in transmembrane transport and integral to membrane localization	0.749346	16.3009	19.6366	1.6011e-19
ANI_1_1158094	An11g09310	Ortholog(s) have nucleolus localization	7.29281	159.459	19.533	2.11978e-22
ANI_1_1468014	An01g10880	F1F0-ATPase complex subunit	8.14257	176.641	19.505	6.65519e-22
ANI_1_892024	An02g06530	Ortholog of A. nidulans FGSC A4 : AN4908, A. fumigatus Af293 : Afu3g10800, A. oryzae RIB40 : AO090003000629, Aspergillus wentii : Aspwe1_0036953 and Aspergillus sydowii : Aspsy1_0043015	5.16007	111.982	19.4852	2.11419e-22
ANI_1_142114	An13g01000	Ortholog(s) have mitochondrial ribosome localization	0.386949	8.37532	19.4514	9.75106e-17
ANI_1_942074	An08g06650	Ortholog(s) have box H/ACA snoRNA binding activity, role in rRNA pseudouridine synthesis, snRNA pseudouridine synthesis and box H/ACA snoRNP complex localization	27.7189	599.78	19.3675	2.29002e-22
ANI_1_794084	An09g06170	Ortholog(s) have RNA binding activity, role in cleavage involved in rRNA processing, rRNA pseudouridine synthesis, snRNA pseudouridine synthesis and box H/ACA snoRNP complex localization	12.8744	277.264	19.3382	6.82969e-19
ANI_1_1348184	An04g09065	Ortholog(s) have structural constituent of ribosome activity and mitochondrial large ribosomal subunit localization	2.78448	59.8664	19.3017	7.83798e-21
ANI_1_2478024	An02g04330	Ortholog(s) have copper ion binding activity, role in aerobic respiration, protein complex assembly and mitochondrial inner membrane, mitochondrial intermembrane space, mitochondrial ribosome, plasma membrane localization	1.42462	30.8752	19.2768	1.04685e-18
ANI_1_148154	An17g01090	Ortholog of A. nidulans FGSC A4 : AN2258, A. fumigatus Af293 : Afu5g06560, A. oryzae RIB40 : AO090701000189, Aspergillus wentii : Aspwe1_0102064 and Aspergillus sydowii : Aspsy1_0084888	0.4674	9.94632	19.2393	1.39147e-18
ANI_1_1052144	An16g07870	Has domain(s) with predicted phosphotransferase activity, for other substituted phosphate groups activity, role in phospholipid biosynthetic process and membrane localization	2.13518	45.5649	19.1844	1.0248e-20
ANI_1_1262084	An09g02930	Has domain(s) with predicted substrate-specific transmembrane transporter activity, role in transmembrane transport and integral to membrane localization	0.879606	18.6317	19.1646	1.46015e-19
ANI_1_1204144	An16g08920	Ortholog of A. nidulans FGSC A4 : AN1421, A. fumigatus Af293 : Afu8g04170, A. oryzae RIB40 : AO090103000032, Aspergillus wentii : Aspwe1_0043825 and Aspergillus sydowii : Aspsy1_0041969	2.81844	60.3903	19.1065	1.37076e-21
ANI_1_3192014	An01g12590	Ortholog of A. nidulans FGSC A4 : AN0795, A. fumigatus Af293 : Afu1g14590, Neosartorya fischeri NRRL 181 : NFIA_010830, Aspergillus wentii : Aspwe1_0027661 and Aspergillus versicolor : Aspve1_0121944	0.559173	12.1066	19.1054	1.8768e-09
ANI_1_1516034	An03g06080	Has domain(s) with predicted sequence-specific DNA binding RNA polymerase II transcription factor activity, zinc ion binding activity, role in regulation of transcription, DNA-dependent and nucleus localization	0.612295	13.1956	19.1046	3.38547e-13
ANI_1_1002074	An08g07110	Has domain(s) with predicted role in transmembrane transport and integral to membrane localization	1.24274	26.0681	19.0895	1.39841e-20
ANI_1_650144	An16g04580	Has domain(s) with predicted translation initiation factor activity and eukaryotic translation initiation factor 3 complex localization	5.14226	108.939	19.0842	6.53131e-22
ANI_1_300154	An17g02130	Ortholog(s) have G-protein beta/gamma-subunit complex binding activity, role in positive regulation of transcription from RNA polymerase II promoter by pheromones, protein folding and cytosol, nucleus localization	1.18931	25.49	19.01	3.86614e-11
ANI_1_1576024	An02g11300	Ortholog(s) have structural constituent of ribosome activity and mitochondrial large ribosomal subunit localization	4.52646	96.2637	18.9961	2.22378e-12
ANI_1_130094	An11g00780	Ortholog(s) have cytosol localization	2.3775	49.9613	18.9631	1.23537e-20
ANI_1_1374084	An09g03950	Ortholog(s) have cytosol localization	5.58629	117.36	18.9392	1.31142e-21
ANI_1_388014	An01g03070	Ortholog(s) have structural constituent of ribosome activity and mitochondrial large ribosomal subunit localization	9.13302	192.422	18.9325	1.69504e-21
ANI_1_488074	An08g03490	Elongation factor 1 beta	60.6275	1278.89	18.8945	6.51208e-17
ANI_1_1636184	An04g01900	Ortholog(s) have role in establishment or maintenance of cell polarity	5.40474	113.147	18.8387	6.5385e-22
ANI_1_346024	An02g02600	Has domain(s) with predicted nucleic acid binding, zinc ion binding activity and intracellular localization	3.68729	78.8709	18.8374	5.81697e-08
ANI_1_2136014	An01g00700	Ortholog(s) have role in heme transport and plasma membrane localization	0.0853372	1.78038	18.7158	4.68972e-06
ANI_1_154114	An13g01080	ATP phosphoribosyltransferase	2.22201	46.1849	18.6856	1.80671e-20
ANI_1_976134	An15g07120	Ortholog(s) have L-proline transmembrane transporter activity, role in proline transport and fungal-type vacuole, plasma membrane localization	3.96343	81.7563	18.6636	1.63189e-21
ANI_1_1006034	An03g01000	Ortholog of A. nidulans FGSC A4 : AN5639, AN2587, AN9444, AN7395, A. fumigatus Af293 : Afu5g00840, A. oryzae RIB40 : AO090102000018 and Aspergillus wentii : Aspwe1_0065350, Aspwe1_0153928, Aspwe1_0178709	1.19908	24.8091	18.6246	6.55855e-19
ANI_1_756024	An02g05460	Putative DNA-directed RNA polymerase	9.15025	188.516	18.5816	1.46533e-21
ANI_1_3068024	not_available	#N/A	12.7348	262.551	18.5325	1.0819e-21
ANI_1_904164	An18g06750	Ortholog(s) have rRNA (guanine) methyltransferase activity	7.68	158.647	18.5314	2.42739e-21
ANI_1_146074	An08g01000	Ortholog(s) have alanine-glyoxylate transaminase activity, role in glycine biosynthetic process, by transamination of glyoxylate and mitochondrion localization	0.990401	20.0886	18.513	3.00157e-18
ANI_1_2110064	An07g09120	Ortholog(s) have cytosol, nucleolus localization	6.43143	132.386	18.5102	2.23955e-21
ANI_1_2074024	An02g14950	Ortholog(s) have ATP-dependent RNA helicase activity and role in endonucleolytic cleavage in ITS1 upstream of 5.8S rRNA from tricistronic rRNA transcript (SSU-rRNA, 5.8S rRNA, LSU-rRNA)	27.1908	565.101	18.4722	1.60926e-12
ANI_1_1360184	not_available	#N/A	14.1508	291.801	18.4607	2.66611e-21
ANI_1_354044	An05g00160	Cystathionine beta-synthase	9.79382	202.306	18.4607	6.20203e-19
ANI_1_2244184	An04g09630	Ortholog of A. nidulans FGSC A4 : AN10915, A. niger CBS 513.88 : An03g01920, Aspergillus wentii : Aspwe1_0160312, Aspwe1_0167997 and Aspergillus versicolor : Aspve1_0513563	2.14816	43.8176	18.4383	6.66085e-20
ANI_1_222154	An17g01630	Ortholog of A. nidulans FGSC A4 : AN2292, A. fumigatus Af293 : Afu5g06170, Aspergillus wentii : Aspwe1_0074221, Aspergillus sydowii : Aspsy1_0084848 and Aspergillus terreus NIH2624 : ATET_09412	4.61703	95.4804	18.403	6.78945e-21
ANI_1_1146144	An16g08550	Ortholog(s) have proton-transporting ATPase activity, rotational mechanism, structural molecule activity and role in ATP synthesis coupled proton transport, cristae formation, protein complex oligomerization	23.6566	482.45	18.3633	1.31577e-21
ANI_1_1726074	An08g02000	Ortholog(s) have Prp19 complex, spliceosomal complex localization	3.13553	64.0678	18.3513	3.58922e-21
ANI_1_1390014	An01g10270	Ortholog(s) have pseudouridine synthase activity, role in enzyme-directed rRNA pseudouridine synthesis, snRNA pseudouridine synthesis, tRNA pseudouridine synthesis and nucleus localization	4.5864	94.0005	18.3507	1.70823e-21
ANI_1_1456064	An07g00980	Has domain(s) with predicted role in transmembrane transport and integral to membrane localization	0.33574	6.75503	18.33	1.52817e-15
ANI_1_1952024	An02g14160	Has domain(s) with predicted nucleic acid binding activity	5.74315	116.017	18.2963	2.11992e-21
ANI_1_56074	An08g00510	Ortholog(s) have cytosol localization	3.3501	68.4597	18.2831	3.26377e-21
ANI_1_154034	An03g01310	CTP synthase	20.3719	414.916	18.2756	8.25753e-22
ANI_1_798074	An08g05580	Putative isocitrate dehydrogenase (NAD+)	4.00027	81.383	18.2637	4.91816e-21
ANI_1_1488074	An08g11040	Ortholog(s) have cytosol, nucleus localization	20.8113	419.595	18.2467	1.21856e-21
ANI_1_962184	An04g05860	Ribose-phosphate pyrophosphokinase	10.4987	212.346	18.2209	2.42164e-21
ANI_1_2422014	An01g03360	Ortholog(s) have tRNA binding activity and role in cellular response to cadmium ion, detoxification of cadmium ion, protein urmylation, regulation of cell shape, regulation of translational fidelity, tRNA wobble position uridine thiolation	3.36762	67.9107	18.2196	1.22671e-20
ANI_1_1184124	An14g01840	Ortholog of A. nidulans FGSC A4 : AN3215, AN7166, AN8609, A. fumigatus Af293 : Afu3g14210, Afu4g03360, Afu4g12510 and A. niger CBS 513.88 : An09g04200	1.17248	24.0082	18.2174	2.52773e-16
ANI_1_196134	An15g01160	Ortholog(s) have RNA helicase activity, role in maturation of SSU-rRNA from tricistronic rRNA transcript (SSU-rRNA, 5.8S rRNA, LSU-rRNA) and 90S preribosome, mitochondrion, nucleolus, small-subunit processome localization	4.50649	91.4207	18.1934	1.44999e-21
ANI_1_302074	An08g01960	Adenosylhomocysteinase	15.0335	304.898	18.1882	1.13525e-21
ANI_1_1042064	An07g08370	Ortholog(s) have CTD phosphatase activity, protein tyrosine phosphatase activity	2.37446	48.2484	18.1407	9.42396e-08
ANI_1_1924064	An07g06510	Has domain(s) with predicted RNA binding activity and exosome (RNase complex) localization	3.84871	76.7871	18.114	3.43809e-20
ANI_1_740164	An18g05650	Ortholog(s) have role in ribosomal large subunit biogenesis, ribosomal small subunit biogenesis and cytosolic large ribosomal subunit, nucleolus localization	7.08986	143.759	18.0612	5.30194e-17
ANI_1_1658184	An04g02420	Ortholog(s) have ornithine decarboxylase activity, role in DNA biosynthetic process, nuclear division, putrescine biosynthetic process, spermidine biosynthetic process, spore germination and cytosol, nucleus localization	14.6735	292.468	18.0485	2.00185e-21
ANI_1_984014	An01g07370	Ortholog(s) have role in cellular response to biotic stimulus, cellular response to starvation and cytoplasmic translation, more	2.23276	44.4894	18.037	1.98994e-19
ANI_1_24054	An06g00300	Ortholog of Aspergillus wentii : Aspwe1_0039694, Aspwe1_0102571, Aspergillus niger ATCC 1015 : 175896-mRNA, Aspergillus zonatus : Aspzo1_0129038 and Aspergillus carbonarius ITEM 5010 : Acar5010_392488	0.201627	4.04155	17.9002	1.75548e-11
ANI_1_1702024	An02g12270	Glycine-rich RNA-binding protein	8.93963	179.142	17.8195	3.6577e-21
ANI_1_534114	An13g00440	Cytidylate kinase	1.61978	32.0966	17.811	4.48428e-18
ANI_1_1394024	An02g09790	Ortholog(s) have thiamine transmembrane transporter activity, role in thiamine transmembrane transport and endoplasmic reticulum, plasma membrane localization	1.9672	38.9771	17.7933	1.51536e-20
ANI_1_298154	An17g02120	1,3-beta-glucan synthase	3.31633	64.7853	17.7025	1.3895e-20
ANI_1_1140064	An07g09070	Ortholog(s) have structural constituent of ribosome activity and mitochondrial small ribosomal subunit localization	2.97912	58.6667	17.688	1.30323e-18
ANI_1_2410014	An01g03210	Has domain(s) with predicted nucleotide binding, oxidoreductase activity and role in metabolic process	0.0452156	0.925856	17.5893	0.000303711
ANI_1_340154	An17g02300	Ortholog(s) have role in DNA replication-independent nucleosome assembly, traversing start control point of mitotic cell cycle and cytosol localization	25.5306	502.522	17.5253	2.73521e-13
ANI_1_496144	An16g03540	Ortholog(s) have 3'-5'-exoribonuclease activity	4.17662	81.4723	17.52	6.00735e-21
ANI_1_698014	An01g05500	Ortholog(s) have snoRNA binding activity	9.95124	194.584	17.5192	2.73624e-21
ANI_1_758074	An08g05300	Ortholog(s) have ATP binding, heat shock protein binding activity and cytosol, nucleus localization	16.9128	328.925	17.4811	2.64542e-21
ANI_1_106154	An17g00820	Carbamoyl-phosphate synthetase, aspartate transcarbamylase, and glutamine amidotransferase	12.6356	241.113	17.4339	5.86673e-21
ANI_1_286124	An14g01860	Mitochondrial carrier protein	10.0214	193.644	17.3867	6.08221e-21
ANI_1_258184	An04g01120	Tetrahydrofolylpolyglutamate synthase	2.73647	52.9324	17.3419	4.99918e-20
ANI_1_1590184	An04g01160	Ortholog(s) have mitochondrion localization	2.03265	38.6991	17.333	4.6536e-20
ANI_1_324114	An13g02400	Has domain(s) with predicted sequence-specific DNA binding RNA polymerase II transcription factor activity, zinc ion binding activity, role in regulation of transcription, DNA-dependent and nucleus localization	0.748014	14.3131	17.2909	1.94377e-18
ANI_1_526114	An13g00250	Ortholog(s) have role in cellular response to UV, nucleotide-excision repair and mitotic spindle pole body, nucleotide-excision repair complex localization	6.82622	132.69	17.27	6.70232e-21
ANI_1_560014	An01g04380	DNA-directed RNA polymerase	9.73586	190.916	17.2487	0.000436329
ANI_1_546114	An13g00600	Has domain(s) with predicted mitochondrion localization	8.66565	167.539	17.2269	2.46616e-11
ANI_1_1382144	An16g00760	Ortholog of A. nidulans FGSC A4 : AN11808, A. niger CBS 513.88 : An11g03390, Aspergillus wentii : Aspwe1_0119499 and Aspergillus versicolor : Aspve1_0125345, Aspve1_0138797	0.0307107	0.587319	17.1908	0.00455798
ANI_1_268064	An07g02160	Mitochondrial malate dehydrogenase	3.47026	66.8876	17.1843	3.40842e-15
ANI_1_372184	An04g01750	Methionine synthase; 5-methyltetrahydropteroyltriglutamate-homocysteine S-methyltransferase	8.89519	167.817	17.1698	7.26161e-21
ANI_1_1750134	An15g07250	Ortholog of A. niger CBS 513.88 : An12g09500, Aspergillus versicolor : Aspve1_0043480, Aspve1_0089164, Aspergillus clavatus NRRL 1 : ACLA_004180 and Aspergillus niger ATCC 1015 : 42045-mRNA	0.351359	6.80332	17.145	0.000121044
ANI_1_136074	not_available	#N/A	1.50111	28.2955	17.0938	1.05245e-14
ANI_1_1590064	An07g02350	Has domain(s) with predicted DNA binding activity	4.33004	81.7658	16.9763	1.55877e-20
ANI_1_420154	An17g00680	Ortholog of A. nidulans FGSC A4 : AN2232, A. fumigatus Af293 : Afu5g07250, A. oryzae RIB40 : AO090701000231, Aspergillus wentii : Aspwe1_0101724 and Aspergillus sydowii : Aspsy1_0054323	0.384544	7.248	16.8883	4.11488e-15
ANI_1_72184	not_available	#N/A	0.525429	9.55732	16.8496	0.000761138
ANI_1_238024	An02g01750	Ortholog(s) have adenyl-nucleotide exchange factor activity, role in protein import into mitochondrial matrix, protein refolding and mitochondrial matrix, presequence translocase-associated import motor localization	5.98206	110.981	16.8462	3.9591e-20
ANI_1_1286134	An15g02420	Has domain(s) with predicted transferase activity	2.55162	47.4701	16.8324	1.11632e-19
ANI_1_538014	An01g04230	Ortholog(s) have cytosol, nucleus localization	4.63288	86.6923	16.8278	2.26193e-18
ANI_1_2974024	An02g10580	Has domain(s) with predicted role in signal transduction	0.449725	8.41751	16.8175	4.29109e-17
ANI_1_1370014	An01g10050	IgE-dependent histamine-releasing factor	80.1167	1500.03	16.7937	6.14246e-21
ANI_1_288024	An02g02170	Tryptophan synthetase	4.1422	76.6419	16.7936	4.16649e-14
ANI_1_308154	An17g02170	Ortholog(s) have pseudouridine synthase activity	93.1181	1744.99	16.7492	5.80629e-21
ANI_1_312154	An17g02210	Ortholog(s) have translation release factor activity, codon specific activity and role in asexual sporulation resulting in formation of a cellular spore, cellular response to nitrogen starvation, cytokinesis, translational termination	31.8015	593.572	16.7324	7.12559e-21
ANI_1_510084	An09g04110	Ortholog(s) have GTPase activity, ribosome binding activity, role in positive regulation of translation and mitochondrial matrix, mitochondrial ribosome localization	5.05992	94.0307	16.7084	2.15338e-20
ANI_1_3130024	An02g12410	Ortholog(s) have sequence-specific DNA binding activity and role in cellular response to drug, cellular response to osmotic stress, translational initiation	22.4447	419.253	16.706	1.86255e-16
ANI_1_546014	An01g04280	Ortholog(s) have ATPase activator activity, unfolded protein binding activity	12.828	237.539	16.6606	1.09999e-20
ANI_1_1446074	An08g10740	Putative ZmGnsN3 glucanase	6.5118	118.741	16.6418	3.42545e-14
ANI_1_264154	An17g01955	Has domain(s) with predicted aminoacyl-tRNA hydrolase activity	0.369429	6.88268	16.607	4.76071e-13
ANI_1_1490144	An16g01560	Ortholog(s) have tRNA (adenine-N1-)-methyltransferase activity, role in tRNA methylation and nucleus, tRNA (m1A) methyltransferase complex localization	3.48364	64.3567	16.5407	5.04556e-20
ANI_1_450034	An03g03770	Squalene monooxygenase	0.254007	4.64988	16.5207	6.1079e-14
ANI_1_2328024	An02g02320	Has domain(s) with predicted sequence-specific DNA binding RNA polymerase II transcription factor activity, zinc ion binding activity, role in regulation of transcription, DNA-dependent and nucleus localization	1.58398	29.4053	16.5082	4.4205e-09
ANI_1_2538094	An11g10080	Has domain(s) with predicted role in cellular response to oxidative stress and endoplasmic reticulum membrane localization	0.630352	11.4157	16.4559	3.14649e-15
ANI_1_248094	An11g01770	DNA-directed RNA polymerase	11.7885	216.343	16.4345	1.19914e-20
ANI_1_1454164	An18g06210	Ortholog(s) have extracellular region localization	0.313774	5.62489	16.4092	2.09387e-07
ANI_1_2236024	An02g01140	Has domain(s) with predicted DNA binding, sequence-specific DNA binding RNA polymerase II transcription factor activity, zinc ion binding activity and role in regulation of transcription, DNA-dependent, transcription, DNA-templated	0.368648	6.85121	16.385	1.83867e-06
ANI_1_108154	An17g00830	Tannin acyl hydrolase with a predicted role in tannic acid degradation	0.0420099	0.798539	16.3829	0.0033828
ANI_1_808014	An01g06270	Ortholog(s) have role in cellular response to drug, ribosomal large subunit assembly and nucleolus, ribosome localization	5.91018	108.309	16.3768	3.46481e-20
ANI_1_1044104	An12g08670	Ortholog(s) have cytosol, exosome (RNase complex), nucleolus localization	2.5098	45.3631	16.3616	5.45636e-19
ANI_1_240074	An08g01610	Ortholog(s) have ATPase activity, role in negative regulation of G2/M transition of mitotic cell cycle and cytosol, nucleus localization	18.1198	331.6	16.343	1.36334e-11
ANI_1_938034	An03g00390	Protein of unknown function	0.101746	1.85316	16.3291	2.47308e-07
ANI_1_2344024	An02g02540	Putative pectin acetylesterase; predicted signal peptide secretion sequence	0.137982	2.55884	16.3032	0.000505166
ANI_1_1296064	An07g10100	Adenylate kinase	11.1607	202.097	16.2856	3.25577e-20
ANI_1_1622024	An02g11680	Ortholog(s) have cytosol localization	67.0793	1217.99	16.282	1.30427e-20
ANI_1_1682024	An02g12090	Ortholog of A. nidulans FGSC A4 : AN2979, A. fumigatus Af293 : Afu3g08450, A. oryzae RIB40 : AO090005001429, Aspergillus wentii : Aspwe1_0551961 and Aspergillus sydowii : Aspsy1_0056256	3.30755	60.7154	16.2327	9.13857e-12
ANI_1_700124	An14g05010	Ortholog(s) have role in exonucleolytic trimming to generate mature 3'-end of 5.8S rRNA from tricistronic rRNA transcript (SSU-rRNA, 5.8S rRNA and LSU-rRNA), more	4.17915	75.1132	16.2002	5.58465e-19
ANI_1_140134	An15g00770	Ortholog(s) have structural constituent of ribosome activity, role in aerobic respiration and mitochondrial small ribosomal subunit localization	1.94086	35.0465	16.1733	4.43555e-18
ANI_1_1174144	An16g08730	Ortholog(s) have protein-histidine N-methyltransferase activity, role in peptidyl-histidine methylation, to form tele-methylhistidine and cytosol, nucleus localization	1.11823	20.3314	16.1037	4.60579e-07
ANI_1_908104	An12g07580	N-Acetyl-gammaglutamyl-phosphate reductase/acetylglutamate kinase	3.9997	71.1838	16.0743	4.57233e-20
ANI_1_870084	An09g06640	Ortholog(s) have mitotic spindle pole body, nucleus localization	3.70497	66.1853	16.0479	9.90988e-20
ANI_1_2292074	An08g09120	Has domain(s) with predicted transferase activity, transferring hexosyl groups activity and role in lipid glycosylation	0.07784	1.39841	16.0451	2.84052e-05
ANI_1_1578144	An16g02470	Sulfhydryl oxidase	0.896574	15.9171	16.0335	2.14204e-14
ANI_1_470084	An09g03870	Putative aconitate hydratase	6.20002	109.393	16.0165	5.33854e-20
ANI_1_1018094	An11g07920	Has domain(s) with predicted structural constituent of ribosome activity, role in translation and ribosome localization	5.1892	92.4266	16.0014	5.99326e-19
ANI_1_64124	An14g00340	Ortholog of A. nidulans FGSC A4 : AN6997, A. fumigatus Af293 : Afu4g04480, A. oryzae RIB40 : AO090206000044, Aspergillus wentii : Aspwe1_0159686 and Aspergillus sydowii : Aspsy1_0048994	2.17024	38.5411	15.9912	9.47032e-18
ANI_1_894164	An18g06710	Ortholog(s) have unfolded protein binding activity	31.4569	561.024	15.9852	5.52832e-18
ANI_1_952134	An15g06920	Ortholog(s) have role in filamentous growth of a population of unicellular organisms, negative regulation of filamentous growth of a population of unicellular organisms	0.712896	12.8619	15.942	1.7932e-10
ANI_1_1012074	An08g07220	Diphthine synthase	7.94503	140.675	15.9347	1.17523e-19
ANI_1_272014	An01g02120	Ortholog(s) have role in nuclear division, rRNA processing and mitotic spindle pole body, nuclear periphery, nucleolus, preribosome, large subunit precursor localization	17.1912	305.787	15.9324	3.84303e-20
ANI_1_88114	An13g00660	Ortholog(s) have D-arabinose 1-dehydrogenase [NAD(P)+] activity and role in dehydro-D-arabinono-1,4-lactone biosynthetic process	1.59408	28.1057	15.9288	3.42366e-18
ANI_1_760084	An09g05970	Ortholog(s) have cytosol, nucleus localization	9.64148	170.279	15.8731	4.14832e-20
ANI_1_2346024	An02g02620	Protein of unknown function	6.01633	106.361	15.8288	5.1972e-20
ANI_1_2986024	An02g10740	Ortholog(s) have mitochondrion targeting sequence binding, protein channel activity, role in protein import into mitochondrial inner membrane and mitochondrial inner membrane protein insertion complex, plasma membrane localization	4.25242	74.6175	15.8185	3.2116e-18
ANI_1_814164	An18g06130	Ortholog of A. nidulans FGSC A4 : AN5753, A. fumigatus Af293 : Afu6g06840, A. oryzae RIB40 : AO090020000272, Aspergillus wentii : Aspwe1_0050172 and Aspergillus sydowii : Aspsy1_0043673	2.78859	48.1865	15.8026	3.04796e-17
ANI_1_1672094	An11g01650	Ortholog of A. nidulans FGSC A4 : AN3926, A. fumigatus Af293 : Afu6g08380, A. oryzae RIB40 : AO090003000092, Aspergillus wentii : Aspwe1_0045950 and Aspergillus sydowii : Aspsy1_0044421	2.16104	38.0819	15.7699	5.49274e-19
ANI_1_706014	An01g05540	Has domain(s) with predicted catalytic activity	3.11046	54.7019	15.7641	5.86323e-19
ANI_1_2102074	An08g07270	Ortholog of A. nidulans FGSC A4 : AN5283, AN2708, AN1572, AN7419, A. fumigatus Af293 : Afu6g14000, Afu8g05970, A. niger CBS 513.88 : An07g02380 and A. oryzae RIB40 : AO090026000716, AO090005000543	0.051972	0.903568	15.726	0.000202168
ANI_1_204184	An04g00650	Ortholog of A. nidulans FGSC A4 : AN4340, A. fumigatus Af293 : Afu4g06320, Neosartorya fischeri NRRL 181 : NFIA_109830 and Aspergillus versicolor : Aspve1_0085213	13.8542	243.301	15.6946	9.11488e-20
ANI_1_516114	An13g00080	Ortholog(s) have mitochondrial ribosome localization	9.09988	158.208	15.6545	2.22244e-19
ANI_1_148184	An04g00210	Ortholog(s) have structural constituent of ribosome activity and mitochondrial large ribosomal subunit, mitochondrial membrane localization	8.14694	141.866	15.6451	1.39233e-19
ANI_1_626104	An12g04860	Cytoplasmic ribosomal protein of the large subunit L30	79.3998	1378.97	15.5821	2.82916e-13
ANI_1_470014	An01g03580	Ortholog(s) have cell surface, cytosol, nucleolus localization	102.179	1771.84	15.5745	2.13748e-14
ANI_1_410164	An18g03230	Ortholog(s) have structural constituent of ribosome activity and mitochondrial small ribosomal subunit localization	9.6804	168.636	15.5602	2.01132e-15
ANI_1_1690134	An15g06560	Protein of unknown function	0.517713	8.95463	15.5566	6.65588e-09
ANI_1_2752024	An02g08010	Ortholog of A. nidulans FGSC A4 : AN3089, A. fumigatus Af293 : Afu3g12380, A. oryzae RIB40 : AO090005001669, Aspergillus wentii : Aspwe1_0150448 and Aspergillus sydowii : Aspsy1_0029188	2.16409	37.5641	15.5071	3.42114e-18
ANI_1_188164	An18g01570	Ortholog of A. nidulans FGSC A4 : AN0171, AN7523, A. oryzae RIB40 : AO090010000737, Aspergillus wentii : Aspwe1_0140822, Aspwe1_0151946 and Aspergillus versicolor : Aspve1_0077940	0.106486	1.88219	15.4706	0.00414809
ANI_1_1566134	An15g05100	Has domain(s) with predicted sequence-specific DNA binding RNA polymerase II transcription factor activity, zinc ion binding activity, role in regulation of transcription, DNA-dependent and nucleus localization	0.0924218	1.57111	15.4702	3.40187e-07
ANI_1_1330024	An02g09200	Ortholog(s) have structural constituent of ribosome activity	46.9489	804.387	15.4177	7.04128e-20
ANI_1_1910024	An02g13850	Ortholog(s) have cytosol localization	85.4388	1460.61	15.3683	2.29223e-18
ANI_1_1696104	An12g03720	Ortholog(s) have pseudouridine synthase activity, role in snRNA pseudouridine synthesis, tRNA pseudouridine synthesis and nucleus localization	5.89127	101.646	15.3585	2.03028e-13
ANI_1_1578064	An07g02120	Ortholog of A. nidulans FGSC A4 : AN11901, A. fumigatus Af293 : Afu7g05785, Neosartorya fischeri NRRL 181 : NFIA_027020 and Aspergillus versicolor : Aspve1_0088350	1.66645	28.5627	15.3433	4.22703e-13
ANI_1_700024	An02g05000	Ortholog(s) have 1-acylglycerophosphocholine O-acyltransferase activity	3.15982	54.0384	15.3358	1.26736e-18
ANI_1_808084	An09g06280	Ortholog(s) have transcription coactivator activity, transcription regulatory region DNA binding activity	0.412011	7.01328	15.3231	8.49958e-15
ANI_1_800014	An01g06230	Ortholog(s) have role in spore germination and cytosol, eukaryotic 43S preinitiation complex, eukaryotic translation initiation factor 3 complex, eIF3e, eukaryotic translation initiation factor 3 complex, eIF3m localization	11.3822	193.938	15.3122	9.02751e-20
ANI_1_1232164	An18g02850	Ortholog of A. nidulans FGSC A4 : AN10018, A. fumigatus Af293 : Afu5g11850, A. oryzae RIB40 : AO090120000304, Neosartorya fischeri NRRL 181 : NFIA_075450 and Aspergillus clavatus NRRL 1 : ACLA_014890	1.13154	19.1721	15.2752	4.42848e-16
ANI_1_2070144	An16g08700	Has domain(s) with predicted nucleic acid binding, zinc ion binding activity	1.9862	33.8761	15.2705	9.70249e-19
ANI_1_338034	An03g02940	Ortholog(s) have cytosol, nucleus localization	0.911278	15.4778	15.2426	7.26611e-18
ANI_1_2600094	An11g11150	Ortholog(s) have role in rRNA processing, response to drug, tRNA export from nucleus and CURI complex, UTP-C complex, small-subunit processome localization	8.48067	144.785	15.2371	7.87041e-11
ANI_1_510014	An01g03870	Ortholog(s) have Golgi apparatus localization	0.477374	8.09949	15.2331	2.39806e-16
ANI_1_244024	An02g01790	Ortholog(s) have bis(5'-adenosyl)-hexaphosphatase activity, bis(5'-adenosyl)-pentaphosphatase activity, diphosphoinositol-polyphosphate diphosphatase activity, endopolyphosphatase activity, m7G(5')pppN diphosphatase activity	9.91692	169.208	15.2148	6.49105e-19
ANI_1_3136014	An01g11930	Histidinol-phosphate aminotransferase	3.77774	63.2416	15.1994	1.07199e-18
ANI_1_1528134	An15g04810	Putative alpha-1,3-mannosyltransferase; expression enhanced by maltose	0.191342	3.28226	15.1851	0.000205821
ANI_1_2334094	An11g08260	Ortholog(s) have cytosol, nucleus localization	0.841905	14.371	15.17	4.7404e-05
ANI_1_198104	An12g01350	Ortholog(s) have SSU rRNA binding, structural constituent of ribosome activity, role in positive regulation of translational fidelity, rRNA export from nucleus and cytosolic small ribosomal subunit, small-subunit processome localization	36.797	619.944	15.1368	5.23807e-16
ANI_1_458024	An02g03350	Ortholog(s) have role in endonucleolytic cleavage in ITS1 to separate SSU-rRNA from 5.8S rRNA and LSU-rRNA from tricistronic rRNA transcript (SSU-rRNA, 5.8S rRNA, LSU-rRNA), regulation of mitotic cell cycle	14.176	241.661	15.1196	3.20271e-13
ANI_1_1098064	An07g08850	Ortholog(s) have structural constituent of ribosome activity and role in maturation of SSU-rRNA from tricistronic rRNA transcript (SSU-rRNA, 5.8S rRNA, LSU-rRNA), ribosomal small subunit assembly	60.9793	1025.6	15.1177	1.05412e-19
ANI_1_402014	An01g03140	Protein of unknown function	0.684717	11.306	15.1027	1.75767e-06
ANI_1_580164	An18g04340	Uridine hydrolase	2.64142	43.8507	15.1014	3.45742e-18
ANI_1_1616184	An04g01650	Ortholog(s) have structural constituent of ribosome activity and mitochondrial small ribosomal subunit localization	4.80523	80.8007	15.0808	1.7625e-18
ANI_1_1238164	An18g03000	Ortholog(s) have nucleocytoplasmic transporter activity, protein kinase activity, role in maturation of SSU-rRNA from tricistronic rRNA transcript (SSU-rRNA, 5.8S rRNA, LSU-rRNA) and cytosol, nucleus localization	7.35361	123.79	15.0678	5.6343e-12
ANI_1_542054	An06g02010	Ortholog(s) have glutathione peroxidase activity, glutathione transferase activity, phosphoprotein binding, transcription corepressor activity	0.134202	2.33319	15.053	1.00041e-05
ANI_1_940134	An15g06850	Ortholog(s) have N-terminal protein N-methyltransferase activity, role in N-terminal peptidyl-proline dimethylation, cytoplasmic translation, single-species biofilm formation on inanimate substrate and cytosol, nucleus localization	1.4491	24.2237	15.0395	1.04269e-15
ANI_1_1808074	An08g03040	Ortholog(s) have mitochondrion localization	1.11689	18.9186	15.0372	8.27051e-16
ANI_1_472154	An17g01480	Aminolevulinic acid synthase (5-aminolevulinate synthase); predicted mitochonrial signal sequence; mutant is conditionally lethal when grown on nitrate medium containing 5'-aminolevulinic acid but not with hemin	8.46362	140.263	15.0317	2.46265e-19
ANI_1_526164	An18g04060	Ortholog of A. nidulans FGSC A4 : AN4026, A. fumigatus Af293 : Afu1g03650, A. oryzae RIB40 : AO090003000980, Aspergillus wentii : Aspwe1_0169329 and Aspergillus sydowii : Aspsy1_0149715	2.0993	35.1055	14.9436	1.4405e-17
ANI_1_1768074	An08g02450	Ortholog(s) have unfolded protein binding activity, role in mitochondrial proton-transporting ATP synthase complex assembly and integral to mitochondrial membrane, mitochondrial inner membrane localization	1.88899	31.2862	14.9063	2.06841e-17
ANI_1_1608184	An04g01535	Ortholog(s) have holocytochrome-c synthase activity, role in cytochrome c-heme linkage and cytosol, mitochondrial intermembrane space, nucleus localization	2.02691	33.2619	14.8908	6.39201e-17
ANI_1_1284144	An16g00070	Protein of unknown function; expression induced by tunicamycin and DTT	0.226395	3.82868	14.8778	1.40204e-07
ANI_1_1292094	An11g09970	Ortholog(s) have role in aerobic respiration, development of symbiont in host and cytosol, mitochondrial intermembrane space, nucleus localization	3.51522	57.9223	14.8591	7.27127e-18
ANI_1_2580094	An11g10810	Ortholog of A. nidulans FGSC A4 : AN3430, A. fumigatus Af293 : Afu3g05790, A. oryzae RIB40 : AO090020000047, Aspergillus wentii : Aspwe1_0029428, Aspwe1_0037899 and Aspergillus sydowii : Aspsy1_0056861	0.325781	5.35377	14.8449	5.81354e-12
ANI_1_1286064	An07g10040	Coproporphyrinogen III oxidase (coproporphyrinogenase)	0.951243	15.7396	14.819	1.66901e-15
ANI_1_174124	An14g01010	Ortholog(s) have structural constituent of ribosome activity, role in cytoplasmic translation and cell surface, cytosolic large ribosomal subunit, nucleolus localization	96.9842	1592.48	14.7976	1.74706e-19
ANI_1_230054	An06g01830	Ortholog(s) have aminoacyl-tRNA editing activity, leucine-tRNA ligase activity, role in leucyl-tRNA aminoacylation and cytosol localization	4.9137	80.8487	14.7817	2.94065e-19
ANI_1_506054	An06g01480	Ortholog(s) have DNA binding activity and cytoplasm, nuclear chromatin localization	0.549348	9.12632	14.7552	1.43966e-13
ANI_1_528144	An16g03760	Has domain(s) with predicted sequence-specific DNA binding, sequence-specific DNA binding transcription factor activity and role in regulation of transcription, DNA-dependent	0.83038	13.5715	14.7395	9.96804e-18
ANI_1_964074	An08g06770	Ortholog(s) have isoleucine-tRNA ligase activity, role in isoleucyl-tRNA aminoacylation and cytosol localization	5.77306	94.3991	14.7335	3.22502e-19
ANI_1_120044	An05g00960	Ortholog(s) have snoRNA binding activity and Mpp10 complex, small-subunit processome localization	8.19385	133.627	14.7061	1.21609e-18
ANI_1_56104	An12g00450	Ortholog(s) have role in rRNA processing, ribosomal small subunit assembly and CURI complex, UTP-C complex localization	6.23631	102.162	14.698	9.38024e-19
ANI_1_20154	An17g00240	Putative ABC transporter	25.4798	414.934	14.6286	2.40769e-19
ANI_1_194104	An12g01330	Ortholog(s) have translation initiation factor activity, role in translational initiation and cytosol, nucleus localization	5.54742	90.4057	14.6086	1.41929e-18
ANI_1_120074	An08g00880	Ortholog(s) have sequence-specific DNA binding activity and role in translational initiation	11.863	193.103	14.5865	4.4458e-19
ANI_1_596084	An09g04870	Ortholog of A. nidulans FGSC A4 : AN8165, A. fumigatus Af293 : Afu5g02890, A. oryzae RIB40 : AO090102000485 and Aspergillus wentii : Aspwe1_0042540, Aspwe1_0042989	5.24385	84.6452	14.5799	7.87201e-19
ANI_1_250154	An17g01815	Putative translation initiation factor	6.24323	101.085	14.5758	2.04071e-18
ANI_1_2336014	An01g02100	Ortholog(s) have pseudouridine synthase activity, role in tRNA modification and mitochondrion, nucleus localization	2.5626	41.5331	14.5618	5.47031e-18
ANI_1_384014	An01g03050	Ortholog(s) have poly(A) RNA binding activity, role in regulation of nuclear-transcribed mRNA poly(A) tail shortening, regulation of translational initiation and cytoplasmic stress granule, nucleus, ribosome localization	19.2683	314.273	14.5092	2.34232e-19
ANI_1_370024	An02g02750	Glutathione peroxidase	0.135255	2.13941	14.4558	2.0019e-09
ANI_1_6134	An15g00040	Protein of unknown function	43.1791	695.355	14.438	3.63861e-19
ANI_1_380134	An15g02360	Acetylornithine aminotransferase	1.1241	17.8377	14.4147	2.34545e-16
ANI_1_1664124	An14g07040	Has domain(s) with predicted sequence-specific DNA binding RNA polymerase II transcription factor activity, zinc ion binding activity, role in regulation of transcription, DNA-dependent and nucleus localization	1.37305	21.6224	14.3806	4.39099e-13
ANI_1_636144	An16g04450	Ortholog of A. nidulans FGSC A4 : AN4937, A. fumigatus Af293 : Afu3g10510, Aspergillus wentii : Aspwe1_0169043, Aspergillus sydowii : Aspsy1_0087654 and Aspergillus carbonarius ITEM 5010 : Acar5010_004597	26.5256	427.035	14.3724	6.1497e-19
ANI_1_1192064	An07g09370	Ortholog(s) have role in peptidyl-diphthamide biosynthetic process from peptidyl-histidine and cytosol localization	4.13837	65.8255	14.3437	1.85271e-18
ANI_1_330024	An02g02480	Has domain(s) with predicted transmembrane transporter activity, role in transmembrane transport and integral to membrane localization	22.9246	366.524	14.3372	3.81919e-19
ANI_1_982024	An02g07120	Ortholog(s) have role in ascospore formation, cellular protein localization, cellular response to caffeine and eukaryotic translation initiation factor 3 complex assembly, more	5.4612	87.7325	14.3289	7.71297e-19
ANI_1_886084	An09g06740	Acyl-CoA synthetase	3.52508	55.7857	14.3176	1.63607e-18
ANI_1_2056014	An01g00050	Has domain(s) with predicted enoyl-[acyl-carrier-protein] reductase (NADH) activity, role in fatty acid biosynthetic process, oxidation-reduction process and fatty acid synthase complex localization	12.3933	197.329	14.2531	3.78583e-17
ANI_1_160024	An02g01270	Has domain(s) with predicted transferase activity, transferring acyl groups activity and role in metabolic process	1.63877	25.8159	14.1955	1.64312e-17
ANI_1_790114	An13g03290	Ortholog of A. nidulans FGSC A4 : AN2370, AN10160, AN0323, A. fumigatus Af293 : Afu1g02440, Afu4g02760, A. niger CBS 513.88 : An01g05750, An12g09350 and A. oryzae RIB40 : AO090020000719, AO090005000852	0.425205	6.6828	14.1893	5.0111e-11
ANI_1_1230094	An11g09680	Ortholog of S. cerevisiae : FSH3, A. nidulans FGSC A4 : AN4776, A. fumigatus Af293 : Afu3g06620, A. niger CBS 513.88 : An18g00880 and A. oryzae RIB40 : AO090020000337	1.42498	22.3381	14.1789	2.18495e-15
ANI_1_250084	An09g02280	Ortholog(s) have role in single-species biofilm formation on inanimate substrate and cytosol, nucleus localization	0.847793	13.5541	14.1756	1.60919e-06
ANI_1_502144	An16g03590	Putative phosphatidylinositol/-choline transfer protein; expression enhanced by maltose	6.75923	106.043	14.1718	1.34082e-18
ANI_1_1234074	An08g09010	Ortholog(s) have U2 snRNP localization	11.6411	185.27	14.1248	4.38061e-07
ANI_1_982144	An16g07400	Methylenetetrahydrofolate dehydrogenase (NAD+)	7.60463	119.163	14.0923	2.13105e-18
ANI_1_1618064	An07g02770	Protein of unknown function	0.511475	8.04871	14.0436	2.42767e-05
ANI_1_1636124	An14g06820	Ortholog(s) have role in invasive growth in response to glucose limitation, protein urmylation, pseudohyphal growth, tRNA wobble position uridine thiolation and cytosolic tRNA wobble base thiouridylase complex, nucleus localization	1.76181	27.2578	14.0402	1.76379e-16
ANI_1_972184	An04g05950	Has domain(s) with predicted structural constituent of ribosome activity, role in translation and ribosome localization	11.7998	184.273	14.0082	1.92089e-18
ANI_1_266094	An11g01950	Ortholog(s) have rDNA binding activity, role in rRNA transcription and cytosol, nucleolus localization	7.20083	113.375	13.9836	8.62498e-10
ANI_1_526184	not_available	#N/A	9.6597	149.693	13.9575	3.70847e-18
ANI_1_776164	An18g05830	Ortholog(s) have role in protein import into nucleus, regulation of mitotic cell cycle and cytosol, nuclear membrane, nucleolus localization	3.58858	55.8485	13.9195	2.23223e-17
ANI_1_1024014	An01g07640	Ortholog(s) have dihydroceramidase activity, role in ceramide biosynthetic process, ceramide catabolic process and endoplasmic reticulum, fungal-type vacuole membrane localization	2.74715	41.4814	13.9194	0.000484396
ANI_1_746124	An14g05390	Ortholog(s) have role in endonucleolytic cleavage in 5'-ETS of tricistronic rRNA transcript (SSU-rRNA, 5.8S rRNA and LSU-rRNA), more	13.174	205.194	13.9155	2.85407e-18
ANI_1_2530094	An11g09960	Ortholog of A. nidulans FGSC A4 : AN10590, A. fumigatus Af293 : Afu3g06380, A. oryzae RIB40 : AO090020000113, Aspergillus sydowii : Aspsy1_0087862 and Aspergillus terreus NIH2624 : ATET_08788	6.93242	107.51	13.8951	7.09058e-18
ANI_1_280064	An07g02210	Ribose-phosphate pyrophosphokinase	16.4448	253.192	13.8868	1.10437e-18
ANI_1_600164	An18g04490	Ortholog(s) have structural constituent of ribosome activity and mitochondrial small ribosomal subunit localization	7.63112	117.732	13.8843	1.13637e-16
ANI_1_230154	An17g01670	Ortholog(s) have succinate-CoA ligase (ADP-forming) activity, role in succinyl-CoA metabolic process and mitochondrial nucleoid localization	7.18671	111.42	13.8618	2.05152e-18
ANI_1_500184	An04g02460	Ortholog(s) have role in cristae formation, protein import into mitochondrial intermembrane space and integral to mitochondrial inner membrane, mitochondrial crista, mitochondrial crista junction, plasma membrane localization	4.13031	63.8875	13.8533	1.22468e-16
ANI_1_90014	An01g00750	Ortholog of Aspergillus tubingensis : Asptu1_0054330, Aspergillus brasiliensis : Aspbr1_0040606, Aspergillus kawachii : Aspka1_0182240 and Aspergillus acidus : Aspfo1_0040371	9.22133	140.102	13.8257	1.74548e-12
ANI_1_272074	An08g01790	Ortholog(s) have role in ascospore formation, cellular response to cadmium ion, detoxification of cadmium ion	19.8956	307.973	13.817	9.8589e-13
ANI_1_1580074	An08g00300	Guanylate kinase	9.65049	148.376	13.7776	6.15759e-18
ANI_1_604114	An13g01370	Has domain(s) with predicted DNA binding, zinc ion binding activity, role in transcription, DNA-templated and nucleus localization	0.744483	11.6882	13.689	0.00310857
ANI_1_1222144	An16g09060	Ortholog(s) have betaine-aldehyde dehydrogenase activity	4.67688	69.9293	13.6868	1.39771e-06
ANI_1_1020184	An04g06190	Ortholog(s) have structural constituent of ribosome activity and mitochondrial large ribosomal subunit localization	4.73894	72.2359	13.6866	3.50951e-17
ANI_1_2740014	An01g07580	Ortholog(s) have tRNA (guanine-N7-)-methyltransferase activity, role in tRNA methylation and nucleolus, tRNA methyltransferase complex localization	2.63322	40.0537	13.6847	3.80772e-16
ANI_1_1130134	An15g00740	Ortholog of A. nidulans FGSC A4 : AN6562, A. fumigatus Af293 : Afu6g04580, A. oryzae RIB40 : AO090701000088, Aspergillus wentii : Aspwe1_0036108 and Aspergillus sydowii : Aspsy1_0051771	0.554986	8.35299	13.6454	1.62298e-14
ANI_1_1344134	An15g03230	Ortholog(s) have nucleus localization	1.31307	19.7967	13.6108	2.81553e-17
ANI_1_536164	An18g04110	Ortholog(s) have protein transporter activity, structural constituent of nuclear pore activity and role in cellular response to drug, mRNA export from nucleus, mitotic spindle assembly checkpoint, transcription factor import into nucleus	0.340552	5.20701	13.6014	2.73811e-07
ANI_1_882024	An02g06440	Ortholog(s) have phospholipid-translocating ATPase activity and role in cellular response to drug, fatty acid transport, phospholipid translocation, sphingoid metabolic process	0.723332	11.2225	13.5807	0.000565289
ANI_1_1186064	An07g09340	Ortholog(s) have role in ribosomal large subunit biogenesis and nucleolus localization	2.21447	33.3667	13.5244	4.12176e-08
ANI_1_546124	An14g03740	Ortholog(s) have role in maturation of 5.8S rRNA from tricistronic rRNA transcript (SSU-rRNA, 5.8S rRNA, LSU-rRNA), maturation of LSU-rRNA from tricistronic rRNA transcript (SSU-rRNA, 5.8S rRNA, LSU-rRNA)	5.88501	88.9715	13.4864	1.22343e-08
ANI_1_2264024	An02g01370	Ortholog(s) have cytosol, nucleus localization	3.53471	52.9234	13.4392	3.11974e-18
ANI_1_2178184	An04g08760	Ortholog(s) have ribosomal large subunit binding activity, role in ribosomal large subunit export from nucleus and cytosol, cytosolic large ribosomal subunit, nucleus localization	22.6886	338.221	13.421	2.41818e-18
ANI_1_3216024	not_available	#N/A	1.24287	18.5858	13.4151	1.97952e-13
ANI_1_1316064	An07g10270	Ortholog(s) have role in conjugation with cellular fusion, regulation of conjugation with cellular fusion and cytosol, nucleolus localization	34.8463	523.273	13.388	3.00837e-08
ANI_1_2244024	An02g01220	Ortholog of A. nidulans FGSC A4 : AN6342, A. fumigatus Af293 : Afu2g14260, A. oryzae RIB40 : AO090023000107, Aspergillus wentii : Aspwe1_0045565 and Aspergillus sydowii : Aspsy1_0031691	1.95731	29.3098	13.3324	1.25295e-17
ANI_1_878124	An14g06360	Ortholog of A. nidulans FGSC A4 : AN6823, A. fumigatus Af293 : Afu5g12860, A. oryzae RIB40 : AO090120000406, Aspergillus wentii : Aspwe1_0039015 and Aspergillus sydowii : Aspsy1_0142898	0.571723	8.62485	13.3231	1.86324e-05
ANI_1_352164	An18g02890	Ortholog(s) have structural constituent of ribosome activity and mitochondrial large ribosomal subunit localization	11.6065	171.645	13.2841	8.47259e-18
ANI_1_394144	An16g02770	Has domain(s) with predicted N,N-dimethylaniline monooxygenase activity, NADP binding, flavin adenine dinucleotide binding activity and role in oxidation-reduction process	4.28221	63.2729	13.2784	1.50764e-17
ANI_1_338184	An04g01570	Ortholog(s) have role in regulation of circadian rhythm and TRAMP complex localization	12.7835	189.555	13.2601	2.61023e-18
ANI_1_2292014	An01g01800	Ortholog of A. nidulans FGSC A4 : AN0219, A. oryzae RIB40 : AO090023000623, Neosartorya fischeri NRRL 181 : NFIA_106990, Aspergillus wentii : Aspwe1_0056140 and Aspergillus versicolor : Aspve1_0121031	1.12854	16.754	13.2308	3.67484e-16
ANI_1_1448124	An14g04720	Ortholog(s) have sequence-specific DNA binding, sequence-specific DNA binding RNA polymerase II transcription factor activity	1.05033	15.3722	13.2237	9.30975e-17
ANI_1_726164	An18g05570	Ortholog(s) have GTPase activity, tRNA binding, translation initiation factor activity, role in mitochondrial translation and mitochondrion localization	4.80594	70.716	13.2044	5.29211e-18
ANI_1_448144	An16g03130	Ortholog(s) have asparagine-tRNA ligase activity, role in mitochondrial asparaginyl-tRNA aminoacylation and mitochondrion localization	1.13448	16.6008	13.2005	8.22162e-16
ANI_1_1350014	An01g09920	Ortholog(s) have cytosol, nucleus localization	4.96528	72.7833	13.1741	6.48203e-18
ANI_1_2368104	An12g10590	Protein of unknown function; expression repressed by tunicamycin and DTT	0.0599799	0.903753	13.1516	5.40481e-05
ANI_1_1776094	An11g02970	Ortholog(s) have cytosol, nucleus localization	3.60932	53.157	13.136	1.96409e-10
ANI_1_188054	An06g01550	Beta-1,3-glucan synthase	3.30681	49.2251	13.1359	8.37222e-06
ANI_1_432064	An07g03460	Ortholog(s) have structural constituent of ribosome activity and mitochondrial large ribosomal subunit localization	8.09235	118.549	13.1273	7.92714e-14
ANI_1_292134	An15g01710	F1Fo-ATP synthase subunit 7	9.99265	146.618	13.1244	4.24993e-14
ANI_1_948014	An01g07180	Ortholog(s) have protein serine/threonine kinase activity	1.34559	19.4406	13.1072	1.37574e-16
ANI_1_1288034	An03g03520	Putative nonribosomal peptide synthase (NRPS), encoded in a predicted secondary metabolite gene cluster	0.0612491	0.895572	13.0717	1.4828e-10
ANI_1_18044	An05g00110	Ortholog(s) have role in mitochondrial protein processing, mitochondrial proton-transporting ATP synthase complex assembly and mitochondrial inner membrane, mitochondrial intermembrane space localization	5.61505	81.3718	13.0714	4.38104e-17
ANI_1_476074	An08g03430	Ortholog(s) have RNA binding, structural constituent of ribosome activity	44.0031	639.059	13.0676	4.23417e-18
ANI_1_1634184	An04g01850	Has domain(s) with predicted zinc ion binding activity	1.91756	27.9065	13.0668	1.36196e-16
ANI_1_2576014	An01g05840	Protein of unknown function	2.51198	36.4847	13.0662	3.59142e-16
ANI_1_2858014	An01g08880	Ortholog of A. nidulans FGSC A4 : AN1940, A. fumigatus Af293 : Afu4g13200, A. oryzae RIB40 : AO090009000261, Aspergillus wentii : Aspwe1_0166484 and Aspergillus terreus NIH2624 : ATET_03203	0.986863	14.4482	13.0412	6.53779e-17
ANI_1_866094	An11g06590	Ortholog(s) have 2-hexaprenyl-6-methoxy-1,4-benzoquinone methyltransferase activity	8.47849	123.387	13.04	1.29024e-17
ANI_1_686024	An02g04880	Ortholog(s) have cytosol localization	7.54009	109.915	13.0344	6.82893e-14
ANI_1_942124	An14g06860	Putative oxaloacetate transporter	5.35724	76.5524	13.0143	2.5168e-17
ANI_1_1638184	An04g01970	Has domain(s) with predicted structural constituent of ribosome activity, role in translation and ribosome localization	1.56938	22.4065	13.0137	8.04008e-14
ANI_1_3246024	An02g13370	Ortholog of A. nidulans FGSC A4 : AN4840, A. fumigatus Af293 : Afu3g07350, A. oryzae RIB40 : AO090020000188, Aspergillus wentii : Aspwe1_0173525 and Aspergillus sydowii : Aspsy1_0130803	2.09299	30.4111	13.0009	3.66245e-17
ANI_1_412184	An04g01940	Ortholog(s) have GTP binding, tRNA binding, translation initiation factor activity and role in establishment or maintenance of cell polarity, positive regulation of translational fidelity, translational initiation	16.3983	238.475	12.9974	4.47047e-18
ANI_1_1648064	An07g03280	Ortholog(s) have cytosol, nucleus localization	0.895808	12.7466	12.9878	8.44155e-15
ANI_1_2730024	An02g07850	Has domain(s) with predicted substrate-specific transmembrane transporter activity, role in transmembrane transport and integral to membrane localization	0.367377	5.35807	12.9757	5.78848e-08
ANI_1_100014	An01g00850	Putative xylose permease; induced by xylose and repressed by glucose	0.219439	3.18772	12.9681	4.53746e-11
ANI_1_884104	An12g07400	Ortholog(s) have endoplasmic reticulum, plasma membrane localization	1.14677	16.4531	12.9346	8.71006e-16
ANI_1_1180124	An14g01760	3-oxoacyl-[acyl-carrier protein] synthase	4.32458	62.0083	12.8912	3.32261e-17
ANI_1_86114	An13g00650	Ortholog(s) have polynucleotide adenylyltransferase activity, ribosomal large subunit binding activity	2.25913	32.5932	12.8906	8.33866e-16
ANI_1_1826064	An07g05600	Ortholog(s) have protein tyrosine phosphatase activity, role in peptidyl-tyrosine dephosphorylation, regulation of mitotic cell cycle and cytosol, nucleus localization	3.51203	50.0523	12.8691	7.06978e-16
ANI_1_586134	An15g04210	Ortholog of A. nidulans FGSC A4 : AN9474, A. fumigatus Af293 : Afu4g11260, A. niger CBS 513.88 : An04g05380 and A. oryzae RIB40 : AO090005000195, AO090003001095, AO090120000002	0.247098	3.53786	12.8541	1.39109e-08
ANI_1_2110184	An04g08210	Has domain(s) with predicted ATP binding, kinase activity and role in phosphorylation	0.136065	1.94504	12.8326	0.00463527
ANI_1_250074	An08g01660	Has domain(s) with predicted structural constituent of ribosome activity, role in translation and ribosome localization	14.1742	202.704	12.823	1.21614e-17
ANI_1_1424164	An18g05630	Ortholog(s) have structural constituent of ribosome activity and mitochondrial small ribosomal subunit localization	12.128	173.192	12.8185	1.22456e-17
ANI_1_752084	An09g05890	Ortholog(s) have cytoplasm localization	2.97204	42.3149	12.8164	5.60927e-16
ANI_1_3106014	An01g11720	Ortholog(s) have role in wybutosine biosynthetic process and endoplasmic reticulum localization	4.50119	64.3149	12.802	1.57092e-17
ANI_1_1328024	An02g09190	Ortholog(s) have structural constituent of ribosome activity and mitochondrial membrane, mitochondrial small ribosomal subunit localization	10.4498	148.729	12.7893	1.9716e-17
ANI_1_956104	An12g07870	Aspartate transaminase; phenylalanine:alphaketoglutarate aminotransferase	2.60473	37.0737	12.7784	7.30077e-17
ANI_1_2628014	An01g06520	Ortholog of A. nidulans FGSC A4 : AN5649, AN1674, AN0384, AN1268, AN7262, A. fumigatus Af293 : Afu1g01700, Afu2g17000, Afu4g08730, Afu4g13630, Afu1g10012 and A. niger CBS 513.88 : An01g09380, An04g09080, An04g03600	0.513069	7.33801	12.7593	2.6915e-12
ANI_1_1478144	An16g01470	Has domain(s) with predicted DNA binding, chromatin binding activity	1.54002	21.8076	12.7583	2.18444e-17
ANI_1_3376014	not_available	#N/A	0.275964	3.79827	12.7548	1.73293e-05
ANI_1_2516094	An11g09850	Ortholog of A. nidulans FGSC A4 : AN10591, A. fumigatus Af293 : Afu3g06490, A. oryzae RIB40 : AO090020000099, Aspergillus wentii : Aspwe1_0042123 and Aspergillus sydowii : Aspsy1_0087851	0.91053	13.0028	12.7433	1.96112e-14
ANI_1_522024	An02g03790	Ortholog of A. nidulans FGSC A4 : AN6196, A. fumigatus Af293 : Afu2g11770, A. oryzae RIB40 : AO090026000469, Aspergillus wentii : Aspwe1_0031226 and Aspergillus sydowii : Aspsy1_0045308	0.434032	6.20444	12.74	1.94423e-09
ANI_1_1340164	An18g04250	Ortholog of Aspergillus acidus : Aspfo1_0083336	0.387312	5.57179	12.7055	1.31732e-08
ANI_1_208104	An12g01480	Ortholog(s) have cytosol localization	2.48813	35.4077	12.6547	1.64522e-07
ANI_1_752074	An08g05260	Ortholog(s) have role in regulation of ascospore formation, tRNA 3'-trailer cleavage, endonucleolytic and nucleus localization	19.5316	277.262	12.6471	9.77601e-18
ANI_1_252124	An14g01570	Ortholog(s) have protein binding involved in protein folding activity, role in mitochondrial respiratory chain complex III assembly and mitochondrial matrix localization	9.67003	136.062	12.6401	2.18688e-16
ANI_1_2154064	An07g09650	Ortholog of A. nidulans FGSC A4 : AN5152, A. fumigatus Af293 : Afu1g07110, A. oryzae RIB40 : AO090012000963, Aspergillus wentii : Aspwe1_0028295 and Aspergillus sydowii : Aspsy1_0091614	0.117056	1.68027	12.6225	0.00025334
ANI_1_420164	An18g03300	Ortholog(s) have phenylalanine-tRNA ligase activity, role in cellular response to drug, phenylalanyl-tRNA aminoacylation and cytosol, nucleus, phenylalanine-tRNA ligase complex localization	1.34169	18.7756	12.5766	4.69882e-16
ANI_1_1450014	An01g10770	Ortholog(s) have role in asexual sporulation, sexual sporulation resulting in formation of a cellular spore	2.76093	38.7575	12.5723	4.01969e-17
ANI_1_600024	An02g04300	Ortholog(s) have structural constituent of ribosome activity and mitochondrial large ribosomal subunit localization	2.19137	30.5286	12.5657	1.22288e-15
ANI_1_616134	An15g04490	Ortholog(s) have role in actin cortical patch assembly, actin cortical patch localization, actin nucleation, ascospore wall assembly, barrier septum assembly and cell tip growth, more	2.01794	27.9662	12.5597	3.72439e-17
ANI_1_290134	An15g01700	Ortholog(s) have phosphatidic acid binding, phosphatidylinositol-3,5-bisphosphate binding, phosphatidylinositol-3-phosphate binding, phosphatidylinositol-4-phosphate binding, unfolded protein binding activity	16.62	233.21	12.5134	7.50845e-07
ANI_1_1384084	An09g04090	Ortholog(s) have protein serine/threonine kinase activity	1.36454	19.1005	12.5109	4.16673e-14
ANI_1_1460084	An09g05180	Ortholog(s) have cytosol localization	8.13355	112.849	12.4875	3.24517e-17
ANI_1_1232184	An04g08190	Ortholog(s) have ATPase activity	23.4455	326.58	12.4699	2.00539e-09
ANI_1_386064	An07g03150	Ortholog(s) have cytosol, nuclear envelope localization	6.82364	95.4138	12.4598	3.98179e-16
ANI_1_1722104	An12g03990	Ortholog of A. nidulans FGSC A4 : AN6137, A. fumigatus Af293 : Afu2g08640, Aspergillus wentii : Aspwe1_0176126, Aspergillus sydowii : Aspsy1_0058040 and Aspergillus terreus NIH2624 : ATET_09699	1.75568	24.5434	12.4567	4.16147e-14
ANI_1_2590024	An02g06000	Has domain(s) with predicted nucleic acid binding, zinc ion binding activity and intracellular localization	12.7384	176.268	12.4488	1.58056e-17
ANI_1_1250164	An18g03110	Ortholog of A. nidulans FGSC A4 : AN0132, A. fumigatus Af293 : Afu5g11630, A. oryzae RIB40 : AO090026000663, Aspergillus wentii : Aspwe1_0170695 and Aspergillus sydowii : Aspsy1_0195219	1.70873	23.8591	12.4438	1.92435e-16
ANI_1_1738074	An08g02110	Has domain(s) with predicted nucleic acid binding, zinc ion binding activity and intracellular localization	0.286606	4.10707	12.4314	0.00141845
ANI_1_322154	An17g02240	Ortholog(s) have RNA binding activity, role in ribosomal large subunit assembly and cytoplasm localization	95.088	1316.76	12.4217	2.92872e-12
ANI_1_702024	An02g05010	Ortholog(s) have structural constituent of ribosome activity and mitochondrial large ribosomal subunit localization	9.97813	138.466	12.3905	1.47696e-10
ANI_1_1646014	An01g12230	Ortholog(s) have mRNA binding, rRNA methyltransferase activity and role in box C/D snoRNA 3'-end processing, rRNA methylation	64.3941	888.377	12.3531	1.29185e-17
ANI_1_960104	An12g07900	Ortholog(s) have RNA strand annealing activity, role in cellular response to drug and cytosol, nucleus localization	113.861	1565.47	12.3401	1.38197e-17
ANI_1_594094	An11g04340	Has domain(s) with predicted nucleobase transmembrane transporter activity, role in nucleobase transport and membrane localization	0.783283	10.7957	12.3147	2.08827e-14
ANI_1_440034	not_available	#N/A	0.18531	2.59887	12.3113	0.000102947
ANI_1_1324074	An08g09850	Acid phosphatase	0.0992301	1.32787	12.2999	0.000775141
ANI_1_540054	not_available	#N/A	2.13518	28.7753	12.2789	1.65205e-09
ANI_1_152184	An04g00220	Ortholog(s) have role in N-terminal peptidyl-methionine acetylation, cellular response to drug and mitochondrion localization	2.19081	29.9958	12.2419	1.20052e-15
ANI_1_880064	An07g07160	Ortholog(s) have intracellular localization	1.89869	25.9725	12.2019	7.93285e-16
ANI_1_506144	An16g03620	Ortholog of A. nidulans FGSC A4 : AN4994, A. fumigatus Af293 : Afu3g09935, A. oryzae RIB40 : AO090003000512, Aspergillus glaucus : Aspgl1_0065702 and Neosartorya fischeri NRRL 181 : NFIA_067360	2.60331	35.2975	12.1842	9.64142e-17
ANI_1_2124184	An04g08330	Orotate phosphoribosyltransferase	2.96354	40.0341	12.175	3.26875e-15
ANI_1_1412074	An08g10540	Has domain(s) with predicted zinc ion binding activity and intracellular localization	24.591	333.418	12.1173	1.01816e-10
ANI_1_1272164	An18g03460	Ortholog(s) have U2 snRNP, cytosol localization	5.99328	81.0201	12.112	6.65474e-12
ANI_1_1132014	An01g08490	Ortholog(s) have cytosol localization	8.99042	121.017	12.1082	4.09427e-17
ANI_1_766024	An02g05540	Ortholog(s) have cytosol, nucleus localization	5.31986	70.3751	12.106	1.67066e-07
ANI_1_892134	An15g06550	Has domain(s) with predicted DNA binding, DNA-directed RNA polymerase activity, role in transcription from RNA polymerase III promoter and DNA-directed RNA polymerase III complex localization	2.9839	40.1169	12.0639	1.34439e-16
ANI_1_730094	An11g05510	Ortholog(s) have macrolide binding, peptidyl-prolyl cis-trans isomerase activity	49.4728	666.353	12.0331	2.40274e-17
ANI_1_2442014	An01g03730	Ortholog of A. nidulans FGSC A4 : AN0424, A. fumigatus Af293 : Afu1g04810, Aspergillus wentii : Aspwe1_0169505, Aspergillus sydowii : Aspsy1_0641478 and Aspergillus carbonarius ITEM 5010 : Acar5010_128960	0.979671	12.984	11.9956	7.39938e-12
ANI_1_1036074	An08g07360	Ortholog(s) have mitochondrion targeting sequence binding, protein channel activity	2.52927	33.9473	11.9765	1.09353e-15
ANI_1_968074	An08g06790	Ortholog(s) have 5'-3' exoribonuclease activity, microtubule binding, recombinase activity	9.82481	132.111	11.9706	1.62509e-10
ANI_1_1370094	An11g10540	Ortholog(s) have rRNA (pseudouridine) methyltransferase activity	7.3517	98.681	11.9619	1.90319e-14
ANI_1_2888014	An01g09170	Ortholog(s) have rRNA (guanine-N1-)-methyltransferase activity, role in rRNA modification and endoplasmic reticulum, mitochondrion localization	3.1377	41.395	11.9556	4.31864e-16
ANI_1_682164	An18g05150	Ortholog(s) have cytosol, nucleus localization	13.3423	177.801	11.9348	5.00619e-17
ANI_1_1162094	An11g09330	Ortholog(s) have cytosol, nucleus localization	14.8662	199.158	11.9208	1.40589e-09
ANI_1_708034	An03g05740	Ortholog of A. nidulans FGSC A4 : AN8444/celA, A. fumigatus Af293 : Afu3g03620, Afu8g00680, A. oryzae RIB40 : AO090138000033, AO090701000186 and Neosartorya fischeri NRRL 181 : NFIA_005820, NFIA_094120	0.852873	11.3111	11.8927	1.70074e-14
ANI_1_354074	An08g02380	Ortholog of A. nidulans FGSC A4 : AN10168, A. fumigatus Af293 : Afu1g10430, Neosartorya fischeri NRRL 181 : NFIA_015240, Aspergillus wentii : Aspwe1_0036585 and Aspergillus zonatus : Aspzo1_0163764	7.2659	96.1376	11.8761	3.15059e-16
ANI_1_1464034	An03g05660	Putative catalase	0.0988901	1.29519	11.8755	5.99797e-06
ANI_1_784084	An09g06110	Putative ubiquitin conjugating enzyme; expression enhanced by maltose	13.483	174.988	11.8704	1.0999e-07
ANI_1_1466094	An11g11170	Ortholog(s) have structural constituent of ribosome activity and mitochondrial large ribosomal subunit localization	12.9843	172	11.8663	1.27552e-16
ANI_1_1004104	An12g08340	Ortholog of A. nidulans FGSC A4 : AN11115, A. fumigatus Af293 : Afu6g02740, A. oryzae RIB40 : AO090120000168, Neosartorya fischeri NRRL 181 : NFIA_049060 and Aspergillus clavatus NRRL 1 : ACLA_097700	1.67175	22.3303	11.8569	1.26088e-06
ANI_1_288164	An18g02370	Ortholog(s) have cytosol, nucleus localization	6.13176	81.4853	11.8567	3.14273e-11
ANI_1_386034	An03g03350	Has domain(s) with predicted sequence-specific DNA binding RNA polymerase II transcription factor activity, zinc ion binding activity, role in regulation of transcription, DNA-dependent and nucleus localization	0.22767	3.02263	11.8487	1.21138e-10
ANI_1_970034	An03g00640	Ortholog of A. fumigatus Af293 : Afu2g17790, Neosartorya fischeri NRRL 181 : NFIA_093190, Aspergillus niger ATCC 1015 : 194162-mRNA and Aspergillus zonatus : Aspzo1_0112721, Aspzo1_0127952, Aspzo1_0154500	0.754612	10.0813	11.8229	3.05708e-06
ANI_1_490164	An18g03810	Ortholog(s) have RNA binding activity	106.704	1409.24	11.8128	1.63747e-08
ANI_1_984024	An02g07130	Has domain(s) with predicted structural constituent of ribosome activity, role in translation and ribosome localization	1.21801	16.0127	11.8052	2.65694e-14
ANI_1_2424094	An11g09110	Has domain(s) with predicted L-ascorbic acid binding, iron ion binding, oxidoreductase activity, acting on paired donors, with incorporation or reduction of molecular oxygen and 2-oxoglutarate as one donor, more	1.37982	17.7748	11.8012	1.18051e-14
ANI_1_1616014	An01g11950	DNA-directed RNA polymerase	16.3961	215.683	11.756	6.82382e-17
ANI_1_2414024	An02g03510	Has domain(s) with predicted N-acetyltransferase activity	17.8765	231.604	11.7366	1.19654e-16
ANI_1_2052184	An04g07480	Protein of unknown function	1.05964	13.9271	11.7217	2.98692e-12
ANI_1_1244164	An18g03060	Ortholog(s) have tRNA methyltransferase activity, role in tRNA methylation, wybutosine biosynthetic process and cytosol, mitochondrion, nucleus localization	4.27171	56.1366	11.6946	1.228e-05
ANI_1_288154	An17g02080	Has domain(s) with predicted metal ion transmembrane transporter activity, role in metal ion transport, transmembrane transport and membrane localization	12.6334	164.751	11.6765	6.32176e-17
ANI_1_346184	An04g01610	Ortholog(s) have acetolactate synthase activity, enzyme regulator activity, role in branched-chain amino acid biosynthetic process and acetolactate synthase complex, mitochondrial nucleoid localization	4.47566	58.2584	11.6636	4.58308e-16
ANI_1_274064	An07g02180	E2 dihydrolipoamide acetyltransferase	5.92228	76.9953	11.6592	1.64296e-16
ANI_1_990084	An09g00660	Has domain(s) with predicted role in transmembrane transport	0.0991236	1.27814	11.6387	4.27045e-07
ANI_1_28134	An15g00150	C-5 sterol desaturase; induced by fenpropimorph	1.04081	13.3893	11.6291	6.29275e-14
ANI_1_1600104	An12g02930	Ortholog of Aspergillus tubingensis : Asptu1_0206344, Aspergillus brasiliensis : Aspbr1_0134961, Aspergillus kawachii : Aspka1_0179384 and Aspergillus acidus : Aspfo1_0085184	0.262166	3.34248	11.6266	3.82356e-08
ANI_1_762084	An09g05980	Ortholog(s) have structural constituent of ribosome activity and mitochondrial large ribosomal subunit, nucleolus localization	12.7964	165.027	11.5935	1.65568e-16
ANI_1_1690024	An02g12170	Ortholog of A. nidulans FGSC A4 : AN2983/msb1, A. fumigatus Af293 : Afu3g08500, A. oryzae RIB40 : AO090005001425, Aspergillus wentii : Aspwe1_0052317 and Aspergillus sydowii : Aspsy1_0146126	0.228858	2.95505	11.5625	2.48412e-12
ANI_1_1696184	An04g02890	Ortholog of A. nidulans FGSC A4 : AN11889, A. fumigatus Af293 : Afu4g08290, A. oryzae RIB40 : AO090023000731, Aspergillus wentii : Aspwe1_0101712 and Aspergillus sydowii : Aspsy1_0140042	0.532031	6.86819	11.5591	7.17353e-10
ANI_1_986014	An01g07380	Ortholog(s) have nucleolus localization	6.19642	79.569	11.5464	3.42261e-16
ANI_1_524024	An02g03830	Transcriptional regulator of the carbon catabolite repression; contains two Cys2His2 zinc finger motifs	1.32167	16.9296	11.5362	3.74515e-15
ANI_1_264024	An02g01970	Ortholog(s) have role in exonucleolytic trimming to generate mature 3'-end of 5.8S rRNA from tricistronic rRNA transcript (SSU-rRNA, 5.8S rRNA, LSU-rRNA), nuclear polyadenylation-dependent tRNA catabolic process, rRNA catabolic process	4.70801	60.5248	11.5278	5.83016e-16
ANI_1_1678144	An16g03830	Ortholog(s) have nucleus localization	0.702338	8.8501	11.5156	4.75389e-13
ANI_1_1084014	An01g08130	Ortholog(s) have role in cellular bud site selection and cellular bud neck, endoplasmic reticulum localization	0.527854	6.9593	11.5001	0.00235611
ANI_1_1192014	An01g08850	Ortholog(s) have G-protein alpha-subunit binding, GDP-dissociation inhibitor activity, protein kinase C binding, ribosome binding activity	63.322	808.868	11.4983	2.01683e-12
ANI_1_246014	An01g01950	Has domain(s) with predicted metal ion transmembrane transporter activity, role in metal ion transport, transmembrane transport and membrane localization	0.49791	6.3637	11.4955	1.04621e-10
ANI_1_1908014	An01g14080	Ortholog(s) have structural constituent of ribosome activity and cytosolic small ribosomal subunit, nucleus localization	144.264	1834.16	11.4944	9.65711e-17
ANI_1_1032064	An07g08320	Ortholog of A. nidulans FGSC A4 : AN3812, A. fumigatus Af293 : Afu2g03740, A. oryzae RIB40 : AO090120000212, Aspergillus wentii : Aspwe1_0112082 and Aspergillus sydowii : Aspsy1_0088759	2.88459	36.8401	11.4708	2.99003e-11
ANI_1_1288134	An15g02440	Ortholog(s) have cytosol localization	3.98033	51.0113	11.4565	4.53904e-12
ANI_1_398064	An07g03220	Ortholog of A. nidulans FGSC A4 : AN8797/mvlA, A. fumigatus Af293 : Afu5g09640, A. oryzae RIB40 : AO090020000593, Aspergillus wentii : Aspwe1_0100097 and Aspergillus sydowii : Aspsy1_0159449	0.762547	9.87078	11.4407	1.73078e-08
ANI_1_874084	An09g06670	Ortholog(s) have DNA binding, tricarboxylate secondary active transmembrane transporter activity and role in alpha-ketoglutarate transport, mitochondrial citrate transport, mitochondrial genome maintenance	12.1799	153.704	11.4362	2.03212e-16
ANI_1_1510024	An02g10780	Ortholog(s) have nucleolus localization	3.42395	43.6026	11.4087	4.78884e-16
ANI_1_566074	An08g03910	Ortholog(s) have cytosol localization	134.126	1693.65	11.3806	2.67603e-13
ANI_1_1282014	An01g09500	Ortholog(s) have cytosol localization	16.853	214.674	11.3718	3.08037e-13
ANI_1_286014	An01g02200	DNA-directed RNA polymerase	10.1883	128.2	11.3676	7.51895e-16
ANI_1_3004014	An01g10760	Ortholog(s) have 3'-tRNA processing endoribonuclease activity, role in tRNA 3'-trailer cleavage, endonucleolytic and mitochondrion, nucleus localization	1.72425	21.6748	11.3491	7.8275e-16
ANI_1_852064	An07g06840	Precursor of dihydrolipoamide dehydrogenase	3.50705	44.5221	11.3414	5.54659e-16
ANI_1_436144	An16g03070	Ortholog of A. nidulans FGSC A4 : AN3068, A. fumigatus Af293 : Afu3g09570, Aspergillus wentii : Aspwe1_0065972, Aspergillus sydowii : Aspsy1_0029214 and Aspergillus terreus NIH2624 : ATET_01537	5.64272	71.6079	11.341	4.17332e-07
ANI_1_1308034	An03g03730	Has domain(s) with predicted carbonate dehydratase activity, zinc ion binding activity and role in carbon utilization	1.82775	22.6461	11.3197	2.4183e-11
ANI_1_958014	An01g07230	Ortholog of A. fumigatus Af293 : Afu4g11940, A. oryzae RIB40 : AO090102000214, AO090003001021, Aspergillus wentii : Aspwe1_0166602 and Aspergillus sydowii : Aspsy1_0046673	0.474513	5.9295	11.3181	5.43444e-10
ANI_1_182154	An17g01330	Adenosine kinase	0.982344	12.3617	11.3137	1.30066e-13
ANI_1_594144	An16g04170	Acetolactate synthase	7.02883	89.0017	11.3133	1.871e-16
ANI_1_682144	An16g04790	Ortholog of A. nidulans FGSC A4 : AN5988, A. fumigatus Af293 : Afu2g10190, A. oryzae RIB40 : AO090011000617, Aspergillus wentii : Aspwe1_0045131 and Aspergillus sydowii : Aspsy1_0150906	0.245564	3.11085	11.3115	3.94375e-12
ANI_1_88154	An17g00710	Ortholog of A. nidulans FGSC A4 : AN2235, A. fumigatus Af293 : Afu5g07270, A. oryzae RIB40 : AO090701000228, Aspergillus wentii : Aspwe1_0034999 and Aspergillus sydowii : Aspsy1_0039712	1.98267	25.4357	11.2924	0.000106538
ANI_1_520064	not_available	#N/A	9.83858	124.515	11.2923	2.70204e-15
ANI_1_122094	An11g00750	Ortholog(s) have mitochondrial membrane localization	1.55556	19.27	11.2416	2.99027e-14
ANI_1_2146064	An07g09550	Ortholog(s) have structural constituent of ribosome activity and mitochondrial membrane, mitochondrial small ribosomal subunit localization	18.0377	226.012	11.2321	1.97969e-16
ANI_1_1398094	An11g10740	Ortholog(s) have cytosol, exosome (RNase complex), mitotic spindle pole body, nucleus localization	3.03027	37.753	11.2236	2.97201e-15
ANI_1_2890024	An02g09370	Ortholog(s) have role in mitotic cell cycle checkpoint, regulation of translational initiation in response to osmotic stress, stress granule disassembly and cytosol, nucleus localization	24.5503	309.001	11.2113	5.70987e-10
ANI_1_1384104	An12g01140	Ortholog(s) have role in Group I intron splicing and mitochondrion localization	8.06197	100.283	11.184	2.33809e-16
ANI_1_258164	An18g02170	Ortholog(s) have role in fungal-type cell wall organization and cytosol, nucleus localization	11.0262	137.701	11.1821	2.17591e-16
ANI_1_500144	An16g03580	Ortholog(s) have Ras GTPase activator activity and role in actin filament organization, negative regulation of Ras protein signal transduction, signal transduction involved in conjugation with cellular fusion	0.976143	12.2272	11.1815	1.16149e-14
ANI_1_640024	An02g04520	H+-transporting ATP synthase delta chain precursor; F1F0-ATPase complex subunit18364712	3.20453	39.9719	11.1801	5.46516e-15
ANI_1_2100144	An16g09240	Ortholog of A. nidulans FGSC A4 : AN1405, A. fumigatus Af293 : Afu8g03950, A. oryzae RIB40 : AO090103000008, Aspergillus wentii : Aspwe1_0043787 and Aspergillus sydowii : Aspsy1_0041996	14.9283	186.21	11.1772	2.92733e-16
ANI_1_884084	An09g06730	Has domain(s) with predicted amino acid transmembrane transporter activity, role in amino acid transmembrane transport and integral to membrane localization	27.2994	339.195	11.1746	1.78236e-16
ANI_1_1580094	An11g00680	Has domain(s) with predicted transferase activity, transferring hexosyl groups activity and role in lipid glycosylation	0.328994	4.10977	11.1378	8.06939e-12
ANI_1_274184	An04g01200	Ortholog(s) have ubiquinol-cytochrome-c reductase activity and role in aerobic respiration, mitochondrial electron transport, ubiquinol to cytochrome c, mitochondrial respiratory chain complex III assembly	8.73878	108.115	11.1368	1.25787e-15
ANI_1_1656124	An14g06970	Has domain(s) with predicted hydrolase activity	0.0721526	0.873449	11.118	3.50556e-05
ANI_1_1306034	An03g03710	Quinate 5-dehydrogenase	0.582124	7.14203	11.1124	9.92789e-11
ANI_1_760144	An16g05450	Ortholog(s) have phosphoprotein phosphatase activity, thiosulfate sulfurtransferase activity, role in DNA-dependent DNA replication, protein dephosphorylation, regulation of DNA-dependent DNA replication and cytosol, nucleus localization	1.13835	13.9537	11.1115	6.37008e-10
ANI_1_492024	An02g03590	UTP-hexose-1-phosphate uridylyltransferase (UDP-galactose pyrophosphorylase); Leloir pathway enzyme	3.3114	40.607	11.1026	3.46564e-15
ANI_1_36044	An05g00220	Ortholog(s) have N,N-dimethylaniline monooxygenase activity, NADP+ binding, iron ion binding activity	0.34509	4.25806	11.0886	2.45762e-11
ANI_1_14134	An15g00080	Ortholog(s) have cytosol localization	50.626	626.876	11.0777	3.12143e-08
ANI_1_242094	An11g01740	Ortholog of A. nidulans FGSC A4 : AN3930, A. fumigatus Af293 : Afu6g08330, A. oryzae RIB40 : AO090003000085, Aspergillus wentii : Aspwe1_0045965 and Aspergillus sydowii : Aspsy1_0918419	2.30678	28.3352	11.0481	1.68677e-15
ANI_1_1990024	An02g14410	Putative ammonium transport protein	6.40842	76.8985	11.0275	0.000148641
ANI_1_2722014	An01g07400	Ortholog(s) have tRNA (guanine-N2-)-methyltransferase activity, role in tRNA methylation and cytosol, nucleus, tRNA (m2G10) methyltransferase complex localization	4.38722	54.0219	11.0272	1.57035e-10
ANI_1_168114	not_available	#N/A	2.06985	25.9015	10.9993	0.000460848
ANI_1_588124	An14g04080	Ubiquinol-cytochrome c reductase	5.1142	63.2889	10.998	6.32763e-10
ANI_1_2082074	An08g06990	Has domain(s) with predicted integral to membrane localization	1.21679	14.5552	10.9911	3.17569e-05
ANI_1_1206074	An08g08740	Ortholog(s) have role in endonucleolytic cleavage in ITS1 to separate SSU-rRNA from 5.8S rRNA and LSU-rRNA from tricistronic rRNA transcript (SSU-rRNA, 5.8S rRNA, LSU-rRNA), rRNA export from nucleus	172.33	2105.05	10.9861	2.43024e-16
ANI_1_1334024	An02g09220	Ortholog(s) have cytosol, nucleus localization	9.28773	113.889	10.9858	4.16924e-16
ANI_1_1644014	An01g12210	Ubiquinol-cytochrome c reductase	6.28408	77.2462	10.9823	8.95964e-16
ANI_1_1732184	An04g03130	Putative mannose-phosphate-dolichol utilization protein; expression enhanced by maltose	1.44484	17.5428	10.9565	8.40853e-13
ANI_1_912184	An04g05510	Ortholog(s) have structural constituent of cytoskeleton activity	0.0733836	0.893077	10.9432	0.00373299
ANI_1_1908024	An02g13840	Cytoplasmic ribosomal protein of the small subunit S9	108.751	1321.9	10.9408	4.91792e-15
ANI_1_1278164	An18g03550	Has domain(s) with predicted bile acid:sodium symporter activity, role in sodium ion transport and integral to membrane localization	0.472764	5.84485	10.9378	2.6615e-10
ANI_1_234024	An02g01730	Ortholog(s) have dicarboxylic acid transmembrane transporter activity, role in dicarboxylic acid transport and mitochondrial envelope, plasma membrane localization	2.3783	28.9348	10.9309	3.39794e-14
ANI_1_1418014	An01g10600	Ortholog(s) have role in histone exchange and Swr1 complex, cytosol localization	2.20634	26.8753	10.926	2.67797e-14
ANI_1_1556064	An07g01910	Has domain(s) with predicted catalytic activity, molybdenum ion binding, pyridoxal phosphate binding activity	0.0833763	1.03885	10.9182	5.69783e-05
ANI_1_2144064	An07g09540	Ortholog of A. nidulans FGSC A4 : AN5163, A. fumigatus Af293 : Afu1g06970, A. oryzae RIB40 : AO090012000949, Aspergillus wentii : Aspwe1_0519616 and Aspergillus sydowii : Aspsy1_0047663	0.548882	6.73772	10.8962	2.77563e-12
ANI_1_1746064	An07g04770	Ortholog of A. nidulans FGSC A4 : AN4705, A. fumigatus Af293 : Afu5g08712, A. oryzae RIB40 : AO090020000431, Aspergillus wentii : Aspwe1_0035214 and Aspergillus sydowii : Aspsy1_0155251	2.60896	31.8321	10.8753	9.28773e-16
ANI_1_2058014	An01g00070	Ortholog(s) have tRNA (guanine-N2-)-methyltransferase activity, role in tRNA methylation and mitochondrion, nuclear inner membrane localization	5.66653	68.7245	10.8719	5.57644e-16
ANI_1_574064	An07g04660	Ortholog of A. nidulans FGSC A4 : AN4699, A. oryzae RIB40 : AO090020000435, Aspergillus wentii : Aspwe1_0278331, Aspergillus versicolor : Aspve1_0053730 and Aspergillus clavatus NRRL 1 : ACLA_011760	0.142127	1.69724	10.838	1.06306e-09
ANI_1_1280014	An01g09490	Ortholog(s) have role in rRNA pseudouridine synthesis, snRNA pseudouridine synthesis and box H/ACA snoRNP complex localization	50.1474	608.47	10.8356	6.56708e-10
ANI_1_132074	An08g00940	Has domain(s) with predicted nucleic acid binding activity	5.66248	68.4004	10.8226	5.65434e-16
ANI_1_650164	An18g04850	Ortholog(s) have RNA polymerase III activity and role in tRNA 3'-trailer cleavage, tRNA transcription from RNA polymerase III promoter, termination of RNA polymerase III transcription	9.71369	116.195	10.7691	1.06076e-14
ANI_1_962014	An01g07250	Putative DNA-directed RNA polymerase II ABC10 alpha	19.4105	231.887	10.7626	1.12151e-15
ANI_1_1008184	An04g06140	Ortholog(s) have TFIID-class transcription factor binding, chromatin binding, core promoter binding, histone acetyl-lysine binding activity	4.64641	55.8913	10.7512	9.32956e-16
ANI_1_2156104	An12g08400	Ortholog(s) have tRNA methyltransferase activity, role in tRNA methylation, wybutosine biosynthetic process and cytosol, nucleus localization	1.06423	12.7742	10.7326	2.00536e-06
ANI_1_1034034	An03g01300	Ortholog of A. nidulans FGSC A4 : AN8943, A. fumigatus Af293 : Afu2g00900, Afu6g11560, A. niger CBS 513.88 : An01g11690 and A. oryzae RIB40 : AO090113000175, AO090023000422	2.92677	34.8877	10.7202	1.07507e-14
ANI_1_544054	An06g02020	Has domain(s) with predicted role in transmembrane transport and integral to membrane localization	0.112254	1.37204	10.715	7.6616e-06
ANI_1_440144	An16g03090	Ortholog(s) have role in rRNA processing and 90S preribosome, box C/D snoRNP complex, small-subunit processome localization	72.8544	875.815	10.7084	2.94967e-10
ANI_1_374044	An05g00440	Has domain(s) with predicted magnesium ion transmembrane transporter activity, role in lipid metabolic process, magnesium ion transport and membrane localization	0.0867697	1.04162	10.6908	1.50164e-06
ANI_1_2678024	An02g07310	Ortholog of A. nidulans FGSC A4 : AN2897, A. fumigatus Af293 : Afu3g11470, A. oryzae RIB40 : AO090003000702, Aspergillus wentii : Aspwe1_0365861 and Aspergillus sydowii : Aspsy1_0173783	4.45265	52.9656	10.6593	9.6644e-16
ANI_1_2608014	An01g06350	Has domain(s) with predicted transferase activity, transferring hexosyl groups activity, role in carbohydrate metabolic process and membrane localization	1.62072	19.2884	10.6592	2.10009e-12
ANI_1_578114	An13g01180	Has domain(s) with predicted Rho guanyl-nucleotide exchange factor activity, role in intracellular signal transduction, regulation of Rho protein signal transduction and cytoplasm localization	0.839085	10.1254	10.6451	2.53379e-05
ANI_1_1314144	An16g00230	Putative aquaglyceroporin, trivalent metalloid transporter	0.0505482	0.585876	10.6311	0.000299159
ANI_1_1094164	An18g01490	Has domain(s) with predicted metal ion transmembrane transporter activity, role in metal ion transport, transmembrane transport and membrane localization	4.10617	48.3116	10.6268	7.26977e-15
ANI_1_1812134	An15g07810	Putative alpha-glucan synthase	0.0645329	0.769337	10.6262	5.43644e-08
ANI_1_2088074	An08g07030	Has domain(s) with predicted snoRNA binding activity and role in ribosome biogenesis, snRNA pseudouridine synthesis	6.98089	83.2575	10.6205	9.61558e-16
ANI_1_1896104	An12g05700	Has domain(s) with predicted catalytic activity	0.112266	1.33546	10.6133	1.35369e-07
ANI_1_3162024	An02g12620	Ortholog(s) have copper chaperone activity, role in intracellular copper ion transport, mitochondrial respiratory chain complex IV assembly and cytosol, mitochondrial intermembrane space, nucleus localization	10.8417	126.19	10.595	6.51415e-14
ANI_1_1278084	not_available	#N/A	0.182264	2.19175	10.5798	8.55424e-05
ANI_1_778084	An09g06050	S-adenosylmethionine decarboxylase	10.3359	121.637	10.5646	8.94629e-16
ANI_1_1304094	An11g10050	Has domain(s) with predicted DNA binding, zinc ion binding activity, role in transcription, DNA-templated and nucleus localization	3.80587	45.0221	10.5503	1.62221e-08
ANI_1_1750064	An07g04800	Ortholog(s) have mitochondrion localization	3.06692	35.6481	10.4987	2.88444e-14
ANI_1_854024	An02g06240	F1F0-ATPase complex subunit	4.89836	57.3687	10.4904	3.40495e-14
ANI_1_354064	An07g02960	Ortholog(s) have SSU rRNA binding, structural constituent of ribosome activity and role in maturation of SSU-rRNA from tricistronic rRNA transcript (SSU-rRNA, 5.8S rRNA, LSU-rRNA)	78.6153	914.345	10.4749	7.11892e-14
ANI_1_302024	An02g02240	Ortholog(s) have sequence-specific DNA binding activity and role in sporocarp development involved in sexual reproduction	1.00439	11.6593	10.4657	1.05726e-11
ANI_1_58124	An14g00310	Ortholog(s) have mitochondrion localization	12.9178	151.061	10.4414	1.13726e-14
ANI_1_600084	An09g04900	Ortholog(s) have nucleus localization	16.7693	193.066	10.4406	1.61273e-15
ANI_1_1962104	An12g06190	Has domain(s) with predicted sequence-specific DNA binding RNA polymerase II transcription factor activity, zinc ion binding activity, role in regulation of transcription, DNA-dependent and nucleus localization	1.11561	12.8106	10.3823	1.32098e-13
ANI_1_986064	An07g07880	Ortholog(s) have mitochondrion targeting sequence binding, protein channel activity and role in protein import into mitochondrial intermembrane space, protein import into mitochondrial matrix	2.81641	32.6229	10.3727	1.01064e-14
ANI_1_2104074	An08g07280	Has domain(s) with predicted hydrolase activity and role in metabolic process	0.155314	1.75862	10.3554	5.75784e-06
ANI_1_1672134	An15g06320	Ortholog(s) have role in pre-miRNA processing	5.1599	59.2044	10.3362	8.17815e-15
ANI_1_12044	An05g00080	Ortholog of A. nidulans FGSC A4 : AN5813, A. oryzae RIB40 : AO090011000939, Aspergillus wentii : Aspwe1_0043753, Aspergillus sydowii : Aspsy1_0201714 and Aspergillus terreus NIH2624 : ATET_06862	10.1143	116.125	10.3336	2.90502e-15
ANI_1_338074	An08g02290	Has domain(s) with predicted role in transmembrane transport and integral to membrane localization	1.26244	14.6322	10.333	2.85859e-12
ANI_1_922144	An16g06850	#N/A	10.773	124.567	10.2978	1.04397e-15
ANI_1_3424014	An01g15060	Ortholog(s) have Golgi apparatus, cell division site, cell tip localization	0.0952988	1.08247	10.2889	0.00201617
ANI_1_1668024	An02g12010	Inorganic pyrophosphatase	5.83965	66.286	10.2539	8.82866e-15
ANI_1_1412084	An09g04530	Ortholog(s) have role in cellular response to cadmium ion, detoxification of cadmium ion and cytosol, nucleus localization	0.213488	2.40569	10.2499	4.86602e-07
ANI_1_1208014	An01g08950	Ortholog(s) have Golgi apparatus, endoplasmic reticulum localization	0.115165	1.32147	10.2432	3.33123e-05
ANI_1_210054	An06g01710	Ortholog(s) have cytosol localization	9.67147	110.202	10.2322	2.1669e-15
ANI_1_44124	An14g00240	Ortholog(s) have holocytochrome-c synthase activity and role in aerobic respiration, cytochrome c-heme linkage, filamentous growth of a population of unicellular organisms, sporocarp development involved in sexual reproduction	8.2724	93.7221	10.2218	4.93623e-15
ANI_1_2436014	An01g03650	Has domain(s) with predicted ATP binding, lysine-tRNA ligase activity, nucleic acid binding activity, role in lysyl-tRNA aminoacylation and cytoplasm localization	5.46653	62.5115	10.2044	1.78997e-09
ANI_1_1878104	An12g05580	Ortholog of A. oryzae RIB40 : AO090138000039, Aspergillus wentii : Aspwe1_0167778, Aspergillus versicolor : Aspve1_0023718 and Aspergillus niger ATCC 1015 : 139758-mRNA	0.114985	1.26609	10.2035	5.15347e-05
ANI_1_1924014	An01g14200	Sphingolipid alpha-hydroxylase; induced by fenpropimorph	7.7741	87.9167	10.2005	3.97997e-15
ANI_1_1210074	An08g08760	Ortholog(s) have guanyl-nucleotide exchange factor activity, role in mature ribosome assembly and cytosol, nucleolus, polysome, preribosome, large subunit precursor localization	5.89211	66.755	10.177	6.9984e-15
ANI_1_1778184	An04g03820	Ortholog of A. nidulans FGSC A4 : AN1669, A. fumigatus Af293 : Afu4g08910, A. oryzae RIB40 : AO090023000638, Aspergillus wentii : Aspwe1_0047629 and Aspergillus sydowii : Aspsy1_0283122	5.23703	59.3305	10.172	5.04014e-15
ANI_1_1146024	An02g08080	Ortholog(s) have cytosol, nucleolus localization	165.016	1870.18	10.172	9.78803e-09
ANI_1_296184	An04g01330	Ortholog(s) have cytosol localization	11.5795	130.777	10.1703	3.05381e-15
ANI_1_1240074	An08g09040	Ortholog of A. nidulans FGSC A4 : AN5453/artG, A. fumigatus Af293 : Afu6g13380, A. oryzae RIB40 : AO090003000465, Aspergillus wentii : Aspwe1_0047105 and Aspergillus sydowii : Aspsy1_0044061	0.484153	5.65107	10.1476	0.00275229
ANI_1_860134	An15g06360	Ortholog(s) have cytosol localization	4.9595	55.7668	10.1471	4.89223e-15
ANI_1_1204064	An07g09470	#N/A	1.0455	11.9383	10.1444	4.09647e-14
ANI_1_1392124	An14g03810	Ortholog(s) have endoplasmic reticulum, nuclear envelope localization	0.699765	7.98186	10.1291	6.29211e-08
ANI_1_406014	An01g03160	Ortholog(s) have structural constituent of ribosome activity and role in maturation of SSU-rRNA from tricistronic rRNA transcript (SSU-rRNA, 5.8S rRNA, LSU-rRNA)	206.925	2330.31	10.1058	9.54421e-14
ANI_1_1356084	An09g03810	Has domain(s) with predicted role in transmembrane transport and integral to membrane localization	3.28524	37.2224	10.082	1.51001e-14
ANI_1_696014	An01g05470	Ortholog(s) have role in cellular response to DNA damage stimulus, protein sumoylation, response to UV-B, response to UV-C and nuclear envelope localization	1.17186	13.202	10.0587	1.48042e-12
ANI_1_34134	An15g00190	Ortholog(s) have mitochondrion targeting sequence binding, protein channel activity and role in conidium formation, hyphal growth, protein import into mitochondrial matrix, protein import into mitochondrial outer membrane	7.47381	83.6703	10.0486	4.3627e-15
ANI_1_352044	An05g00120	Gamma-glutamyl kinase; glutamate kinase	4.54596	50.7564	10.0427	1.56775e-14
ANI_1_1586064	An07g02280	Ortholog of A. nidulans FGSC A4 : AN6716, A. fumigatus Af293 : Afu7g05630, A. oryzae RIB40 : AO090005000425, Aspergillus wentii : Aspwe1_0099516 and Aspergillus sydowii : Aspsy1_0447108	0.51865	5.69412	10.0421	2.74335e-09
ANI_1_966124	An14g07030	Putative carboxylesterase	0.460506	5.21357	10.0259	0.000192169
ANI_1_152114	An13g01070	40S ribosomal protein S28.e	129.027	1432.42	10.0199	2.56426e-15
ANI_1_1012184	not_available	#N/A	9.05626	101.005	10.0198	2.11099e-13
ANI_1_516014	An01g04030	Ortholog of A. nidulans FGSC A4 : AN0412, A. fumigatus Af293 : Afu1g04930, A. oryzae RIB40 : AO090003000843, Aspergillus wentii : Aspwe1_0106315 and Aspergillus sydowii : Aspsy1_0640521	7.99523	89.4126	9.99616	3.00593e-15
ANI_1_574164	An18g04310	Ortholog(s) have structural constituent of ribosome activity and cytosolic small ribosomal subunit, nucleus localization	107.609	1198.25	9.98378	5.98985e-07
ANI_1_300164	An18g02480	Ortholog(s) have Prp19 complex, cytosol, mitotic spindle pole body, spliceosomal complex localization	4.83403	54.0373	9.98226	4.21586e-15
ANI_1_126084	An09g01240	Ortholog(s) have lysophospholipase activity, role in phosphatidylcholine acyl-chain remodeling and anchored to plasma membrane, periplasmic space localization	1.13883	12.6032	9.98104	2.12912e-13
ANI_1_416144	An16g02970	Glycine hydroxymethyltransferase/serine hydroxymethyltransferase	21.0085	229.052	9.96506	1.30237e-13
ANI_1_548024	An02g04020	5?-phosphoribosyl-4-(N-succinocarboxamide)-5-aminoimidazole lyase	3.8287	42.3494	9.93074	1.47268e-14
ANI_1_1214134	An15g01810	Protein of unknown function	1.41907	15.5857	9.92747	2.56778e-13
ANI_1_20054	An06g00280	Ortholog(s) have endoplasmic reticulum localization	5.71772	63.1587	9.92102	1.66372e-14
ANI_1_2476014	An01g04370	Ortholog(s) have cytosol, nucleus localization	1.80691	19.9206	9.92077	1.00088e-13
ANI_1_2540074	An08g11520	Has domain(s) with predicted RNA binding, RNA-directed DNA polymerase activity and role in RNA-dependent DNA replication	0.648356	7.01491	9.9179	1.76192e-05
ANI_1_828024	An02g06040	Ortholog(s) have structural constituent of ribosome activity and mitochondrial large ribosomal subunit localization	13.7766	151.229	9.9139	9.33637e-15
ANI_1_1386084	An09g04100	DNA-directed RNA polymerase	11.8053	130.772	9.90731	2.92136e-15
ANI_1_1750024	An02g12770	Succinate dehydrogenase (ubiquinone)	6.36201	70.1949	9.8854	5.9757e-15
ANI_1_1198034	An03g02720	Has domain(s) with predicted DNA binding, chromatin binding activity	8.42661	92.8315	9.86925	6.40908e-15
ANI_1_1628074	An08g00910	Ortholog of A. nidulans FGSC A4 : AN1351, A. fumigatus Af293 : Afu1g09370, Aspergillus wentii : Aspwe1_0048832, Aspergillus sydowii : Aspsy1_0053020 and Aspergillus terreus NIH2624 : ATET_08561	4.69705	51.3534	9.86784	1.03553e-14
ANI_1_1106134	An15g00350	Homoaconitate hydratase	8.4633	92.274	9.8572	6.33613e-15
ANI_1_1764184	An04g03650	Ortholog of A. nidulans FGSC A4 : AN11887, A. fumigatus Af293 : Afu4g08780, A. oryzae RIB40 : AO090023000677, Neosartorya fischeri NRRL 181 : NFIA_107380 and Aspergillus wentii : Aspwe1_0078968	1.12665	12.4168	9.84466	1.15997e-12
ANI_1_2130104	An12g07840	Putative glucosamine-6-phosphate N-acetyltransferase; induced by caspofungin	1.89439	20.6395	9.81953	2.65161e-11
ANI_1_1622094	An11g01060	Ortholog(s) have role in filamentous growth of a population of unicellular organisms in response to biotic stimulus, regulation of filamentous growth of a population of unicellular organisms in response to biotic stimulus	1.17768	12.7198	9.79877	2.63726e-13
ANI_1_944024	An02g06860	Glutamate decarboxylase	1.0308	11.1732	9.79315	1.14913e-12
ANI_1_420014	An01g03260	Ortholog(s) have structural constituent of ribosome activity, role in mitochondrial respiratory chain complex assembly, mitochondrial translation and cytosol, mitochondrial small ribosomal subunit, nucleus localization	6.88495	74.9619	9.79066	4.25155e-14
ANI_1_816074	An08g05730	Ortholog(s) have 5S rRNA binding, structural constituent of ribosome activity, role in ribosomal large subunit assembly and cytosol localization	143.715	1571.17	9.78752	1.06261e-09
ANI_1_826184	An04g04750	Putative oxoglutarate dehydrogenase; induced by growth on starch and lactate	7.66896	83.4514	9.78153	5.52217e-15
ANI_1_2196094	An11g06880	Ortholog of A. nidulans FGSC A4 : AN1764, A. fumigatus Af293 : Afu6g09130, Aspergillus wentii : Aspwe1_0176961, Aspergillus sydowii : Aspsy1_0053700 and Aspergillus terreus NIH2624 : ATET_06671	2.21631	24.0872	9.76981	7.094e-13
ANI_1_1282084	not_available	#N/A	5.96322	63.9327	9.75629	1.89614e-11
ANI_1_1646184	An04g02320	Ortholog(s) have metalloendopeptidase activity, role in proteolysis involved in cellular protein catabolic process and mitochondrial intermembrane space localization	5.44296	59.0628	9.75559	6.0119e-15
ANI_1_1186074	An08g08550	Ortholog(s) have DNA topoisomerase type II (ATP-hydrolyzing) activity	1.05443	11.3969	9.75148	3.51342e-14
ANI_1_1148134	An15g00890	Ortholog(s) have protein-lysine N-methyltransferase activity, role in peptidyl-lysine monomethylation, regulation of translation in response to stress and nucleus localization	3.09896	33.3809	9.74867	5.8576e-14
ANI_1_906014	An01g06940	Has domain(s) with predicted role in transmembrane transport and integral to membrane localization	0.637262	6.96724	9.74848	1.70638e-06
ANI_1_2950024	An02g10200	Ortholog(s) have histone acetyltransferase activity	5.14378	56.1385	9.74461	3.99377e-15
ANI_1_238054	An06g01870	Ortholog(s) have role in rRNA export from nucleus and cell surface, cytosol localization	150.614	1627.41	9.72244	2.56985e-11
ANI_1_632074	An08g04380	Ortholog(s) have structural constituent of ribosome activity and mitochondrial small ribosomal subunit localization	26.5411	285.522	9.71434	1.01568e-14
ANI_1_1796184	An04g04050	Ortholog(s) have ferrous iron binding activity, role in peptidyl-diphthamide biosynthetic process from peptidyl-histidine and cytosol, nucleus localization	1.83374	19.6526	9.69149	2.8475e-11
ANI_1_794074	An08g05560	Ortholog of A. nidulans FGSC A4 : AN1000, A. fumigatus Af293 : Afu1g12780, Aspergillus wentii : Aspwe1_0500525, Aspergillus sydowii : Aspsy1_0142138 and Aspergillus terreus NIH2624 : ATET_00472	1.11432	12.1621	9.66639	3.54694e-10
ANI_1_324094	An11g02370	Has domain(s) with predicted zinc ion binding activity	3.55198	38.3015	9.66027	1.07714e-14
ANI_1_50114	An13g00410	Ortholog of A. nidulans FGSC A4 : AN10534, AN7218, A. fumigatus Af293 : Afu1g13000, Afu7g03950, A. niger CBS 513.88 : An06g00970 and A. oryzae RIB40 : AO090023000035, AO090026000819	0.224162	2.3672	9.6283	1.2789e-06
ANI_1_282184	An04g01260	Ortholog of A. nidulans FGSC A4 : AN4395, A. fumigatus Af293 : Afu4g06870, A. oryzae RIB40 : AO090023000901, Aspergillus wentii : Aspwe1_0023285 and Aspergillus sydowii : Aspsy1_0545881	5.84949	62.6879	9.62617	1.33253e-14
ANI_1_768074	An08g05380	Ortholog of A. nidulans FGSC A4 : AN1048, A. fumigatus Af293 : Afu1g12630, A. oryzae RIB40 : AO090113000130, Aspergillus wentii : Aspwe1_0111448 and Aspergillus terreus NIH2624 : ATET_00454	0.870195	9.32138	9.62263	8.49575e-11
ANI_1_1800064	An07g05280	Ortholog(s) have cytoplasm, nucleus localization	0.348886	3.7526	9.62154	7.91043e-08
ANI_1_72044	not_available	#N/A	17.7878	191.55	9.61691	4.53456e-10
ANI_1_1400074	An08g10480	Has domain(s) with predicted role in ribosome biogenesis and ribonucleoprotein complex localization	44.0324	472.928	9.5985	6.60899e-07
ANI_1_1702064	An07g04290	Ortholog of A. nidulans FGSC A4 : AN4689, A. fumigatus Af293 : Afu5g08920, A. oryzae RIB40 : AO090020000494, Aspergillus wentii : Aspwe1_0167662 and Aspergillus sydowii : Aspsy1_0091330	9.90522	105.949	9.59337	1.93274e-14
ANI_1_2406014	An01g03150	Protein of unknown function	0.6871	7.2188	9.59186	2.06027e-08
ANI_1_288134	An15g01690	Ortholog(s) have RNA binding activity and cell surface, cytosol, nucleus localization	88.5297	942.396	9.56968	4.14644e-14
ANI_1_3104014	An01g11690	Ortholog of A. nidulans FGSC A4 : AN8943, A. fumigatus Af293 : Afu2g00900, Afu6g11560, A. niger CBS 513.88 : An03g01300 and A. oryzae RIB40 : AO090113000175, AO090023000422	0.32179	3.42579	9.52645	4.91378e-08
ANI_1_794014	An01g06180	Ubiquinol-cytochrome c reductase	4.67716	49.757	9.5189	6.1481e-07
ANI_1_1018104	An12g08510	Has domain(s) with predicted sequence-specific DNA binding RNA polymerase II transcription factor activity, zinc ion binding activity, role in regulation of transcription, DNA-dependent and nucleus localization	2.55264	26.7304	9.49946	6.47459e-14
ANI_1_278184	An04g01230	Putative cell wall organization protein	16.6723	177.697	9.49944	8.14254e-15
ANI_1_1780064	An07g05030	Ortholog of A. nidulans FGSC A4 : AN5465, A. fumigatus Af293 : Afu5g02460, A. niger CBS 513.88 : An02g10330, A. oryzae RIB40 : AO090102000359 and Aspergillus wentii : Aspwe1_0114453	0.219217	2.32178	9.49637	3.03515e-08
ANI_1_1444164	An18g05900	Ortholog(s) have role in respiratory chain complex IV assembly and mitochondrial inner membrane localization	0.904975	9.72321	9.48891	4.74143e-09
ANI_1_1382134	An15g03710	Putative transcription factor	0.911094	9.61755	9.45922	9.68096e-12
ANI_1_808024	An02g05860	Ortholog(s) have protein serine/threonine kinase activity	1.73848	18.0524	9.38963	1.28808e-13
ANI_1_1276024	An02g08870	Has domain(s) with predicted Rab GTPase activator activity, role in regulation of Rab GTPase activity and intracellular localization	0.660024	6.97349	9.38615	6.43293e-06
ANI_1_3096014	An01g11620	Has domain(s) with predicted sequence-specific DNA binding RNA polymerase II transcription factor activity, zinc ion binding activity, role in regulation of transcription, DNA-dependent and nucleus localization	2.54113	26.5851	9.38208	1.21663e-13
ANI_1_1002064	An07g08140	Has domain(s) with predicted ATP binding, aminoacyl-tRNA ligase activity, tRNA binding activity, role in tRNA aminoacylation and cytoplasm localization	7.03107	73.647	9.38016	4.3038e-14
ANI_1_390064	An07g03170	Succinate dehydrogenase (ubiquinone)	3.9711	41.4241	9.3674	4.5224e-13
ANI_1_2398024	An02g03270	Methylenetetrahydrofolate reductase (NADPH)	4.26453	44.0619	9.35674	4.51468e-14
ANI_1_50044	An05g00410	Glycine hydroxymethyltransferase/serine hydroxymethyltransferase	3.67821	38.8632	9.34917	2.14218e-05
ANI_1_860074	An08g06130	Heterotrimeric G-protein alpha-subunit; expressed in germinating conidia	8.56488	89.1566	9.33955	1.83259e-14
ANI_1_1620094	An11g00990	Ceramide synthase	8.26654	86.3044	9.33314	2.30243e-14
ANI_1_842114	An13g03650	Ortholog(s) have basic amino acid transmembrane transporter activity, role in basic amino acid transport and mitochondrion localization	7.23154	74.5266	9.31929	3.17658e-14
ANI_1_1284094	An11g09920	Has domain(s) with predicted DNA binding activity	12.3303	128.343	9.31578	7.57453e-13
ANI_1_1698184	An04g02900	Ortholog of A. nidulans FGSC A4 : AN1707, A. fumigatus Af293 : Afu4g08295, Afu1g02255, A. niger CBS 513.88 : An01g06010, A. oryzae RIB40 : AO090005000874 and Aspergillus wentii : Aspwe1_0167050	0.716269	7.39136	9.30424	2.98568e-08
ANI_1_2356104	An12g10500	Has domain(s) with predicted hydrolase activity, acting on carbon-nitrogen (but not peptide) bonds, in linear amidines activity and role in metabolic process	0.29881	3.12938	9.28947	4.82632e-08
ANI_1_536024	An02g03950	Ortholog(s) have role in ribosomal large subunit assembly and cell surface, cytosol, small-subunit processome localization	116.498	1184.18	9.26959	1.87257e-14
ANI_1_490104	An12g03960	Ortholog(s) have 1-acylglycerol-3-phosphate O-acyltransferase activity, role in glycerophospholipid biosynthetic process and endoplasmic reticulum, lipid particle, plasma membrane localization	1.20524	12.5083	9.24696	6.07851e-12
ANI_1_350124	An14g02280	Ortholog of A. nidulans FGSC A4 : AN2473, A. fumigatus Af293 : Afu4g03090, A. niger CBS 513.88 : An16g01740 and A. oryzae RIB40 : AO090102000258, AO090003001331	4.23181	43.2059	9.22741	9.37595e-14
ANI_1_2804014	An01g08380	Ortholog(s) have role in cellular response to cadmium ion, detoxification of cadmium ion and mitochondrion localization	1.45581	14.8288	9.21076	3.49474e-11
ANI_1_304084	An09g02780	Ortholog of A. nidulans FGSC A4 : AN5595, A. fumigatus Af293 : Afu4g11410, A. oryzae RIB40 : AO090003001080, Aspergillus wentii : Aspwe1_0047389 and Aspergillus sydowii : Aspsy1_0873349	0.475627	4.87305	9.20976	9.20768e-12
ANI_1_732144	An16g05260	Ortholog(s) have cytosol, eukaryotic 43S preinitiation complex, eukaryotic translation initiation factor 3 complex, eIF3e, eukaryotic translation initiation factor 3 complex, eIF3m, nucleus localization	30.9015	316.357	9.1902	1.92404e-14
ANI_1_1884014	An01g13920	Adenylosuccinate synthetase	24.6595	251.56	9.18132	2.16914e-14
ANI_1_1440094	An11g11030	Ortholog(s) have RNA binding activity and mitochondrion, nucleus localization	154.561	1574.44	9.18038	1.8031e-14
ANI_1_2726024	An02g07830	Has domain(s) with predicted transferase activity, transferring phosphorus-containing groups, zinc ion binding activity	2.54983	25.9956	9.17701	9.68829e-14
ANI_1_1724024	An02g12503	Ortholog(s) have RNA polymerase II core binding, RNA polymerase II regulatory region DNA binding, core RNA polymerase II recruiting transcription factor activity	1.9819	20.1885	9.17627	5.10371e-12
ANI_1_2478014	An01g04400	Has domain(s) with predicted role in transmembrane transport and integral to membrane localization	0.443513	4.52366	9.16773	2.20575e-09
ANI_1_1390094	An11g10690	Ortholog(s) have MAP kinase kinase activity	0.311336	3.13427	9.11882	1.76409e-08
ANI_1_1406124	An14g04180	F1F0-ATPase complex subunit	47.1789	481.385	9.11026	4.85862e-07
ANI_1_146034	An03g01270	Protein of unknown function	2.15425	21.8031	9.06246	9.33926e-12
ANI_1_912024	An02g06660	Ortholog(s) have role in asexual sporulation resulting in formation of a cellular spore, cellular response to heat and cell septum, cell surface localization	1.22306	12.4491	9.05822	2.50484e-08
ANI_1_964024	An02g07010	Protein similar to ubiquitin UBI1 of A. nidulans	261.548	2632.16	9.04424	1.47972e-12
ANI_1_2182184	An04g08840	Has domain(s) with predicted zinc ion binding activity	3.34635	33.8305	9.03011	8.14894e-14
ANI_1_164134	An15g00930	Ortholog(s) have antioxidant activity, protein kinase activity and role in aerobic respiration, cellular sulfide ion homeostasis, sulfide oxidation, ubiquinone biosynthetic process via 3,4-dihydroxy-5-polyprenylbenzoate	1.09798	10.9513	9.02712	1.56118e-12
ANI_1_876074	An08g06230	Ortholog of A. nidulans FGSC A4 : AN0659, A. fumigatus Af293 : Afu1g13200, A. oryzae RIB40 : AO090012001040, Aspergillus wentii : Aspwe1_0051321 and Aspergillus sydowii : Aspsy1_0065853	14.319	144.486	9.01942	2.46895e-14
ANI_1_1646124	An14g06910	Ortholog(s) have glutathione peroxidase activity, glutathione transferase activity, protein homodimerization activity and endoplasmic reticulum localization	0.563528	5.52669	9.01067	0.00106335
ANI_1_180114	An13g01230	Ortholog of A. nidulans FGSC A4 : AN3760, A. fumigatus Af293 : Afu7g04700, A. oryzae RIB40 : AO090005000164, Aspergillus wentii : Aspwe1_0170408 and Aspergillus sydowii : Aspsy1_0148937	13.7722	139.947	9.00518	1.1559e-12
ANI_1_1504124	An14g05460	Ortholog(s) have nucleus localization	1.63671	16.2816	9.00409	4.97964e-12
ANI_1_1240024	An02g08660	UDP-galactopyranose mutase, involved in cell wall biosynthesis; induced by growth on starch and lactate	4.11954	41.1375	8.9999	1.20982e-13
ANI_1_2350024	An02g02680	Ortholog(s) have ATP-dependent 3'-5' DNA helicase activity, bubble DNA binding activity	0.127177	1.27433	8.98774	5.0455e-08
ANI_1_358114	An13g02710	Ortholog of A. nidulans FGSC A4 : AN11082, A. fumigatus Af293 : Afu3g01020, A. oryzae RIB40 : AO090009000080, Aspergillus wentii : Aspwe1_0114128 and Aspergillus sydowii : Aspsy1_0159929	3.63121	36.2127	8.98752	1.37958e-12
ANI_1_2732014	An01g07520	Ortholog(s) have 3'-5'-exoribonuclease activity, endoribonuclease activity, tRNA binding activity	3.54349	35.256	8.97221	8.64284e-14
ANI_1_728164	An18g05590	Ortholog(s) have organic acid transmembrane transporter activity, role in cellular response to cadmium ion, detoxification of cadmium ion, mitochondrial transport and mitochondrion localization	7.63242	75.8197	8.96847	1.06762e-13
ANI_1_578094	An11g04180	DnaK-type molecular chaperone; ER chaperone; unfolded protein response (UPR) target gene; expression enhanced by maltose, by heat shock, DTT and by tunicamycin treatment	6.59571	65.7405	8.96721	5.86338e-14
ANI_1_2510094	An11g09760	Ortholog(s) have role in protein lipoylation and mitochondrion localization	8.48758	84.3647	8.96594	8.48534e-14
ANI_1_1882074	An08g03850	Ortholog(s) have role in quinate catabolic process	0.384852	3.85069	8.9625	1.73623e-09
ANI_1_378014	An01g03000	Has domain(s) with predicted CoA-transferase activity and role in ketone body catabolic process	0.790805	7.66502	8.94469	0.00102291
ANI_1_2988024	An02g10800	Has domain(s) with predicted zinc ion binding activity	1.07525	10.7086	8.94156	1.62685e-07
ANI_1_1788144	An16g05460	Ortholog(s) have mitochondrion localization	1.36491	13.6391	8.91062	1.39919e-08
ANI_1_234074	An08g01580	Ortholog of A. nidulans FGSC A4 : AN1288, A. fumigatus Af293 : Afu1g09770, A. oryzae RIB40 : AO090012000866, Aspergillus wentii : Aspwe1_0036503 and Aspergillus sydowii : Aspsy1_0025457	22.442	225.603	8.90264	3.03606e-13
ANI_1_1206064	An07g09530	Alpha subunit E1 of the pyruvate dehydrogenase complex; induced by growth on starch and lactate	7.15112	71.0057	8.88776	8.42661e-14
ANI_1_422164	An18g03310	Ortholog(s) have DNA-(apurinic or apyrimidinic site) lyase activity, structural constituent of ribosome activity and role in rRNA export from nucleus, ribosomal small subunit export from nucleus	24.1211	238.602	8.88662	5.41846e-14
ANI_1_3006014	An01g10810	Has domain(s) with predicted cation transmembrane transporter activity and role in cation transport, transmembrane transport	4.47729	44.2156	8.84104	1.23443e-13
ANI_1_524054	An06g01850	Has domain(s) with predicted GTP binding activity	2.51255	24.5417	8.82991	4.6328e-13
ANI_1_1630074	An08g00920	Ortholog(s) have U2-type spliceosomal complex, cytosol localization	2.95342	28.9715	8.82623	1.18486e-11
ANI_1_384184	An04g01820	Ortholog(s) have RNA binding, structural constituent of ribosome activity, role in cytoplasmic translation and cytosolic large ribosomal subunit localization	47.2828	463.942	8.81709	5.30856e-14
ANI_1_216024	An02g01630	Has domain(s) with predicted ATP binding, nucleoside-triphosphatase activity	4.92278	48.1024	8.81421	9.89331e-14
ANI_1_1202124	An14g02060	Has domain(s) with predicted magnesium ion binding, terpene synthase activity	0.205104	1.97171	8.81196	7.53361e-06
ANI_1_68104	An12g00510	Ortholog(s) have role in maturation of SSU-rRNA from tricistronic rRNA transcript (SSU-rRNA, 5.8S rRNA, LSU-rRNA) and cytosol, mitochondrion, nucleolus localization	93.5713	917.478	8.78932	2.25069e-11
ANI_1_1342134	An15g03210	Ortholog(s) have gamma-butyrobetaine dioxygenase activity and role in carnitine biosynthetic process	0.698591	6.72527	8.78237	1.1685e-10
ANI_1_1658064	An07g03370	Ortholog(s) have unfolded protein binding activity	3.85189	37.7806	8.7802	3.42603e-12
ANI_1_1676024	An02g12060	Putative cystathione beta-synthase	2.46989	23.982	8.77962	4.98184e-12
ANI_1_898104	An12g07520	NADH-ubiquinone oxidoreductase	4.90765	47.6063	8.75733	3.49994e-12
ANI_1_158134	An15g00900	Ortholog(s) have chromatin DNA binding activity and role in positive regulation of transcription from RNA polymerase II promoter, telomere maintenance, threonylcarbamoyladenosine metabolic process	2.37296	22.9771	8.7491	2.6416e-12
ANI_1_2590094	An11g10960	Ortholog of A. nidulans FGSC A4 : AN10411, A. fumigatus Af293 : Afu3g05670, A. oryzae RIB40 : AO090020000037, Neosartorya fischeri NRRL 181 : NFIA_071520 and Aspergillus wentii : Aspwe1_0173697	2.04256	19.86	8.72797	2.64854e-11
ANI_1_70124	An14g00370	Ortholog(s) have cell surface, cytosol localization	86.2094	840.322	8.71701	1.84829e-07
ANI_1_16074	An08g00280	Ortholog(s) have cytoplasm localization	10.9183	106.412	8.71695	1.42352e-10
ANI_1_2492024	An02g04480	Ortholog of A. nidulans FGSC A4 : AN6290, A. fumigatus Af293 : Afu2g12370, A. oryzae RIB40 : AO090026000369, Aspergillus sydowii : Aspsy1_0045374 and Aspergillus terreus NIH2624 : ATET_01169	2.32778	22.2631	8.70803	9.36425e-12
ANI_1_1828024	An02g13360	Ortholog(s) have copper ion binding activity, role in copper ion transport, protein complex assembly and mitochondrial inner membrane, plasma membrane localization	4.92751	47.5822	8.68153	4.87152e-12
ANI_1_940124	An14g06850	Ortholog(s) have histone methyltransferase activity (H3-K4 specific) activity	0.646953	6.25893	8.67807	3.49329e-09
ANI_1_852074	An08g06080	Anthranilate synthase; has three functional domains which catalyse a glutamine amidotransferase reaction (GAT), an indole-3-glycerol phosphate synthase reaction (IGPS) and a N-(5'-phosphoribosyl) anthranilate isomerase reaction	9.51717	91.3395	8.67643	1.14029e-13
ANI_1_590104	An12g04670	Putative to translation initiation factor eIF-5	51.4577	498.526	8.67157	5.83807e-14
ANI_1_396074	An08g02730	Ortholog of A. nidulans FGSC A4 : AN1213, A. fumigatus Af293 : Afu1g10650, A. oryzae RIB40 : AO090038000354, Neosartorya fischeri NRRL 181 : NFIA_014990 and Aspergillus versicolor : Aspve1_0119055	0.616885	5.87319	8.64402	6.12896e-12
ANI_1_806164	An18g06020	Ortholog(s) have double-stranded DNA binding, histone binding activity	3.19087	30.193	8.64252	6.09585e-11
ANI_1_1304104	An12g00260	Ortholog of A. nidulans FGSC A4 : AN9082, A. fumigatus Af293 : Afu7g02320, A. oryzae RIB40 : AO090038000611, Aspergillus wentii : Aspwe1_0042315 and Aspergillus sydowii : Aspsy1_0050007	9.20606	90.3076	8.63946	0.000751792
ANI_1_820064	An07g06560	F1F0-ATPase complex subunit	6.46411	61.8606	8.6386	9.65492e-13
ANI_1_374134	An15g02320	Ortholog(s) have unfolded protein binding activity, role in mitochondrial proton-transporting ATP synthase complex assembly and mitochondrion localization	1.90411	18.1442	8.60554	1.68928e-11
ANI_1_326074	An08g02220	Ortholog(s) have role in mRNA cis splicing, via spliceosome and U1 snRNP localization	4.27394	41.091	8.59785	2.02484e-13
ANI_1_1880184	An04g05000	Has domain(s) with predicted nucleotide binding, oxidoreductase activity and role in metabolic process	0.805209	7.55693	8.5722	5.1021e-10
ANI_1_352184	An04g01640	Ortholog of A. nidulans FGSC A4 : AN4433, A. fumigatus Af293 : Afu4g07240, A. oryzae RIB40 : AO090023000851, Aspergillus wentii : Aspwe1_0034623 and Aspergillus sydowii : Aspsy1_0051300	4.47418	43.0016	8.57167	1.85302e-13
ANI_1_342064	An07g02860	Ortholog(s) have histone binding, nucleosome binding activity	3.52416	33.6107	8.56765	4.15154e-13
ANI_1_334014	An01g02630	Ortholog(s) have transcription regulatory region DNA binding activity and role in regulation of cellular amide catabolic process, regulation of transcription, DNA-dependent	0.380098	3.60967	8.56236	1.02532e-09
ANI_1_6014	An01g00060	Fatty acid synthase subunit alpha; induced by growth on starch and lactate	22.9265	220.253	8.56054	2.14703e-09
ANI_1_1766014	An01g13060	Ortholog of Aspergillus acidus : Aspfo1_0128974	28.0112	262.426	8.55564	9.29363e-13
ANI_1_682184	An04g03700	Ortholog(s) have cytosol, nucleus, ribosome localization	34.5325	330.159	8.55209	1.08197e-13
ANI_1_3250014	An01g13470	Protein of unknown function	0.415542	3.96982	8.54864	7.31905e-08
ANI_1_1624024	An02g11690	Ortholog of A. nidulans FGSC A4 : AN2933, A. fumigatus Af293 : Afu3g08170, A. oryzae RIB40 : AO090005001460, Aspergillus wentii : Aspwe1_0113955 and Aspergillus sydowii : Aspsy1_0029366	5.37084	51.2421	8.53572	3.25536e-13
ANI_1_2016144	An16g08020	Has domain(s) with predicted ATP binding, aminoacyl-tRNA editing activity, valine-tRNA ligase activity, role in valyl-tRNA aminoacylation and cytoplasm localization	17.0312	162.041	8.52555	9.94715e-14
ANI_1_846134	An15g06260	Has domain(s) with predicted tRNA binding activity	2.28569	21.8892	8.52003	1.70987e-12
ANI_1_58074	An08g00520	Ortholog(s) have role in poly(A)+ mRNA export from nucleus, regulation of G2/M transition of mitotic cell cycle and nuclear periphery, nuclear pore localization	1.93213	18.4516	8.50135	4.05442e-06
ANI_1_1378084	not_available	#N/A	1.60227	15.016	8.49863	6.59085e-08
ANI_1_1894074	An08g04130	Ortholog(s) have role in establishment or maintenance of cell polarity and cell tip localization	1.1823	11.1889	8.49594	3.2113e-12
ANI_1_416024	An02g03110	Ortholog(s) have structural constituent of ribosome activity and mitochondrial large ribosomal subunit localization	22.5471	213.637	8.49513	1.72209e-13
ANI_1_1612184	An04g01620	Has domain(s) with predicted RNA binding activity	1.16014	11.0524	8.48724	2.24565e-11
ANI_1_782134	An15g05790	DNA-directed RNA polymerase	7.61853	72.1237	8.48691	1.20975e-13
ANI_1_498084	An09g04010	Putative chitin synthase, class III; induced by caspofungin	3.65068	34.7406	8.46012	1.46339e-12
ANI_1_2042064	An07g08240	Ortholog of A. nidulans FGSC A4 : AN3819, A. fumigatus Af293 : Afu2g03680, Aspergillus wentii : Aspwe1_0051534, Aspergillus sydowii : Aspsy1_0088765 and Aspergillus terreus NIH2624 : ATET_09522	4.0006	37.8583	8.4597	6.51897e-13
ANI_1_1352034	An03g04620	Ortholog(s) have structural constituent of ribosome activity and mitochondrial small ribosomal subunit localization	13.4705	126.432	8.45908	1.68035e-12
ANI_1_364164	An18g02970	Porphobilinogen deaminase (hydroxymethylbilane synthase, Uro I synthase)	2.02913	18.8149	8.45056	1.41995e-11
ANI_1_1604094	not_available	#N/A	1.3949	13.2348	8.44541	5.81567e-08
ANI_1_912074	not_available	#N/A	7.59922	69.9734	8.43404	0.000643
ANI_1_762094	An11g05710	Ortholog(s) have metalloendopeptidase activity, role in cellular iron ion homeostasis, protein processing involved in protein targeting to mitochondrion and mitochondrion localization	1.28646	12.0796	8.3949	3.1114e-12
ANI_1_740084	An09g05850	Ortholog(s) have cytoplasm localization	0.299729	2.82745	8.39407	4.90179e-08
ANI_1_484124	An14g03310	Ortholog(s) have extracellular region localization	10.4176	97.5077	8.39003	3.46147e-13
ANI_1_872184	An04g05220	Ubiquinol-cytochrome c reductase	6.47556	60.2475	8.38947	7.22624e-13
ANI_1_1152134	An15g00960	Has domain(s) with predicted DNA binding, chromatin binding activity	0.514459	4.78555	8.38923	3.46856e-08
ANI_1_842024	An02g06130	Ortholog(s) have SSU rRNA binding, mRNA binding activity and role in maturation of SSU-rRNA from tricistronic rRNA transcript (SSU-rRNA, 5.8S rRNA, LSU-rRNA), ribosomal small subunit assembly	192.702	1784.92	8.37815	1.58004e-13
ANI_1_746144	An16g05370	Ortholog(s) have ARF GTPase activator activity and role in COPI coating of Golgi vesicle, ER to Golgi vesicle-mediated transport, retrograde vesicle-mediated transport, Golgi to ER	2.66838	24.654	8.37384	1.4908e-12
ANI_1_528074	An08g03690	Putative ADP-ribosylation factor; expression enhanced by maltose	28.6961	266.783	8.36357	1.85512e-13
ANI_1_1582184	An04g01110	Ortholog of A. nidulans FGSC A4 : AN4383, A. fumigatus Af293 : Afu4g06730, A. oryzae RIB40 : AO090023000913, Aspergillus wentii : Aspwe1_0034688 and Aspergillus sydowii : Aspsy1_0051227	2.7138	25.1895	8.34344	3.3777e-12
ANI_1_3100014	An01g11650	5-formyltetrahydrofolate deformylase	1.77652	16.5725	8.34336	5.1798e-10
ANI_1_626164	An18g04650	Ortholog(s) have enzyme regulator activity, guanyl-nucleotide exchange factor activity, translation initiation factor activity and role in regulation of translational initiation	3.3881	31.2309	8.33231	3.39265e-12
ANI_1_396014	An01g03110	Has domain(s) with predicted structural constituent of ribosome activity, role in translation and ribosome localization	6.38423	59.7078	8.3264	1.29332e-07
ANI_1_310184	An04g01420	Ortholog(s) have cytosol, nucleus localization	2.61246	24.3859	8.31995	7.53159e-06
ANI_1_1812144	An16g05810	Ortholog(s) have role in asexual sporulation resulting in formation of a cellular spore and diterpenoid biosynthetic process, more	0.156258	1.47251	8.29258	0.000228066
ANI_1_214054	An06g01730	Ortholog(s) have iron ion transmembrane transporter activity, role in RNA splicing, iron ion homeostasis, mitochondrial iron ion transport and mitochondrion, plasma membrane localization	3.83281	35.2995	8.28269	4.03361e-12
ANI_1_64184	An19g00090	Putative exo-beta-1,3-glucanase; expression repressed by tunicamycin and DTT	1.00413	9.37934	8.27146	5.05153e-06
ANI_1_2120014	not_available	#N/A	0.775977	7.08272	8.25142	1.04218e-06
ANI_1_1740064	An07g04640	Ortholog of A. nidulans FGSC A4 : AN4701, A. fumigatus Af293 : Afu5g08790, A. oryzae RIB40 : AO090020000437, Aspergillus wentii : Aspwe1_0035231 and Aspergillus sydowii : Aspsy1_0047329	0.437726	4.04063	8.24925	4.26556e-07
ANI_1_460124	not_available	#N/A	1.70037	15.5421	8.24427	2.77745e-10
ANI_1_196104	An12g01340	Has domain(s) with predicted integral to membrane localization	3.18112	29.0723	8.23993	8.25296e-11
ANI_1_1296034	An03g03620	Has domain(s) with predicted ATP binding, ATPase activity, coupled to transmembrane movement of substances activity, role in transmembrane transport and integral to membrane localization	0.0260749	0.237459	8.23231	0.00223917
ANI_1_426184	An04g02010	Ortholog(s) have role in regulation of sporulation resulting in formation of a cellular spore and cytosol, mitochondrial ribosome, nucleus localization	25.177	228.979	8.2321	5.13249e-13
ANI_1_960144	An16g07280	Ortholog of Aspergillus tubingensis : Asptu1_0056055, Aspergillus brasiliensis : Aspbr1_0674219 and Aspergillus acidus : Aspfo1_0060418	0.604066	5.57419	8.22106	5.70951e-09
ANI_1_1622014	An01g11990	Ortholog of A. nidulans FGSC A4 : AN0754, A. fumigatus Af293 : Afu1g14150, A. oryzae RIB40 : AO090012000447, Neosartorya fischeri NRRL 181 : NFIA_011270 and Aspergillus wentii : Aspwe1_0040208	5.05482	46.0331	8.21429	3.47619e-12
ANI_1_984144	An16g07410	F1F0-ATPase complex subunit	34.4145	315.38	8.21187	4.7301e-13
ANI_1_366184	An04g01720	Putative DnaJ co-chaperone; expression enhanced by maltose	2.81566	25.3205	8.18715	3.44783e-12
ANI_1_2046144	An16g08390	Ortholog(s) have protein serine/threonine phosphatase activity, role in protein dephosphorylation and mitochondrion, nuclear envelope localization	0.795843	7.22345	8.16855	1.10961e-09
ANI_1_166184	An04g00390	Ortholog(s) have RSC complex, cytosol localization	2.60145	23.7267	8.16381	2.20038e-12
ANI_1_642104	An12g04940	Mitochondrial heat shock protein	6.63834	60.6274	8.14666	4.49475e-13
ANI_1_2334024	An02g02380	Ortholog(s) have nucleotidase activity and role in pyrimidine nucleobase metabolic process	2.09349	18.7755	8.14541	1.84948e-10
ANI_1_146184	An04g00200	Ortholog(s) have role in mitochondrial respiratory chain complex IV assembly and integral to mitochondrial inner membrane localization	2.84068	25.77	8.1168	1.02805e-06
ANI_1_906164	An18g06760	Putative isocitrate dehydrogenase (NAD+)	12.2934	111.035	8.11503	4.66022e-13
ANI_1_1244014	An01g09190	Ortholog of A. nidulans FGSC A4 : AN5642, A. fumigatus Af293 : Afu4g13470, A. oryzae RIB40 : AO090009000225, Aspergillus wentii : Aspwe1_0206891 and Aspergillus sydowii : Aspsy1_0030327	1.24449	11.248	8.09472	1.99727e-10
ANI_1_298134	An15g01740	Succinate-semialdehyde dehydrogenase (NAD(P)+); similar to ER protein; expression repressed by tunicamycin and DTT	0.24971	2.24524	8.08048	2.10842e-07
ANI_1_452094	An11g03270	Ortholog(s) have sequence-specific DNA binding activity and role in budding cell bud growth, mitotic cell cycle, nucleocytoplasmic transport, ribosomal large subunit biogenesis	8.94531	80.5348	8.06467	7.76082e-13
ANI_1_576114	not_available	#N/A	0.516149	4.739	8.04267	0.00402563
ANI_1_1028104	An12g08590	Ortholog(s) have glyoxysome, mitochondrial membrane localization	4.2304	37.828	8.02574	9.16272e-12
ANI_1_1672144	An16g03750	Has domain(s) with predicted L-ascorbic acid binding, iron ion binding, oxidoreductase activity, acting on paired donors, with incorporation or reduction of molecular oxygen and 2-oxoglutarate as one donor, more	0.747841	6.58754	8.01265	7.86133e-08
ANI_1_1768014	An01g13070	Putative SEC63 complex subunit; expression enhanced by maltose; expression induced by tunicamycin and DTT	1.66709	14.8352	7.9865	6.35814e-12
ANI_1_1142094	An11g09120	Ortholog(s) have RNA binding, structural constituent of ribosome activity, role in cytoplasmic translation and cytosolic large ribosomal subunit, nucleolus localization	83.5381	740.089	7.98456	4.73006e-13
ANI_1_2560014	An01g05610	Ortholog(s) have RNA polymerase I CORE element sequence-specific DNA binding transcription factor activity, role in transcription from RNA polymerase I promoter and cytosol, nucleus localization	8.47395	76.0503	7.98063	6.25835e-11
ANI_1_1084124	An14g00940	Ortholog(s) have mitochondrion localization	0.235121	2.112	7.94612	2.98708e-05
ANI_1_1016024	An02g07360	Has domain(s) with predicted hydrolase activity and role in metabolic process	1.97129	17.5631	7.93975	1.53685e-11
ANI_1_1680144	An16g03840	Has domain(s) with predicted sequence-specific DNA binding RNA polymerase II transcription factor activity, zinc ion binding activity, role in regulation of transcription, DNA-dependent and nucleus localization	0.808333	7.20688	7.92956	1.79639e-09
ANI_1_812024	An02g05890	Putative thioredoxin domain protein; expression enhanced by maltose	7.89907	69.7817	7.92426	7.54262e-13
ANI_1_518024	An02g03770	Ortholog(s) have mitochondrion localization	10.3493	91.4574	7.92086	7.48282e-13
ANI_1_1154024	An02g08120	Protein of unknown function	4.41293	38.4632	7.9143	3.97882e-10
ANI_1_826124	An14g06020	Ortholog(s) have endoplasmic reticulum, nuclear envelope localization	8.94118	78.4339	7.88542	2.29811e-12
ANI_1_2080074	An08g06810	Pentafunctional arom polypeptide; contains:3-dehydroquinate synthase,3-dehydroquinate dehydratase (3-dehydroquinase), shikimate 5-dehydrogenase, shikimate kinase, and EPSP synthase domains	3.40303	29.6423	7.88195	1.49715e-12
ANI_1_628104	An12g04870	Ortholog(s) have role in ribosomal large subunit assembly, translational termination and cell surface, cytosol localization	94.6269	821.222	7.86196	7.21261e-13
ANI_1_1260094	An11g09790	ATP sulfurylase	9.74703	85.4636	7.86035	9.54597e-13
ANI_1_3374014	An01g14680	Ortholog(s) have dioxygenase activity, role in urate biosynthetic process, xanthine catabolic process and cytosol, nucleus localization	0.378414	3.24076	7.82925	2.34867e-05
ANI_1_560084	An09g04590	Ortholog of A. nidulans FGSC A4 : AN2496, A. fumigatus Af293 : Afu3g14050, A. oryzae RIB40 : AO090012000722, Aspergillus wentii : Aspwe1_0408944 and Aspergillus sydowii : Aspsy1_0148044	1.05387	9.21474	7.82088	8.15113e-12
ANI_1_1052034	An03g01490	Has domain(s) with predicted oxidoreductase activity and role in oxidation-reduction process	0.842174	7.41053	7.80046	2.12208e-08
ANI_1_814024	An02g05900	Ortholog of A. nidulans FGSC A4 : AN5969, A. fumigatus Af293 : Afu2g10580, Aspergillus wentii : Aspwe1_0044146, Aspergillus versicolor : Aspve1_0040765 and Aspergillus clavatus NRRL 1 : ACLA_069580	7.47953	64.7634	7.79105	1.15816e-08
ANI_1_640064	An07g05140	Has domain(s) with predicted nucleic acid binding, nucleotide binding activity	2.87626	25.0332	7.78916	4.77962e-11
ANI_1_2534094	An11g09985	Ortholog(s) have mitochondrion, plasma membrane localization	2.67447	23.0298	7.78075	4.08359e-11
ANI_1_700144	An16g04930	Ortholog(s) have structural constituent of ribosome activity and cytosol, ribosome localization	239.971	2073.2	7.7717	2.40606e-10
ANI_1_166134	An15g00940	Putative urease	11.0094	94.5152	7.76741	2.64785e-12
ANI_1_86064	An07g00670	Has domain(s) with predicted DNA binding, zinc ion binding activity, role in transcription, DNA-templated and nucleus localization	0.607862	5.20479	7.73136	1.79761e-09
ANI_1_1278134	An15g02380	Ortholog(s) have endoplasmic reticulum localization	0.552266	4.70335	7.7301	5.61805e-08
ANI_1_374184	An04g01770	Ortholog(s) have role in histone exchange and NuA4 histone acetyltransferase complex, Swr1 complex localization	0.987835	8.47828	7.72771	2.25445e-10
ANI_1_646074	An08g04440	Ortholog of A. nidulans FGSC A4 : AN1081, A. fumigatus Af293 : Afu1g12140, A. oryzae RIB40 : AO090001000330, Aspergillus wentii : Aspwe1_0503520 and Aspergillus sydowii : Aspsy1_0053292	6.28268	54.1294	7.703	5.18037e-12
ANI_1_1214034	An03g02910	Ortholog of A. nidulans FGSC A4 : AN3087, A. fumigatus Af293 : Afu3g12360, A. oryzae RIB40 : AO090005000731, Aspergillus wentii : Aspwe1_0049379 and Aspergillus sydowii : Aspsy1_0056184	2.65098	22.614	7.70231	1.36102e-11
ANI_1_2878024	An02g09270	Has domain(s) with predicted flavin adenine dinucleotide binding, oxidoreductase activity, acting on CH-OH group of donors activity and role in oxidation-reduction process	3.07592	25.7081	7.698	2.33293e-06
ANI_1_1302094	An11g10030	Rho GTPase involved in regulation of cell polarity	0.290496	2.4846	7.66987	1.12338e-06
ANI_1_320044	An05g02500	Has domain(s) with predicted ATP binding, phosphotransferase activity, alcohol group as acceptor activity and role in amino sugar metabolic process, peptidoglycan turnover	0.457478	3.84099	7.66831	0.00121677
ANI_1_420034	An03g03580	Ortholog of A. nidulans FGSC A4 : AN7328, A. fumigatus Af293 : Afu2g16550, A. oryzae RIB40 : AO090102000183, Aspergillus wentii : Aspwe1_0039308 and Aspergillus sydowii : Aspsy1_0140287	10.3516	88.4657	7.6565	4.01217e-12
ANI_1_476104	An12g03880	Ortholog(s) have histone methyltransferase activity (H4-K20 specific) activity and role in DNA damage checkpoint, cellular protein localization, chromatin silencing, histone methylation	1.61124	13.7854	7.64785	2.04226e-11
ANI_1_990064	An07g07930	Ortholog(s) have RNA polymerase II core promoter proximal region sequence-specific DNA binding transcription factor activity involved in negative regulation of transcription, more	8.00757	66.8553	7.60845	3.02763e-12
ANI_1_890134	An15g06540	Has domain(s) with predicted sequence-specific DNA binding RNA polymerase II transcription factor activity, zinc ion binding activity, role in regulation of transcription, DNA-dependent and nucleus localization	0.704636	5.87501	7.60605	3.60051e-10
ANI_1_1986094	An11g04860	Ortholog(s) have S-adenosylmethionine-dependent methyltransferase activity, protein methyltransferase activity and role in peptidyl-glutamine methylation, regulation of translation	1.08852	9.16667	7.60532	9.05312e-09
ANI_1_1336184	An04g09010	Ortholog(s) have role in mRNA cis splicing, via spliceosome, response to xenobiotic stimulus, spliceosomal complex assembly and U2 snRNP, cytosol localization	5.34775	45.1068	7.59495	3.49277e-10
ANI_1_634074	An08g04390	Ortholog(s) have glycine dehydrogenase (decarboxylating) activity, role in glycine catabolic process, one-carbon metabolic process, protein lipoylation and mitochondrion localization	8.65673	73.0632	7.56286	9.70439e-05
ANI_1_1352074	An08g10140	Ortholog(s) have structural constituent of ribosome activity, role in cytoplasmic translation, regulation of translational fidelity and cytosolic large ribosomal subunit localization	115.876	970.584	7.54838	1.6576e-12
ANI_1_962144	An16g07290	F1F0-ATPase complex subunit	35.0643	294.747	7.53937	1.93395e-12
ANI_1_1864094	An11g03760	Ortholog of A. nidulans FGSC A4 : AN1864, A. fumigatus Af293 : Afu2g04535, A. oryzae RIB40 : AO090003000246, Aspergillus wentii : Aspwe1_0055095 and Aspergillus sydowii : Aspsy1_0084294	1.02501	8.40761	7.53171	1.02359e-05
ANI_1_236134	An15g01400	Ortholog of A. nidulans FGSC A4 : AN10835, A. fumigatus Af293 : Afu6g04180, Neosartorya fischeri NRRL 181 : NFIA_050700, Aspergillus wentii : Aspwe1_0036032 and Aspergillus versicolor : Aspve1_0086107	6.40868	53.7699	7.52336	1.60904e-11
ANI_1_530084	An09g04250	Ortholog(s) have indoleamine 2,3-dioxygenase activity	10.2278	85.276	7.50798	2.66438e-12
ANI_1_368184	An04g01730	Ortholog(s) have cytoplasm, nucleus localization	10.0765	84.0944	7.50157	2.12349e-12
ANI_1_1256094	An11g09770	Phosphoserine phosphatase	1.03042	8.56455	7.49614	6.34207e-10
ANI_1_782164	An18g05860	Ortholog(s) have structural constituent of ribosome activity and cytosol, ribosome localization	168.591	1409.05	7.49572	2.57731e-07
ANI_1_1050104	An12g08720	Ortholog of A. nidulans FGSC A4 : AN8677/gfsA, A. fumigatus Af293 : Afu6g02120/gfsA, A. oryzae RIB40 : AO090120000096, Aspergillus wentii : Aspwe1_0168086 and Aspergillus sydowii : Aspsy1_0060146	3.10729	25.637	7.4749	6.84999e-12
ANI_1_2180094	An11g06600	Has domain(s) with predicted carbohydrate binding activity and role in carbohydrate metabolic process	1.63279	13.4135	7.47166	1.51271e-07
ANI_1_1866014	An01g13780	Ortholog of A. nidulans FGSC A4 : AN0884, A. fumigatus Af293 : Afu1g15560, A. oryzae RIB40 : AO090005001164, Aspergillus wentii : Aspwe1_0039995 and Aspergillus sydowii : Aspsy1_0053479	6.08035	49.8996	7.44075	9.06897e-12
ANI_1_680074	An08g04670	Has domain(s) with predicted transmembrane transporter activity, role in transmembrane transport and integral to membrane localization	0.814932	6.65243	7.38791	2.16527e-09
ANI_1_1246034	An03g03130	Ortholog(s) have 4-amino-4-deoxychorismate synthase activity, role in para-aminobenzoic acid biosynthetic process, pathogenesis and cytosol, nucleus localization	6.91683	56.5261	7.37327	4.46128e-12
ANI_1_2386104	An12g10700	Protein of unknown function	2.16439	17.9235	7.357	1.12947e-07
ANI_1_2418024	An02g03630	Has domain(s) with predicted oxidoreductase activity and role in oxidation-reduction process	0.0765368	0.632057	7.33168	0.00263776
ANI_1_2510014	An01g05050	Ortholog(s) have role in cellular bud site selection, pyridoxal phosphate biosynthetic process and cytosol, nucleus localization	1.39702	11.5178	7.32458	6.06738e-05
ANI_1_14104	An12g00110	Ortholog(s) have protein domain specific binding activity, role in mitochondrial proton-transporting ATP synthase complex assembly and mitochondrion localization	9.42749	77.0161	7.32189	7.08417e-12
ANI_1_970144	An16g07340	Ortholog of A. nidulans FGSC A4 : AN12471, A. fumigatus Af293 : Afu8g05400, Aspergillus wentii : Aspwe1_0176282, Aspergillus sydowii : Aspsy1_0055766 and Aspergillus terreus NIH2624 : ATET_04774	2.16547	17.8778	7.32141	9.55693e-11
ANI_1_1176094	An11g09400	Ortholog(s) have proton-transporting ATP synthase activity, rotational mechanism, proton-transporting ATPase activity, rotational mechanism activity and role in ATP synthesis coupled proton transport	3.38063	26.8457	7.32063	3.09905e-05
ANI_1_3262024	An02g13470	Ortholog of A. nidulans FGSC A4 : AN6924, AN5943, AN8512, AN8548, AN0857, AN8661, AN4642 and A. fumigatus Af293 : Afu1g15290, Afu3g00850, Afu4g08850, Afu7g00920	0.0808691	0.669507	7.31712	0.00485282
ANI_1_1490124	An14g05260	Ortholog(s) have role in spore germination and cytosol localization	8.64275	70.2252	7.29918	4.87052e-12
ANI_1_1216014	An01g08990	Has domain(s) with predicted nucleic acid binding, zinc ion binding activity	1.35543	10.9117	7.28996	9.62039e-11
ANI_1_924074	An08g06560	Ortholog(s) have spermidine synthase activity, role in pantothenate biosynthetic process, spermidine biosynthetic process and cytosol, extracellular region, nucleus localization	18.7064	152.646	7.28167	6.10681e-07
ANI_1_1944064	An07g06760	Ortholog(s) have role in maturation of SSU-rRNA from tricistronic rRNA transcript (SSU-rRNA, 5.8S rRNA, LSU-rRNA) and cytosolic small ribosomal subunit localization	176.751	1428.58	7.28105	1.83398e-11
ANI_1_1662014	An01g12320	Has domain(s) with predicted sequence-specific DNA binding RNA polymerase II transcription factor activity, zinc ion binding activity, role in regulation of transcription, DNA-dependent and nucleus localization	2.21513	17.9789	7.27435	2.25678e-11
ANI_1_736014	An01g05740	DNA-directed RNA polymerase	7.80064	63.3493	7.25663	4.23229e-12
ANI_1_76184	An19g00170	Ortholog of Aspergillus wentii : Aspwe1_0136904, Aspergillus versicolor : Aspve1_0361454, Aspergillus niger ATCC 1015 : 46123-mRNA and Aspergillus zonatus : Aspzo1_0160231	1.41085	11.0425	7.25582	0.00137479
ANI_1_1322024	An02g09160	Ortholog(s) have diacylglycerol kinase activity, role in phosphatidic acid biosynthetic process and integral to endoplasmic reticulum membrane localization	0.520691	4.11278	7.25072	7.85312e-08
ANI_1_452034	An03g03780	Ortholog(s) have role in cytoplasmic mRNA processing body assembly, deadenylation-independent decapping of nuclear-transcribed mRNA, mRNA 3'-end processing	5.83765	47.4164	7.2466	5.01873e-12
ANI_1_306014	An01g02320	Ras GTPase; expressed in germinating conidia	2.68777	21.7728	7.23963	4.65598e-11
ANI_1_530134	An15g03680	Protein of unknown function	0.174462	1.39991	7.23413	0.000334821
ANI_1_1974094	An11g04690	Protein of unknown function	4.14358	33.761	7.22869	0.000333272
ANI_1_1056014	An01g07910	Asparagine synthase	2.99481	24.2503	7.22485	2.53323e-11
ANI_1_362014	An01g02880	Cytoplasmic ubiquitin / ribosomal fusion protein	173.009	1390.78	7.21863	2.0203e-11
ANI_1_872084	An09g06650	Core protein II of ubiquinol-cytochrome c reductase	3.50726	28.3187	7.21575	2.11225e-11
ANI_1_874024	An02g06390	Ortholog(s) have role in ribosome biogenesis and 90S preribosome, cell surface, cytosol, nucleolus, small-subunit processome localization	49.103	393.533	7.20212	2.59668e-10
ANI_1_1304024	An02g09020	Ortholog of A. nidulans FGSC A4 : AN3178/sds3, A. fumigatus Af293 : Afu3g13150, A. oryzae RIB40 : AO090012000818, Aspergillus wentii : Aspwe1_0170080 and Aspergillus sydowii : Aspsy1_0056129	5.04299	40.189	7.20089	1.93952e-11
ANI_1_60114	An13g00460	Ortholog of A. nidulans FGSC A4 : AN4257, A. fumigatus Af293 : Afu6g12230, Afu7g04010, A. niger CBS 513.88 : An02g13770 and A. oryzae RIB40 : AO090026000813, AO090120000195	1.19367	9.57247	7.20024	1.02988e-10
ANI_1_2480014	An01g04470	Ortholog(s) have DNA binding, ubiquitin-protein ligase activity and role in histone catabolic process, histone ubiquitination, regulation of transcription from RNA polymerase II promoter in response to oxidative stress	2.47551	20.0812	7.19086	6.33878e-09
ANI_1_1084064	An07g08740	Ortholog(s) have mitochondrion localization	4.13716	33.1192	7.18038	5.86084e-11
ANI_1_218074	An08g01480	Putative tRNA ligase; expression decreased by growth on maltose	2.33238	18.5299	7.16561	2.86955e-11
ANI_1_1584064	An07g02270	Has domain(s) with predicted DNA binding, sequence-specific DNA binding transcription factor activity and role in regulation of transcription, DNA-dependent	0.807367	6.48766	7.15507	8.28171e-08
ANI_1_490154	An17g01825	Ortholog(s) have histone methyltransferase activity (H3-K36 specific) activity	6.59615	52.8585	7.15087	7.61996e-12
ANI_1_1530184	An04g00170	Ortholog(s) have 4-hydroxybenzoate octaprenyltransferase activity, antioxidant activity	2.57612	20.4205	7.14665	1.20275e-10
ANI_1_1630064	An07g03020	Ortholog(s) have serine-type endopeptidase activity, role in glycoprotein metabolic process, mitochondrial tRNA threonylcarbamoyladenosine modification and mitochondrion localization	1.43086	11.3912	7.14627	6.28692e-10
ANI_1_3094024	not_available	#N/A	3.25323	25.9714	7.12826	3.04967e-06
ANI_1_1196074	An08g08660	Ortholog of A. nidulans FGSC A4 : AN10680, A. fumigatus Af293 : Afu6g13640, A. oryzae RIB40 : AO090103000515, Aspergillus wentii : Aspwe1_0166284 and Aspergillus sydowii : Aspsy1_0030540	2.71766	21.5666	7.11701	9.51143e-11
ANI_1_760094	An11g05700	Ortholog(s) have mitochondrial membrane localization	1.63448	13.1194	7.11333	1.43971e-05
ANI_1_864064	An07g07020	Ortholog(s) have mitochondrion localization	30.7886	243.447	7.10905	9.22231e-12
ANI_1_868014	An01g06690	Ortholog(s) have low-affinity zinc ion transmembrane transporter activity, role in low-affinity zinc ion transport, response to zinc ion and plasma membrane localization	3.67377	28.5806	7.10259	1.22317e-10
ANI_1_360124	An14g02360	Ortholog(s) have U2 snRNP, cytosol localization	4.66694	36.9479	7.09535	1.07151e-10
ANI_1_376134	An15g02340	Argininosuccinate synthase	6.05197	46.7426	7.09532	1.76556e-07
ANI_1_296084	An09g02720	Ortholog(s) have histone methyltransferase activity (H3-K79 specific), nucleosomal histone binding activity	6.11551	48.1063	7.09531	1.82064e-11
ANI_1_88074	An08g00700	Ortholog of A. nidulans FGSC A4 : AN1369, A. fumigatus Af293 : Afu1g09180, A. oryzae RIB40 : AO090005001609, Aspergillus wentii : Aspwe1_0106629 and Aspergillus sydowii : Aspsy1_0037817	3.18075	25.1797	7.08946	6.27046e-11
ANI_1_2422074	An08g10180	Ortholog of A. nidulans FGSC A4 : AN5489, A. fumigatus Af293 : Afu6g13220, A. oryzae RIB40 : AO090003000447, Aspergillus wentii : Aspwe1_0166336 and Aspergillus sydowii : Aspsy1_0886379	1.68147	13.2717	7.08397	6.43417e-10
ANI_1_3136024	An02g12430	NADP+-specific isocitrate dehydrogenase; induced by growth on starch and lactate	4.88653	37.6163	7.08283	0.000164476
ANI_1_658084	An09g05310	GTP cyclohydrolase I	4.93745	38.4279	7.05944	4.53846e-11
ANI_1_666094	An11g04870	Ortholog(s) have U1 snRNP, U2 snRNP, cytosol localization	6.98709	54.9746	7.05802	4.39206e-11
ANI_1_612104	An12g04780	NADH-ubiquinone oxidoreductase; respiratory-chain NADH dehydrogenase	3.85418	30.2437	7.05342	1.39788e-10
ANI_1_1160144	An16g08630	Ortholog of A. nidulans FGSC A4 : AN1453, A. fumigatus Af293 : Afu8g04410, Aspergillus wentii : Aspwe1_0117354, Aspergillus sydowii : Aspsy1_0143599 and Aspergillus terreus NIH2624 : ATET_00054	0.988211	7.79143	7.05296	4.12546e-10
ANI_1_1342074	An08g10060	Ortholog(s) have GTP binding, GTPase activity, role in chromosome organization, negative regulation of G2/M transition of mitotic cell cycle, nucleus organization and cytosol, extracellular region, nucleus localization	29.2832	228.099	7.05086	1.00924e-11
ANI_1_1682134	An15g06440	Ortholog(s) have protein binding, bridging activity, role in chromosome condensation, protein import into nucleus, regulation of mitotic cell cycle and nuclear envelope localization	2.33228	18.3447	7.04532	8.73869e-11
ANI_1_1692074	An08g01550	Cytochrome c oxidase subunit	10.6697	83.6436	7.04278	1.72361e-10
ANI_1_152154	An17g01110	Ortholog(s) have plasma membrane localization	6.38552	50.3534	7.03457	1.69122e-05
ANI_1_2410074	An08g10070	Ortholog(s) have role in double-strand break repair via homologous recombination, maintenance of fidelity involved in DNA-dependent DNA replication and nucleus localization	1.32469	10.2589	7.01882	9.14134e-11
ANI_1_978074	An08g06980	Has domain(s) with predicted role in transmembrane transport and integral to membrane localization	2.46136	19.3955	7.00659	1.17947e-09
ANI_1_550164	An18g04180	Ortholog(s) have structural constituent of ribosome activity, role in rRNA export from nucleus, ribosomal small subunit biogenesis and cytosolic small ribosomal subunit, nucleolus localization	78.5268	611.308	6.9977	5.96241e-10
ANI_1_2524094	An11g09930	Ortholog(s) have role in cellular response to cadmium ion, detoxification of cadmium ion, ubiquinone biosynthetic process and mitochondrial inner membrane localization	2.33976	17.8517	6.98719	1.39591e-09
ANI_1_188154	An17g01360	Ortholog(s) have structural constituent of ribosome activity, role in cytoplasmic translation and cytosolic large ribosomal subunit, nucleus localization	133.829	1034.78	6.98573	8.82405e-12
ANI_1_460144	An16g03320	Ortholog(s) have cytosol localization	1.17437	9.07436	6.97921	1.37239e-10
ANI_1_1700064	An07g04250	Ortholog of A. nidulans FGSC A4 : AN7889, AN4657, A. fumigatus Af293 : Afu1g00920, Afu2g02370, Afu2g05115, Afu3g06425 and A. niger CBS 513.88 : An05g02120, An01g11840, An12g06960, An03g03340	1.83374	14.1353	6.97733	9.48854e-10
ANI_1_1280034	An03g03470	Ortholog(s) have mitochondrion localization	0.408755	3.19986	6.97627	4.76421e-08
ANI_1_1598094	An11g00790	Has domain(s) with predicted DNA binding activity, role in DNA replication and nuclear origin of replication recognition complex localization	0.455908	3.5023	6.96103	5.25191e-07
ANI_1_360154	not_available	#N/A	165.333	1293.76	6.96096	7.448e-08
ANI_1_2690024	An02g07480	Ortholog of Aspergillus tubingensis : Asptu1_0119896 and Aspergillus kawachii : Aspka1_0179109	1.7933	14.0781	6.9575	0.000822954
ANI_1_446184	An04g02120	Ortholog(s) have role in ribosomal large subunit assembly and cytosol localization	275.374	2135.37	6.9463	2.26399e-07
ANI_1_1972064	An07g07090	Ortholog of A. nidulans FGSC A4 : AN4541, A. fumigatus Af293 : Afu1g17750, A. oryzae RIB40 : AO090026000620, Aspergillus wentii : Aspwe1_0049093 and Aspergillus sydowii : Aspsy1_0032953	0.536419	4.15581	6.93621	9.38953e-07
ANI_1_896104	An12g07510	Ortholog(s) have pyruvate transmembrane transporter activity, role in mitochondrial pyruvate transport and mitochondrial membrane, plasma membrane localization	4.18924	32.092	6.9279	1.839e-10
ANI_1_618104	An12g04810	Ortholog(s) have cytosol, nucleus localization	2.06069	15.8968	6.92562	4.21878e-10
ANI_1_1784014	An01g13190	Ortholog(s) have structural constituent of ribosome activity, role in rRNA export from nucleus and 90S preribosome, cytosolic small ribosomal subunit, extracellular region, membrane localization	265.146	2041.75	6.92022	3.9459e-11
ANI_1_3194024	An02g13040	Has domain(s) with predicted 2 iron, 2 sulfur cluster binding, oxidoreductase activity and role in oxidation-reduction process	0.587803	4.50949	6.9103	4.07322e-05
ANI_1_502054	An06g01460	Has domain(s) with predicted role in ubiquinone biosynthetic process	0.673752	5.2131	6.90005	1.17233e-06
ANI_1_1646074	An08g01160	Ortholog of A. nidulans FGSC A4 : AN1336, A. fumigatus Af293 : Afu1g09570, A. oryzae RIB40 : AO090012000913, Aspergillus wentii : Aspwe1_0024569 and Aspergillus sydowii : Aspsy1_0037865	8.10472	62.5464	6.89804	1.71704e-11
ANI_1_830024	An02g06050	Cytoplasmic ribosomal protein of the small subunit S16.e	135.282	1034.22	6.89017	1.12057e-11
ANI_1_380074	An08g02530	Glycerol 3-phosphate phosphatase	9.44683	72.1843	6.88845	5.82823e-11
ANI_1_1490164	An18g06840	Ortholog(s) have histone methyltransferase activity (H3-K4 specific) activity	8.45103	64.9541	6.87653	1.3491e-11
ANI_1_1206094	An11g09570	Protein similar to cytoplasmic ribosomal protein of the large subunit L37.b	231.335	1766.39	6.86705	1.15399e-11
ANI_1_394164	An18g03130	Ortholog(s) have histone-arginine N-methyltransferase activity	0.686448	5.25702	6.86591	2.97865e-08
ANI_1_16154	An17g00210	Putative oxidoreductase	7.03238	53.3888	6.85187	4.89643e-11
ANI_1_572044	An05g02200	Has domain(s) with predicted ATP binding, microtubule binding, microtubule motor activity, role in microtubule-based movement and microtubule associated complex localization	0.14214	1.07719	6.84837	0.000609623
ANI_1_1282104	An12g10830	Protein of unknown function	0.995418	7.56772	6.82784	9.68343e-08
ANI_1_1444094	An11g11050	Ortholog of A. nidulans FGSC A4 : AN3445, A. fumigatus Af293 : Afu3g05580, A. oryzae RIB40 : AO090020000030, Aspergillus wentii : Aspwe1_0173708 and Aspergillus sydowii : Aspsy1_0088185	1.11506	8.50788	6.82713	2.50498e-10
ANI_1_702164	An18g05420	Ortholog(s) have RSC complex localization	5.02898	38.3878	6.82487	3.43061e-11
ANI_1_336094	An11g02400	Has domain(s) with predicted ATP binding, lysine-tRNA ligase activity, nucleic acid binding activity, role in lysyl-tRNA aminoacylation and cytoplasm localization	15.1628	115.23	6.80748	1.35857e-09
ANI_1_82074	An08g00670	Has domain(s) with predicted serine-type endopeptidase activity, role in proteolysis and integral to membrane localization	0.511537	3.84484	6.80287	6.39137e-08
ANI_1_504084	An09g04080	Ortholog(s) have cytosol localization	1.79319	13.4919	6.80126	3.5996e-09
ANI_1_2594094	An11g11000	Ortholog of A. nidulans FGSC A4 : AN3442, A. fumigatus Af293 : Afu3g05640, Aspergillus wentii : Aspwe1_0173703, Aspergillus sydowii : Aspsy1_0030125 and Aspergillus terreus NIH2624 : ATET_08971	0.694975	5.2464	6.77535	2.7359e-08
ANI_1_1198084	An09g02410	Has domain(s) with predicted transferase activity, transferring acyl groups other than amino-acyl groups activity	0.708497	5.2459	6.76946	5.20291e-08
ANI_1_2474024	An02g04260	Ortholog(s) have protein transporter activity, role in protein import into mitochondrial inner membrane and cytosol, mitochondrial intermembrane space protein transporter complex, nucleus localization	9.1241	68.3833	6.75751	5.17616e-10
ANI_1_228134	An15g01350	Ortholog of A. nidulans FGSC A4 : AN6601, A. fumigatus Af293 : Afu6g04110, A. oryzae RIB40 : AO090701000137, Aspergillus wentii : Aspwe1_0036038 and Aspergillus sydowii : Aspsy1_0062737	8.004	59.9506	6.74893	3.30541e-11
ANI_1_820184	An04g04720	Cystathionine gamma-lyase	6.71986	49.4563	6.74845	5.16721e-05
ANI_1_86074	An08g00690	Ortholog(s) have kinase binding activity, role in asexual sporulation, conidiophore development, establishment or maintenance of cell polarity, hyphal growth, regulation of kinase activity and cytoplasm, hyphal tip localization	1.99779	14.848	6.74374	7.49816e-10
ANI_1_3110024	An02g12160	Ortholog of A. nidulans FGSC A4 : AN2982, A. oryzae RIB40 : AO090005001426, Aspergillus wentii : Aspwe1_0135673, Aspergillus sydowii : Aspsy1_0042531 and Aspergillus terreus NIH2624 : ATET_01622	0.546392	4.10807	6.74262	3.01312e-08
ANI_1_1952184	An04g06210	Homocitrate synthase	28.2688	209.247	6.74001	2.77668e-11
ANI_1_742164	An18g05670	Ortholog(s) have 4 iron, 4 sulfur cluster binding activity, role in ascospore formation, mitochondrial respiratory chain complex I assembly and mitochondrion localization	2.55858	19.1594	6.72098	6.82453e-10
ANI_1_654034	An03g05170	Ortholog(s) have RNA polymerase II core promoter proximal region sequence-specific DNA binding, more	4.23077	31.1878	6.72066	1.22341e-07
ANI_1_364014	An01g02890	Ortholog(s) have role in transcription from RNA polymerase I promoter and RNA polymerase I transcription factor complex, cytosol localization	4.48923	33.626	6.71538	7.11604e-11
ANI_1_328064	An07g02700	Ortholog(s) have mitochondrion localization	5.11781	38.0094	6.71445	1.27733e-10
ANI_1_720144	An16g05090	Putative mitochondrial heat shock protein; induced by growth on starch and lactate	36.7745	275.382	6.71217	1.83973e-11
ANI_1_2180184	An04g08810	Ortholog(s) have role in chromatin silencing at telomere, negative regulation of transcription from RNA polymerase II promoter by pheromones and CHRAC localization	4.5789	34.087	6.71212	4.34601e-11
ANI_1_1192094	An11g09500	Ortholog(s) have structural constituent of ribosome activity and 90S preribosome, cytosolic small ribosomal subunit, extracellular region localization	380.465	2841.88	6.71132	1.74675e-11
ANI_1_1402124	An14g04090	Ortholog of A. nidulans FGSC A4 : AN2313, A. fumigatus Af293 : Afu5g10600, A. oryzae RIB40 : AO090010000476, Aspergillus wentii : Aspwe1_0170596 and Aspergillus sydowii : Aspsy1_0084827	0.688226	5.12316	6.70546	5.10937e-08
ANI_1_1756094	An11g02690	Ortholog(s) have nucleus localization	2.78282	20.7485	6.70295	8.46977e-11
ANI_1_208054	An06g01690	Ortholog(s) have RNA polymerase II core promoter proximal region sequence-specific DNA binding transcription factor activity involved in positive regulation of transcription, more	6.95798	51.9193	6.69655	4.30144e-11
ANI_1_564084	An09g04620	Ortholog of A. nidulans FGSC A4 : AN2492, A. fumigatus Af293 : Afu3g14020, A. oryzae RIB40 : AO090012000726, Aspergillus wentii : Aspwe1_0108589 and Aspergillus sydowii : Aspsy1_0148218	3.76312	27.9729	6.6854	8.28801e-11
ANI_1_504054	An06g01470	Ortholog of A. nidulans FGSC A4 : AN3736, A. fumigatus Af293 : Afu6g12320, A. oryzae RIB40 : AO090009000187, Aspergillus wentii : Aspwe1_0144945 and Aspergillus sydowii : Aspsy1_0044136	1.24589	9.25666	6.6847	4.87322e-09
ANI_1_2882024	An02g09280	Ortholog of Aspergillus acidus : Aspfo1_0030264 and Aspergillus carbonarius ITEM 5010 : Acar5010_126888	4.02662	29.7824	6.66197	8.37724e-10
ANI_1_46104	An12g00370	Ortholog(s) have U5 snRNP, spliceosomal complex localization	6.66825	49.3199	6.66094	9.27777e-11
ANI_1_440024	An02g03250	Ortholog(s) have 3-isopropylmalate dehydratase activity, role in leucine biosynthetic process and cytosol localization	2.6514	19.2394	6.65365	6.54627e-06
ANI_1_3018014	An01g10970	Has domain(s) with predicted substrate-specific transmembrane transporter activity, role in transmembrane transport and integral to membrane localization	4.43537	32.6693	6.65356	1.18674e-10
ANI_1_1872184	An04g04810	Ortholog(s) have cytosol localization	5.26495	39.4255	6.64621	1.88719e-07
ANI_1_702144	An16g04940	Ortholog(s) have role in rRNA export from nucleus and nucleolus localization	231.916	1718.3	6.63959	5.34778e-08
ANI_1_1346144	An16g00460	Has domain(s) with predicted role in transmembrane transport and integral to membrane localization	0.496935	3.70267	6.63194	3.95016e-07
ANI_1_1486014	An01g10990	Ortholog(s) have threonine-tRNA ligase activity and mitochondrion localization	1.5987	11.7319	6.62456	1.44548e-09
ANI_1_76114	An13g00590	3-ketoacyl-CoA thiolase	0.726498	5.29467	6.6235	1.06795e-07
ANI_1_520054	An06g01760	Ortholog(s) have anthranilate synthase activity, role in cleistothecium development, tryptophan biosynthetic process and anthranilate synthase complex, cytosol, nucleus localization	7.76635	56.7899	6.61375	6.31285e-11
ANI_1_1408024	An02g09960	Putative phosphoribosylformylglycinamidine synthase	15.8639	116.562	6.60217	2.93249e-11
ANI_1_1584074	An08g00360	Ortholog of A. nidulans FGSC A4 : AN1391, A. fumigatus Af293 : Afu1g08870, A. oryzae RIB40 : AO090005001639, Aspergillus wentii : Aspwe1_0106441 and Aspergillus sydowii : Aspsy1_0141722	3.43813	25.5229	6.60208	1.95194e-07
ANI_1_920064	An07g07430	Ortholog(s) have cytosol, nucleolus localization	96.6624	714.4	6.59969	8.24292e-05
ANI_1_1088134	not_available	#N/A	9.96136	72.8046	6.59505	5.66727e-10
ANI_1_1462124	An14g04830	Ortholog(s) have ATP-dependent DNA helicase activity, role in DNA replication, mitochondrial genome maintenance, replication fork progression beyond termination site and nuclear telomeric heterochromatin, replication fork localization	0.788311	5.77507	6.58859	4.0365e-09
ANI_1_608084	An09g04950	Has domain(s) with predicted role in cellular amino acid metabolic process	3.91067	28.8516	6.57892	1.48973e-07
ANI_1_1242104	An12g10550	Has domain(s) with predicted ATP binding, phosphorelay response regulator activity, phosphorelay sensor kinase activity and role in phosphorelay signal transduction system, phosphorylation, regulation of transcription, DNA-dependent	1.42891	10.4445	6.56418	2.29619e-10
ANI_1_1744074	An08g02200	Ortholog(s) have ATP-dependent DNA helicase activity	13.9782	101.879	6.53758	3.49652e-11
ANI_1_1194094	An11g09510	Aspartic beta semi-aldehyde dehydrogenase, aspartate semialdehyde dehydrogenase	28.6956	206.653	6.53709	4.9927e-11
ANI_1_3102024	not_available	#N/A	0.231601	1.6643	6.53182	0.000112282
ANI_1_552084	An09g04520	Ortholog(s) have S-adenosylmethionine-dependent methyltransferase activity, role in chromatin silencing at rDNA, nicotinamide metabolic process and cytosol localization	21.08	152.64	6.52904	6.18814e-11
ANI_1_2714024	An02g07730	Has domain(s) with predicted zinc ion binding activity	0.37148	2.70353	6.52212	1.25395e-06
ANI_1_80034	An03g00730	Amine oxidase	0.519856	3.71706	6.514	0.000146016
ANI_1_2338024	not_available	#N/A	0.165399	1.19447	6.50696	0.00109225
ANI_1_166094	An11g01080	Ortholog of A. nidulans FGSC A4 : AN2467, A. fumigatus Af293 : Afu6g10340, A. oryzae RIB40 : AO090023000250, Aspergillus wentii : Aspwe1_0059095 and Aspergillus sydowii : Aspsy1_0125009	0.615559	4.53372	6.49619	8.99842e-09
ANI_1_286074	An08g01860	Ortholog(s) have role in cellular zinc ion homeostasis, positive regulation of transcription, DNA-dependent	1.77891	12.8524	6.48324	6.10754e-10
ANI_1_2014144	An16g08000	Has domain(s) with predicted ribonuclease activity and role in tRNA processing	2.74705	19.9093	6.4782	1.76782e-07
ANI_1_854074	An08g06090	Ortholog(s) have structural constituent of nuclear pore activity, role in mRNA export from nucleus in response to heat stress, nuclear pore organization, protein import into nucleus and nuclear pore inner ring localization	3.56333	25.854	6.47486	9.0323e-06
ANI_1_514154	An17g02280	Aspartate kinase	12.3204	88.313	6.47187	7.63436e-11
ANI_1_792064	An07g06370	Has domain(s) with predicted nucleic acid binding activity	1.21375	8.76734	6.45567	3.17067e-07
ANI_1_2488024	An02g04420	Ortholog of A. nidulans FGSC A4 : AN3986, AN0094, A. fumigatus Af293 : Afu5g00390, Afu5g12080, Afu7g04811 and A. niger CBS 513.88 : An01g14540, An18g02250, An13g01370, An12g06190	0.22299	1.56797	6.45472	3.22362e-05
ANI_1_510034	An03g04330	Glutamate N-acetyltransferase	0.344574	2.46674	6.4519	6.10977e-06
ANI_1_1000014	An01g07470	Ortholog of A. nidulans FGSC A4 : AN3652, A. fumigatus Af293 : Afu4g12200, Aspergillus wentii : Aspwe1_0166581, Aspergillus sydowii : Aspsy1_1056636 and Aspergillus terreus NIH2624 : ATET_03106	2.27106	16.3134	6.45137	1.06646e-06
ANI_1_1154144	An16g08580	Ortholog of A. nidulans FGSC A4 : AN11304, Neosartorya fischeri NRRL 181 : NFIA_097160, Aspergillus wentii : Aspwe1_0043859 and Aspergillus versicolor : Aspve1_0079468	21.5394	152.824	6.44575	5.32997e-10
ANI_1_3036024	An02g11210	Ortholog of A. nidulans FGSC A4 : AN8048, A. fumigatus Af293 : Afu5g02070, A. oryzae RIB40 : AO090003001314, Aspergillus wentii : Aspwe1_0174218 and Aspergillus sydowii : Aspsy1_0155996	7.33582	52.455	6.44286	4.78863e-10
ANI_1_610144	An16g04260	Has domain(s) with predicted microtubule binding activity	1.49696	10.7963	6.42304	2.39245e-10
ANI_1_862134	An15g06370	Ortholog(s) have chaperonin-containing T-complex, nucleus localization	13.9333	100.134	6.41355	1.52391e-06
ANI_1_2900024	An02g09470	Potassium- or calcium-transporting ATPase	12.248	86.2627	6.38895	7.97448e-11
ANI_1_2034074	An08g06210	Has domain(s) with predicted DNA binding, copper ion binding, sequence-specific DNA binding transcription factor activity, role in regulation of transcription, DNA-dependent and nucleus localization	1.8247	12.7944	6.37129	1.07289e-09
ANI_1_618164	An18g04600	Ortholog(s) have role in asymmetric protein localization to old mitotic spindle pole body, glycogen metabolic process, negative regulation of septation initiation signaling, syncytium formation by plasma membrane fusion	1.83871	12.9898	6.37101	9.54482e-09
ANI_1_700164	An18g05380	Ortholog(s) have protein serine/threonine kinase activity	8.21993	57.2985	6.36667	2.16579e-05
ANI_1_2676024	An02g07300	Ortholog of A. nidulans FGSC A4 : AN2898, A. fumigatus Af293 : Afu3g11460, A. oryzae RIB40 : AO090003000701, Aspergillus wentii : Aspwe1_0105666 and Aspergillus sydowii : Aspsy1_0146871	2.59557	18.4621	6.36575	2.15562e-10
ANI_1_508034	An03g04320	Ortholog(s) have DNA replication origin binding, chromatin binding activity	0.800065	5.72473	6.36421	1.3699e-07
ANI_1_2630024	An02g06680	Has domain(s) with predicted peroxisome localization	2.63953	18.5472	6.35423	1.8998e-09
ANI_1_608114	not_available	#N/A	7.03582	49.8065	6.3479	3.9467e-09
ANI_1_220074	An08g01490	Ortholog(s) have cytosol, nucleus localization	6.32084	44.5777	6.34773	4.95828e-10
ANI_1_868084	An09g06630	Ortholog(s) have DNA binding activity and role in cellular phosphate ion homeostasis	3.09627	21.6682	6.3439	2.37835e-10
ANI_1_1788184	An04g03910	Ortholog(s) have U1 snRNP localization	3.7281	26.2944	6.34232	3.28576e-10
ANI_1_2030144	An16g08120	Ortholog(s) have role in spliceosomal conformational changes to generate catalytic conformation and U5 snRNP, cytosol, spliceosomal complex localization	10.3113	72.9321	6.33313	6.66407e-11
ANI_1_862064	An07g07000	Ortholog(s) have ATP binding, ATPase activity, metallopeptidase activity, role in protein complex assembly, proteolysis, signal peptide processing and m-AAA complex, mitochondrial inner boundary membrane localization	7.40662	52.4414	6.33107	9.64266e-11
ANI_1_744024	An02g05390	Ortholog(s) have role in ascospore-type prospore assembly	6.60279	46.1387	6.33093	2.1092e-10
ANI_1_3306024	An02g13910	Ortholog(s) have exoribonuclease activator activity, m7G(5')pppN diphosphatase activity	3.03161	21.2384	6.32761	2.18232e-09
ANI_1_880034	An03g06860	Ortholog(s) have L-ornithine transmembrane transporter activity, role in arginine biosynthetic process, mitochondrial ornithine transport and mitochondrial envelope localization	2.67394	18.6762	6.32117	1.61729e-09
ANI_1_968104	An12g07950	Ortholog(s) have mitochondrion localization	6.19757	43.5327	6.31489	1.46232e-10
ANI_1_948084	An09g00390	Has domain(s) with predicted oxidoreductase activity and role in oxidation-reduction process	0.412605	2.84484	6.2964	4.75402e-06
ANI_1_1772074	An08g02470	Ortholog(s) have role in maturation of LSU-rRNA from tricistronic rRNA transcript (SSU-rRNA, 5.8S rRNA, LSU-rRNA) and cytosol, nucleolus, preribosome, large subunit precursor localization	203.261	1426.96	6.29332	8.12322e-08
ANI_1_1384094	An11g10650	Ortholog(s) have nuclear periphery, spindle pole body localization	0.774773	5.4993	6.28952	0.00172232
ANI_1_816164	An18g06160	Has domain(s) with predicted RNA polymerase II transcription cofactor activity, role in regulation of transcription from RNA polymerase II promoter and mediator complex localization	2.75062	18.9538	6.28715	2.40985e-09
ANI_1_546034	An03g04590	Ortholog of A. nidulans FGSC A4 : AN7705, A. fumigatus Af293 : Afu5g08320, A. oryzae RIB40 : AO090701000755, Aspergillus wentii : Aspwe1_0167600 and Aspergillus sydowii : Aspsy1_0090398	3.67693	25.7754	6.28577	8.49248e-10
ANI_1_488014	An01g03700	Has domain(s) with predicted phosphatase activity	2.52441	17.6717	6.27242	7.98088e-10
ANI_1_978064	An07g07840	Ortholog(s) have cytosol, mitochondrion, nucleus localization	214.796	1490.75	6.26085	8.83025e-11
ANI_1_18134	An15g00100	Ortholog(s) have U2 snRNP, cytosol localization	3.40937	23.7097	6.25941	1.51406e-09
ANI_1_822094	An11g06180	Ortholog(s) have double-stranded DNA binding activity, role in chromatin remodeling, nucleosome positioning and cytoplasm, nucleus localization	4.9703	34.3008	6.23834	2.40242e-10
ANI_1_1004014	An01g07500	Ortholog of A. nidulans FGSC A4 : AN3655, A. fumigatus Af293 : Afu4g12220, A. oryzae RIB40 : AO090009000424, Aspergillus wentii : Aspwe1_0166578 and Aspergillus sydowii : Aspsy1_0204923	10.1121	70.129	6.23393	3.47236e-10
ANI_1_1260084	An09g02910	Has domain(s) with predicted role in transmembrane transport and integral to membrane localization	0.721945	4.92163	6.2316	0.000201886
ANI_1_606114	An13g01420	Has domain(s) with predicted sequence-specific DNA binding RNA polymerase II transcription factor activity, zinc ion binding activity, role in regulation of transcription, DNA-dependent and nucleus localization	0.471632	3.27986	6.23127	5.28397e-07
ANI_1_2270024	An02g01420	Ortholog(s) have ubiquitin-specific protease activity, role in protein deubiquitination and cytosol, nucleus localization	9.3812	65.5511	6.23058	9.00816e-11
ANI_1_278164	An18g02305	Ortholog of A. nidulans FGSC A4 : AN9523, A. fumigatus Af293 : Afu5g12040, A. oryzae RIB40 : AO090120000321, Aspergillus wentii : Aspwe1_0445614 and Aspergillus sydowii : Aspsy1_0054923	3.94832	27.094	6.23021	5.63037e-10
ANI_1_1484064	An07g01160	Putative GPI-anchored glucanosyltransferase; induced by caspofungin; secreted protein	0.304624	2.13256	6.21974	4.84609e-05
ANI_1_1766074	An08g02440	DNA-directed DNA polymerase	0.186538	1.31325	6.20836	0.000957407
ANI_1_1706074	An08g01780	Ortholog of A. nidulans FGSC A4 : AN1271, A. fumigatus Af293 : Afu1g09960, Aspergillus wentii : Aspwe1_0036525 and Aspergillus sydowii : Aspsy1_0141432	0.699765	4.88438	6.20469	1.89434e-06
ANI_1_2066014	An01g00140	Ortholog(s) have histone methyltransferase activity (H3-K4 specific) activity	1.73583	11.8785	6.17642	2.80135e-09
ANI_1_294014	An01g02230	Ortholog(s) have nucleolus localization	2.09642	14.3221	6.17415	3.9359e-08
ANI_1_1158184	An04g07250	Ortholog(s) have role in DNA repair, cellular response to cadmium ion, chromatin silencing at telomere, detoxification of cadmium ion, histone exchange and NuA4 histone acetyltransferase complex, Swr1 complex, cytosol localization	5.58989	38.3838	6.17359	1.2841e-09
ANI_1_666144	An16g04690	Ortholog(s) have role in ribosomal small subunit assembly and cytosol localization	180.099	1244.76	6.17168	0.000145999
ANI_1_8164	An18g00060	Has domain(s) with predicted DNA binding, sequence-specific DNA binding RNA polymerase II transcription factor activity, zinc ion binding activity and role in regulation of transcription, DNA-dependent, transcription, DNA-templated	1.94163	13.3368	6.15942	1.33482e-09
ANI_1_1666184	An04g02530	Ortholog of A. nidulans FGSC A4 : AN3834, A. fumigatus Af293 : Afu4g08090, A. oryzae RIB40 : AO090023000760, Aspergillus wentii : Aspwe1_0064360 and Aspergillus sydowii : Aspsy1_0057405	0.474782	3.24807	6.15713	1.12688e-07
ANI_1_574144	An16g04080	Ortholog(s) have cytoplasmic mRNA processing body localization	2.05436	14.2122	6.15321	6.50916e-05
ANI_1_2086064	An07g08900	Ortholog(s) have role in endocytic recycling and cytosol, endosome, nucleus localization	3.30743	22.8328	6.15264	0.00025173
ANI_1_1170164	not_available	#N/A	3.31061	22.6705	6.15025	4.97828e-08
ANI_1_142074	An08g00980	Ortholog(s) have enzyme regulator activity, guanyl-nucleotide exchange factor activity, translation initiation factor activity and role in regulation of translational initiation	4.01888	27.471	6.14329	9.04495e-10
ANI_1_194184	An04g00600	Ortholog(s) have sphingosine N-acyltransferase activity and role in ceramide biosynthetic process	0.789725	5.39325	6.14097	4.33522e-08
ANI_1_1490034	An03g05870	Has domain(s) with predicted oxidoreductase activity and role in oxidation-reduction process	1.47803	9.97117	6.12684	1.04896e-08
ANI_1_378094	An11g02670	Ortholog(s) have RSC complex, cytosol localization	2.41935	16.4637	6.11304	9.71987e-10
ANI_1_364074	An08g02420	Has domain(s) with predicted sequence-specific DNA binding RNA polymerase II transcription factor activity, zinc ion binding activity, role in regulation of transcription, DNA-dependent and nucleus localization	1.80209	12.1935	6.10564	2.2525e-09
ANI_1_1338024	An02g09240	Ribose-phosphate pyrophosphokinase	14.0892	95.2977	6.10135	2.13298e-10
ANI_1_376064	An07g03100	Ortholog(s) have S-formylglutathione hydrolase activity, role in formaldehyde catabolic process and cytosol localization	4.663	30.9786	6.1003	1.85656e-06
ANI_1_180174	An10g00470	Ortholog of A. nidulans FGSC A4 : AN7651, A. fumigatus Af293 : Afu2g01080, A. oryzae RIB40 : AO090701000377, Aspergillus wentii : Aspwe1_0113772 and Aspergillus sydowii : Aspsy1_1029216	0.132837	0.914161	6.09534	0.000571633
ANI_1_3114024	An02g12230	Ortholog(s) have calcium ion binding, zinc ion binding activity and role in asexual sporulation, axial cellular bud site selection, bipolar cellular bud site selection, regulation of COPII vesicle coating	0.644521	4.3888	6.0788	5.30097e-06
ANI_1_960184	An04g05850	Ortholog(s) have structural constituent of ribosome activity and role in maturation of SSU-rRNA from tricistronic rRNA transcript (SSU-rRNA, 5.8S rRNA, LSU-rRNA)	97.5921	661.558	6.06837	4.34081e-06
ANI_1_2066024	An02g14890	Glutamine amidotransferase:cyclase/imidazole glycerol phosphate synthase	11.2951	76.4023	6.05296	2.26184e-10
ANI_1_454154	An17g01170	Ortholog(s) have role in protein folding in endoplasmic reticulum and integral to endoplasmic reticulum membrane localization	1.59344	10.4724	6.04389	1.21621e-05
ANI_1_948104	An12g07830	Ortholog(s) have RNA binding activity	107.513	725.552	6.03915	7.28485e-07
ANI_1_470164	An18g03660	Ortholog(s) have protein serine/threonine kinase activity	0.619234	4.12813	6.03093	1.68766e-08
ANI_1_2022064	An07g07820	Ortholog(s) have phospholipid binding activity and role in budding cell apical bud growth, cytokinesis, completion of separation, regulation of cell shape	3.85312	25.8658	6.02678	3.63693e-10
ANI_1_528134	An15g03670	Ortholog(s) have nucleus localization	12.4676	83.8426	6.0258	2.24354e-10
ANI_1_246164	An18g02060	Ortholog(s) have role in establishment or maintenance of cell polarity, sexual sporulation resulting in formation of a cellular spore and cell division site, cytosol, mitotic spindle pole body, nucleus localization	2.55376	16.9477	6.02137	8.98612e-10
ANI_1_1242144	An16g09190	Acetyl-CoA C-acetyltransferase	21.8533	145.527	6.0202	2.70818e-10
ANI_1_916134	An15g06740	Ortholog(s) have structural constituent of ribosome activity, role in translation and cytosolic large ribosomal subunit, nucleus localization	226.54	1516.03	6.01615	4.12374e-10
ANI_1_3278024	An02g13590	Has domain(s) with predicted ATP binding, phosphorelay response regulator activity, phosphorelay sensor kinase activity and role in phosphorelay signal transduction system, phosphorylation, regulation of transcription, DNA-dependent	4.8133	31.945	6.01554	3.96327e-10
ANI_1_1404124	An14g04170	Cytochrome c oxidase subunit	4.02754	27.1255	6.01374	3.97876e-08
ANI_1_1316104	An12g00520	Ortholog(s) have cytoplasm localization	1.28458	8.47523	6.01087	1.3277e-07
ANI_1_1690014	An01g12470	Ortholog of A. nidulans FGSC A4 : AN0781, A. fumigatus Af293 : Afu1g14500, A. oryzae RIB40 : AO090011000360, Aspergillus wentii : Aspwe1_0112044 and Aspergillus sydowii : Aspsy1_0145580	2.14555	14.4279	6.01036	8.82516e-10
ANI_1_222094	An11g01600	Ortholog of A. nidulans FGSC A4 : AN3921, A. fumigatus Af293 : Afu6g08430, Aspergillus wentii : Aspwe1_0120527, Aspergillus sydowii : Aspsy1_0122151 and Aspergillus terreus NIH2624 : ATET_05812	6.75486	45.3378	5.99321	1.01998e-09
ANI_1_1464024	An02g10390	Ortholog(s) have cytosol, nucleus localization	7.81288	52.1329	5.97637	6.30542e-10
ANI_1_642184	An04g03350	Ortholog(s) have role in positive regulation of cell-substrate adhesion, regulation of filamentous growth, signal transduction involved in conjugation with cellular fusion and endoplasmic reticulum localization	1.31296	8.82634	5.9732	3.36771e-06
ANI_1_3302014	An01g13890	Ortholog(s) have sequence-specific DNA binding, sequence-specific DNA binding RNA polymerase II transcription factor activity, zinc ion binding activity	1.41791	9.44724	5.97225	1.72346e-09
ANI_1_1628064	An07g02970	Ortholog(s) have nucleus localization	0.249492	1.64828	5.96844	3.65068e-05
ANI_1_2848024	An02g08930	Ortholog of A. nidulans FGSC A4 : AN3135, A. fumigatus Af293 : Afu3g13040, A. oryzae RIB40 : AO090012000826, Aspergillus wentii : Aspwe1_0050040 and Aspergillus sydowii : Aspsy1_0087186	1.42766	9.50041	5.9559	1.0296e-06
ANI_1_970104	An12g07960	Ortholog(s) have tRNA (uracil) methyltransferase activity, role in tRNA methylation and cytosol, nucleus localization	0.227648	1.51944	5.94596	0.000227806
ANI_1_754024	An02g05470	NADH-ubiquinone oxidoreductase; respiratory-chain NADH dehydrogenase	6.1516	40.9819	5.94442	8.95974e-06
ANI_1_1580104	An12g02800	Has domain(s) with predicted role in transmembrane transport and integral to membrane localization	7.1323	46.215	5.93335	0.000123782
ANI_1_1720134	An15g06925	Ortholog of A. nidulans FGSC A4 : AN7336, A. fumigatus Af293 : Afu2g16500, Aspergillus wentii : Aspwe1_0026944, Aspergillus sydowii : Aspsy1_0054451 and Aspergillus terreus NIH2624 : ATET_02290	3.03096	19.8348	5.93239	1.21395e-08
ANI_1_2598094	An11g11070	Ortholog(s) have cytosol localization	2.40242	15.8151	5.92974	2.23236e-09
ANI_1_2040024	An02g14750	Ortholog(s) have ATP-dependent 3'-5' DNA helicase activity, chromatin binding, histone acetyltransferase activity	3.68498	24.3689	5.92706	1.40478e-09
ANI_1_1392104	An12g01250	Has domain(s) with predicted role in transmembrane transport and integral to membrane localization	2.91933	19.174	5.91684	3.76827e-09
ANI_1_2906024	An02g09610	Ortholog(s) have role in fungal-type cell wall organization, mating, positive regulation of sexual sporulation resulting in formation of a cellular spore	2.72707	17.933	5.91575	8.72337e-09
ANI_1_3132024	An02g12420	Dihydrofolate reductase; methenyltetrahydrofolate cyclohydrolase	5.19417	33.5704	5.90287	1.30361e-09
ANI_1_408184	An04g01920	Has domain(s) with predicted DNA binding, chromatin binding activity	4.30268	28.4311	5.89867	3.97232e-10
ANI_1_1574014	An01g11660	Putative cellobiohydrolase B; XlnR regulated	0.346918	2.29915	5.89733	0.00470151
ANI_1_2702014	An01g07170	Ortholog(s) have U2 snRNP, cytosol localization	7.56274	50.2891	5.89248	1.52021e-09
ANI_1_1594124	An14g06290	Ortholog(s) have role in stress-activated MAPK cascade and mitochondrial ribosome localization	9.18683	60.6621	5.88924	3.36671e-08
ANI_1_822034	An03g06560	Triacylglycerol lipase	0.426322	2.86392	5.88442	0.000866419
ANI_1_2188094	An11g06750	Ortholog(s) have nucleus localization	3.23817	21.382	5.87445	8.33155e-10
ANI_1_54074	An08g00500	Protein of unknown function	7.11052	46.5534	5.86899	1.87867e-09
ANI_1_448014	An01g03460	Ortholog(s) have RNA binding, structural constituent of ribosome activity, role in cytoplasmic translation and cytosolic large ribosomal subunit, nucleolus localization	254.191	1662.05	5.85645	6.45269e-08
ANI_1_1872064	An07g06100	Ortholog(s) have role in apical protein localization, cellular protein localization and establishment or maintenance of cell polarity regulating cell shape, more	2.96316	19.4341	5.85452	6.32813e-10
ANI_1_500164	An18g03910	Ortholog(s) have U2-type spliceosomal complex localization	3.66172	23.8638	5.85333	9.43584e-10
ANI_1_1282024	An02g08900	Ortholog(s) have protein transmembrane transporter activity and role in chaperone-mediated protein complex assembly, mitochondrial respiratory chain complex III assembly, protein insertion into mitochondrial membrane from inner side	9.86557	64.5835	5.85145	6.07013e-10
ANI_1_764164	An18g05770	Ortholog(s) have chaperonin-containing T-complex, nucleus localization	13.3544	87.7743	5.85055	1.12324e-06
ANI_1_248054	An06g01920	Ortholog(s) have protein complex scaffold, ubiquitin-specific protease activity, role in histone H3-K4 methylation, histone H3-K79 methylation, histone deubiquitination and DUBm complex, SAGA complex, SLIK (SAGA-like) complex localization	9.30665	59.8179	5.84685	7.29638e-10
ANI_1_676124	An14g04870	Ortholog(s) have GTPase activity, protein homodimerization activity, role in mitochondrial fusion, mitochondrion localization and integral to mitochondrial outer membrane, mitochondrial inner membrane localization	3.52343	22.8611	5.84626	8.92048e-10
ANI_1_1904074	An08g04420	Ortholog of A. fumigatus Af293 : Afu1g12120, A. oryzae RIB40 : AO090001000333, Aspergillus wentii : Aspwe1_0027928, Aspergillus sydowii : Aspsy1_0038224 and Aspergillus terreus NIH2624 : ATET_00411	3.53201	22.9076	5.84126	1.46349e-09
ANI_1_174184	An04g00430	Branched chain amino acid aminotransferase	5.55196	35.9116	5.83948	9.91637e-10
ANI_1_2114024	An02g00200	Ortholog of A. nidulans FGSC A4 : AN6413, AN6419, AN6946, AN5312, AN5664, AN8328, AN3241, AN10369, AN1930, AN2386, AN1738, AN11159, AN8984, AN8951, AN1540, AN8971, AN9387, AN9266, AN9306, AN1317, AN10886, AN7232, AN7774, AN12202	2.63578	17.208	5.83176	7.32063e-09
ANI_1_1286024	An02g08920	Ortholog(s) have role in cellular response to drug and chaperonin-containing T-complex, nucleus localization	15.0533	98.1499	5.83057	3.75559e-09
ANI_1_40134	An15g00210	Ortholog(s) have role in protein urmylation, regulation of transcription from RNA polymerase II promoter, tRNA wobble uridine modification and Elongator holoenzyme complex, cytosol, nucleus localization	7.27784	47.2999	5.82729	6.0346e-10
ANI_1_846074	An08g06030	Has domain(s) with predicted nucleic acid binding, zinc ion binding activity and intracellular localization	1.80015	11.6955	5.82606	2.66164e-08
ANI_1_2004064	An07g07530	Putative GPI-anchored glucanosyltransferase; induced by caspofungin	3.32945	21.974	5.82301	3.61972e-05
ANI_1_2906014	An01g09510	Ortholog of A. nidulans FGSC A4 : AN5663, A. fumigatus Af293 : Afu4g13710, A. oryzae RIB40 : AO090010000145, AO090009000200, Aspergillus wentii : Aspwe1_0106727 and Aspergillus sydowii : Aspsy1_0057029	2.1257	13.5806	5.81177	1.2424e-08
ANI_1_1562024	An02g11200	NADH-ubiquinone oxidoreductase; respiratory-chain NADH dehydrogenase	1.91832	12.5015	5.80828	9.97156e-08
ANI_1_1456024	An02g10350	Protein similar to farnesyl-pyrophosphate synthase	0.785701	5.06557	5.78387	1.04524e-06
ANI_1_292044	An05g02320	Ortholog of A. nidulans FGSC A4 : AN2626, AN1620, A. fumigatus Af293 : Afu8g02040/och3, A. niger CBS 513.88 : An03g01090/hocA and A. oryzae RIB40 : AO090010000615	0.464937	3.02128	5.78089	1.16145e-06
ANI_1_594014	An01g04630	F1F0-ATPase complex subunit	15.9373	102.699	5.7756	7.35967e-10
ANI_1_1116134	An15g00580	Ortholog of A. nidulans FGSC A4 : AN6540, A. fumigatus Af293 : Afu6g04720, A. oryzae RIB40 : AO090701000067, Aspergillus wentii : Aspwe1_0036130 and Aspergillus sydowii : Aspsy1_0051749	1.67261	10.7856	5.77529	6.29815e-09
ANI_1_1848144	An16g06190	Putative glycerophosphoinositol transporter	0.21596	1.38807	5.77093	0.000254107
ANI_1_2316014	An01g02000	Has domain(s) with predicted carboxy-lyase activity, pyridoxal phosphate binding activity and role in cellular amino acid metabolic process	2.86132	18.2512	5.76631	5.13493e-09
ANI_1_1124134	An15g00670	Ortholog(s) have role in medium-chain fatty acid biosynthetic process	5.82182	37.4268	5.76505	1.50523e-09
ANI_1_1630024	An02g11750	Ortholog(s) have cytosol, nucleus localization	4.21974	26.5566	5.75172	1.43099e-05
ANI_1_332184	An04g01540	Diphosphomevalonate decarboxylase	1.00707	6.34839	5.75107	2.1412e-07
ANI_1_2682014	An01g07025	Ortholog of Aspergillus glaucus : Aspgl1_0577599 and Aspergillus carbonarius ITEM 5010 : Acar5010_047975	5.24504	33.8053	5.75006	1.90972e-09
ANI_1_466014	An01g03560	Ortholog(s) have DNA binding, bending, double-stranded DNA binding, four-way junction DNA binding, sequence-specific DNA binding activity	3.6765	23.481	5.74931	4.02184e-09
ANI_1_476164	An18g03740	MAP kinase kinase (MAPKK) with a predicted role in the cell wall integrity pathway; induced by caspofungin	2.2033	14.1097	5.74561	2.25248e-09
ANI_1_1836074	An08g03450	Ortholog(s) have 3-dehydrosphinganine reductase activity and role in sphingolipid biosynthetic process	1.2379	7.82188	5.73721	2.58088e-07
ANI_1_586114	An13g01240	Ortholog(s) have Golgi apparatus, cytosol localization	1.76047	11.1848	5.73379	2.50539e-06
ANI_1_660164	An18g05020	Ortholog(s) have cytosol, nucleus, small-subunit processome localization	295.773	1888.73	5.7311	5.32919e-09
ANI_1_1200034	An03g02810	Ortholog of A. nidulans FGSC A4 : AN2058, A. fumigatus Af293 : Afu4g09760, A. oryzae RIB40 : AO090003001589, Aspergillus wentii : Aspwe1_0034232 and Aspergillus sydowii : Aspsy1_0039208	4.73013	30.2108	5.72422	2.22957e-09
ANI_1_616124	An14g04300	Ortholog(s) have URM1 activating enzyme activity, nitrate reductase (NADPH) activity, protein adenylyltransferase activity, thiosulfate sulfurtransferase activity	3.33656	21.2874	5.7242	4.31e-09
ANI_1_2178074	An08g08100	Protein of unknown function	1.50461	9.67874	5.72027	7.46485e-09
ANI_1_130054	An06g01130	Ortholog(s) have ATPase activity, plus-end-directed microtubule motor activity, protein dimerization activity, tubulin binding activity	1.19237	7.5633	5.71604	8.29441e-09
ANI_1_2092074	An08g07210	Activator functionally associated with FlbB; predicted role in conidium formation	2.71615	17.0592	5.70769	1.11701e-07
ANI_1_20134	not_available	#N/A	35.4394	223.5	5.7049	1.09714e-09
ANI_1_1636104	An12g03160	Has domain(s) with predicted DNA binding, zinc ion binding activity, role in transcription, DNA-templated and nucleus localization	0.460529	2.94061	5.70086	2.58878e-06
ANI_1_628014	An01g04930	F1F0-ATPase complex subunit	33.9701	213.017	5.68664	1.17866e-09
ANI_1_2014064	An07g07650	Ortholog of A. nidulans FGSC A4 : AN4509, A. fumigatus Af293 : Afu2g03200, A. oryzae RIB40 : AO090120000266, Aspergillus wentii : Aspwe1_0059751 and Aspergillus sydowii : Aspsy1_0163236	0.898131	5.71851	5.68137	3.4894e-08
ANI_1_416044	An05g00870	Has domain(s) with predicted DNA binding, zinc ion binding activity, role in transcription, DNA-templated and nucleus localization	0.732402	4.60268	5.67587	1.45595e-07
ANI_1_110154	An17g00840	Ortholog(s) have role in cytoplasmic translation and cell tip, cytoplasm localization	13.6435	85.871	5.66317	1.32907e-09
ANI_1_570104	An12g04580	Has domain(s) with predicted RNA polymerase II transcription cofactor activity, role in regulation of transcription from RNA polymerase II promoter and mediator complex localization	0.753593	4.70692	5.66003	0.000871171
ANI_1_1782144	An16g05380	Ortholog(s) have role in protein import into mitochondrial matrix and mitochondrial inner membrane presequence translocase complex, plasma membrane localization	7.13761	44.7242	5.65791	5.24203e-09
ANI_1_380144	An16g02650	Ortholog(s) have nucleus localization	5.52147	34.7968	5.64929	2.00392e-09
ANI_1_1728064	An07g04520	Protein of unknown function	2.3466	14.7672	5.64903	6.58203e-09
ANI_1_1602144	An16g02870	Ortholog of Aspergillus brasiliensis : Aspbr1_0585152, Aspergillus kawachii : Aspka1_0175122 and Aspergillus niger ATCC 1015 : 184035-mRNA	2.06036	13.1761	5.6407	0.000362838
ANI_1_1952094	An11g04360	Ortholog(s) have role in cellular response to heat and cytosol, endoplasmic reticulum, nuclear outer membrane-endoplasmic reticulum membrane network localization	2.70669	17.0323	5.63908	1.81319e-09
ANI_1_406024	An02g02990	Ortholog(s) have role in DNA-dependent DNA replication, cellular protein localization, meiotic chromosome segregation and cytosol, nucleus localization	1.30623	8.20072	5.63216	9.33814e-07
ANI_1_1684024	An02g12120	Ortholog(s) have structural constituent of ribosome activity, role in cytoplasmic translation and cytosolic large ribosomal subunit, nucleolus localization	243.535	1519.6	5.6317	7.81109e-10
ANI_1_554134	An15g03900	Vacuolar zinc transporter	3.89297	24.146	5.62738	3.25008e-09
ANI_1_140074	An08g00970	Ribosomal protein of the small subunit	278.016	1744.93	5.62355	1.90412e-08
ANI_1_176154	An17g01300	Ortholog(s) have sequence-specific DNA binding transcription factor activity, transcription regulatory region DNA binding activity and role in regulation of cellular amide catabolic process, transcription from RNA polymerase II promoter	1.87832	11.7177	5.62234	6.28038e-09
ANI_1_564014	An01g04410	Ortholog(s) have peptide alpha-N-acetyltransferase activity, role in N-terminal peptidyl-methionine acetylation, cytoskeleton organization, mitochondrion inheritance and NatB complex, cytosol, nucleus localization	4.88739	30.3262	5.62102	9.13789e-09
ANI_1_840064	An07g06750	Ortholog(s) have role in cytoplasmic microtubule organization, establishment of nucleus localization and establishment or maintenance of cell polarity regulating cell shape, more	0.802461	4.99093	5.62023	1.62743e-07
ANI_1_1318134	An15g02670	Protein of unknown function	5.68661	35.5787	5.61569	1.13355e-09
ANI_1_250134	An15g01470	Ortholog(s) have role in ascospore formation, asymmetric protein localization to old mitotic spindle pole body and negative regulation of septation initiation signaling, more	2.01397	12.6696	5.60616	3.47832e-09
ANI_1_500084	An09g04050	Ortholog of A. nidulans FGSC A4 : AN2522, A. fumigatus Af293 : Afu3g14410, A. oryzae RIB40 : AO090701000592, Aspergillus wentii : Aspwe1_0073746 and Aspergillus sydowii : Aspsy1_0146188	0.717458	4.50679	5.60209	1.35451e-07
ANI_1_1550184	An04g00630	Ortholog of Aspergillus tubingensis : Asptu1_0128464, Aspergillus brasiliensis : Aspbr1_0056043, Aspergillus glaucus : Aspgl1_0072446 and Aspergillus acidus : Aspfo1_0185607	0.200103	1.23212	5.60051	0.00156766
ANI_1_3244014	An01g13410	Has domain(s) with predicted DNA binding, zinc ion binding activity, role in transcription, DNA-templated and nucleus localization	1.61562	9.92243	5.59323	1.60757e-08
ANI_1_710164	An18g05470	Has domain(s) with predicted 3-beta-hydroxy-delta5-steroid dehydrogenase activity, nucleotide binding activity and role in oxidation-reduction process, steroid biosynthetic process	0.272692	1.72079	5.59	0.00115373
ANI_1_616074	An08g04270	Ortholog of A. nidulans FGSC A4 : AN10157, A. fumigatus Af293 : Afu1g11990, A. oryzae RIB40 : AO090001000355, Neosartorya fischeri NRRL 181 : NFIA_013540 and Aspergillus wentii : Aspwe1_0504451	1.74021	10.828	5.57846	3.6393e-08
ANI_1_1708134	not_available	#N/A	7.01464	43.6555	5.5703	8.79167e-09
ANI_1_1048104	An12g08690	Ortholog(s) have cytosol, nucleus, plasma membrane localization	20.4986	126.634	5.56814	1.24405e-09
ANI_1_1602094	An11g00840	Ortholog(s) have RNA lariat debranching enzyme activity, role in mRNA cis splicing, via spliceosome and nucleus localization	1.52393	9.52545	5.55873	6.12987e-05
ANI_1_1802184	An04g04100	Has domain(s) with predicted ARF GTPase activator activity, zinc ion binding activity and role in regulation of ARF GTPase activity	0.878429	5.37543	5.55792	1.74278e-07
ANI_1_1662144	An16g03650	Ortholog(s) have inositol phosphoceramide synthase activity, role in establishment of cell polarity, mitotic G1 phase, sphingolipid biosynthetic process and Golgi apparatus localization	2.67478	16.478	5.54354	8.49216e-09
ANI_1_1532084	An09g06160	Ortholog(s) have cytoplasm localization	11.9826	74.0828	5.5317	1.6995e-09
ANI_1_610024	An02g04350	Has domain(s) with predicted protein dimerization activity	0.891593	5.49579	5.52968	2.05064e-07
ANI_1_2024144	An16g08080	Ortholog(s) have endoplasmic reticulum localization	1.96772	12.0051	5.52889	2.16479e-08
ANI_1_2198024	An02g00870	Has domain(s) with predicted sequence-specific DNA binding, sequence-specific DNA binding transcription factor activity and role in regulation of transcription, DNA-dependent	6.03595	36.871	5.50435	3.43484e-09
ANI_1_382134	An15g02370	Ortholog of A. nidulans FGSC A4 : AN8817, A. fumigatus Af293 : Afu5g09420, A. oryzae RIB40 : AO090020000561, Aspergillus wentii : Aspwe1_0099437 and Aspergillus sydowii : Aspsy1_0159282	2.14059	13.0913	5.50247	1.10084e-08
ANI_1_896094	An11g06760	Ortholog(s) have mRNA binding activity, role in mRNA splice site selection and U1 snRNP, U2-type prespliceosome, cytosol localization	5.55319	34.1721	5.50099	7.42448e-09
ANI_1_2388024	An02g03140	Has domain(s) with predicted nucleoside-triphosphatase activity, nucleotide binding activity	0.733087	4.51104	5.49846	5.15469e-07
ANI_1_866014	An01g06660	Has domain(s) with predicted heme binding activity	0.335713	2.06934	5.49296	0.000394832
ANI_1_2014024	An02g14600	Ortholog(s) have role in mitochondrial respiratory chain complex I assembly	2.88506	17.6832	5.48717	4.43632e-09
ANI_1_812084	An09g06300	Ortholog(s) have oxidoreductase activity, acting on NAD(P)H, heme protein as acceptor activity, role in heme a biosynthetic process, iron-sulfur cluster assembly, ubiquinone biosynthetic process and mitochondrial matrix localization	10.6439	64.9396	5.47019	4.48501e-09
ANI_1_1382094	An11g10630	Ortholog(s) have cytosol localization	17.5803	106.565	5.46174	1.84315e-09
ANI_1_1942064	An07g06740	Ortholog(s) have cytosol, nuclear periphery, nuclear pore, spindle pole body localization	2.24893	13.6401	5.45277	5.38471e-05
ANI_1_860184	An04g05110	Ortholog of A. nidulans FGSC A4 : AN6527, AN5581, A. fumigatus Af293 : Afu6g04900, Afu4g11477, A. niger CBS 513.88 : An14g03410 and A. oryzae RIB40 : AO090701000049, AO090003001075	2.3444	13.981	5.44485	6.8788e-08
ANI_1_2124094	An11g06100	Protein of unknown function	0.303672	1.82106	5.44296	0.000437056
ANI_1_148034	An03g01280	Ortholog(s) have cytosol localization	6.81889	41.1303	5.43319	3.12564e-09
ANI_1_666164	An18g05060	Ortholog(s) have RSC complex, SWI/SNF complex, cytosol localization	1.25782	7.65385	5.42784	6.30271e-08
ANI_1_124154	An17g00900	Ortholog(s) have rDNA binding activity	5.83171	35.309	5.4178	1.70626e-08
ANI_1_1044064	An07g08380	Ortholog(s) have NAD-dependent histone deacetylase activity, NAD-independent histone deacetylase activity, histone deacetylase activity (H4-K16 specific) activity	0.757478	4.50682	5.41238	1.75901e-06
ANI_1_168134	An15g00950	Ortholog(s) have ubiquitin-protein ligase activity	8.86327	53.6261	5.41017	2.21639e-09
ANI_1_922074	An08g06550	Putative subunit VIII of ubiquinol-cytochrome c reductase	30.3432	181.511	5.40318	3.76683e-09
ANI_1_928184	An04g05640	NADH-binding subunit of mitochondrial respiratory chain complex I (NADH:ubiquinone oxidoreductase)	5.7516	34.4987	5.40294	4.593e-09
ANI_1_752144	An16g05400	Ortholog(s) have U1 snRNP, cytosol localization	4.71436	28.5024	5.39839	7.93109e-07
ANI_1_1206144	not_available	#N/A	2.3944	14.2389	5.39547	1.1821e-07
ANI_1_642064	An07g05150	Ortholog(s) have role in nuclear migration along microtubule	0.691753	4.24723	5.39495	0.00334292
ANI_1_1122064	An07g08960	Ortholog(s) have role in fungal-type cell wall organization, protein oligomerization and Golgi apparatus, cell cortex of cell tip, cell division site, cellular bud, membrane raft, plasma membrane localization	1.74663	10.5632	5.38501	5.41295e-08
ANI_1_194154	An17g01410	Ortholog(s) have role in cellular response to biotic stimulus, cellular response to neutral pH and filamentous growth of a population of unicellular organisms in response to biotic stimulus, more	13.6065	81.465	5.38162	2.03069e-09
ANI_1_2414074	An08g10130	Ortholog(s) have nuclear chromatin, nuclear pore localization	5.17705	31.108	5.38148	2.58912e-09
ANI_1_1136144	An16g08500	Ortholog of A. nidulans FGSC A4 : AN1458, A. fumigatus Af293 : Afu8g04490, A. oryzae RIB40 : AO090023000337, Aspergillus wentii : Aspwe1_0053660 and Aspergillus sydowii : Aspsy1_0142926	1.30359	7.82935	5.36004	4.80142e-07
ANI_1_1100134	An15g00320	Putative intracellular invertase; inulinolytic enzyme; has transfructosylating activity; mutants display early onset of sporulation on solid medium containing various carbon sources	1.36369	8.22247	5.35959	4.53706e-06
ANI_1_1274084	An09g03020	Has domain(s) with predicted role in Mo-molybdopterin cofactor biosynthetic process	0.370747	2.18763	5.35613	0.000598728
ANI_1_1928064	An07g06540	Has domain(s) with predicted methyltransferase activity and role in translation	7.63551	45.73	5.35032	3.01424e-09
ANI_1_2438014	An01g03660	Protein of unknown function	2.14556	12.6686	5.34336	1.19367e-07
ANI_1_188064	An07g01520	Ortholog(s) have cytoplasm, nuclear pore localization	1.31174	7.84759	5.32826	1.43148e-06
ANI_1_854184	An04g04990	Mannose-1-phosphate guanylyltransferase	3.93328	23.1871	5.31968	8.77777e-09
ANI_1_1698024	An02g12250	Has domain(s) with predicted nucleotide binding, oxidoreductase activity and role in metabolic process	1.71605	10.2974	5.31478	0.00016065
ANI_1_498164	An18g03900	Putative prefoldin subunit 2; induced by caspofungin	7.33173	43.7344	5.30625	0.00100875
ANI_1_548144	An16g03910	Electron-transferring flavoprotein dehydrogenase	6.34242	37.5078	5.29583	4.68397e-09
ANI_1_1158134	An15g01020	Cardiolipin synthase	8.69829	51.372	5.295	6.20325e-08
ANI_1_1668104	An12g03310	Protein of unknown function	5.32528	30.9784	5.29475	1.40456e-08
ANI_1_198064	An07g01580	Ortholog(s) have cytosol, nuclear envelope localization	3.51088	20.7212	5.28501	6.20869e-09
ANI_1_828094	not_available	#N/A	3.59344	21.1414	5.28248	7.37833e-09
ANI_1_524164	An18g04040	Putative alkaline phosphatase	3.15215	18.7745	5.2814	0.000573895
ANI_1_744164	An18g05680	Ortholog(s) have role in lipoate biosynthetic process, long-chain fatty acid biosynthetic process, mitochondrial respiratory chain complex I assembly and mitochondrion localization	15.3196	89.5494	5.27944	7.17215e-09
ANI_1_1574124	An14g06190	Ortholog(s) have cytosol, nucleus localization	3.44732	20.294	5.27914	1.49984e-08
ANI_1_392074	An08g02710	Ortholog(s) have role in RNA polymerase II complex localization to nucleus, RNA polymerase III complex localization to nucleus and cytosol, nucleus localization	1.88913	11.1417	5.27106	6.72949e-07
ANI_1_1220124	An14g02210	Ortholog of A. nidulans FGSC A4 : AN7184, A. fumigatus Af293 : Afu4g03160, A. oryzae RIB40 : AO090011000095, Aspergillus wentii : Aspwe1_0160101 and Aspergillus sydowii : Aspsy1_0158366	1.00259	5.99283	5.26045	2.33695e-06
ANI_1_886134	An15g06490	Ortholog(s) have cytosol localization	1.01708	6.03243	5.25743	5.62985e-06
ANI_1_988014	An01g07390	Ortholog(s) have NAD+ binding, NAD-dependent histone deacetylase activity (H3-K9 specific), NAD-dependent histone deacetylase activity (H4-K16 specific) activity	29.5593	173.034	5.25627	3.42527e-09
ANI_1_428154	An17g00850	Ortholog(s) have role in mRNA cis splicing, via spliceosome and Prp19 complex, spliceosomal complex localization	7.3655	43.1428	5.25604	8.84462e-09
ANI_1_1108024	An02g07860	Ortholog(s) have sequence-specific DNA binding activity	6.77134	39.6432	5.22586	4.34801e-09
ANI_1_644104	An12g04950	F1F0-ATPase complex subunit	54.6125	316.575	5.22551	5.36245e-09
ANI_1_3310024	An02g13970	Has domain(s) with predicted role in regulation of transcription, DNA-dependent and nucleus localization	0.947265	5.48239	5.21278	1.9634e-07
ANI_1_286044	An05g02280	Ortholog(s) have extracellular region localization	0.734754	4.34418	5.21166	0.000191438
ANI_1_474024	An02g03460	Ortholog(s) have role in endocytosis, establishment or maintenance of actin cytoskeleton polarity, vacuole organization and integral to Golgi membrane localization	5.01319	29.0251	5.21069	1.83222e-08
ANI_1_114104	An12g00780	DNA-directed RNA polymerase	7.54649	44.0835	5.21055	3.29871e-07
ANI_1_1886014	An01g13930	Succinate dehydrogenase	2.47777	14.2488	5.20733	3.69586e-07
ANI_1_1912014	An01g14110	Phosphatidylserine decarboxylase	8.41471	48.9168	5.20262	6.4061e-09
ANI_1_236164	An18g01990	Ortholog(s) have role in chromatin remodeling and ASTRA complex, cytosol localization	0.59908	3.48542	5.20066	2.06648e-05
ANI_1_248064	An07g02020	Has domain(s) with predicted zinc ion binding activity	9.08615	52.6738	5.19954	1.10982e-08
ANI_1_780014	An01g06060	Rab GTPase	12.4695	71.6189	5.19862	7.57121e-09
ANI_1_1170144	An16g08710	Ortholog(s) have DNA-directed RNA polymerase activity, RNA polymerase III activity and role in tRNA transcription from RNA polymerase III promoter, transcription initiation from RNA polymerase III promoter	14.0386	81.6788	5.19808	5.4151e-05
ANI_1_378184	An04g01790	Has domain(s) with predicted ATP binding, phosphorelay response regulator activity, phosphorelay sensor kinase activity and role in phosphorelay signal transduction system, phosphorylation, regulation of transcription, DNA-dependent	3.99844	23.0046	5.17616	9.03515e-09
ANI_1_102114	An13g00760	Tropomyosin	5.05417	28.9007	5.17601	3.21662e-08
ANI_1_2358014	An01g02440	Ortholog of A. nidulans FGSC A4 : AN0173, A. oryzae RIB40 : AO090026000850, Aspergillus wentii : Aspwe1_0442639, Aspergillus sydowii : Aspsy1_0027713 and Aspergillus terreus NIH2624 : ATET_07718	2.31918	13.404	5.17009	6.81447e-08
ANI_1_80174	An10g00700	Has domain(s) with predicted role in transmembrane transport and integral to membrane localization	0.522858	3.06198	5.16462	0.000181905
ANI_1_454034	An03g03800	Ortholog of A. nidulans FGSC A4 : AN7749, A. fumigatus Af293 : Afu5g07800, A. oryzae RIB40 : AO090701000914, Aspergillus wentii : Aspwe1_0101068 and Aspergillus sydowii : Aspsy1_0058767	7.61439	43.6185	5.15463	7.42666e-09
ANI_1_1680134	An15g06410	Has domain(s) with predicted phosphoric diester hydrolase activity and role in lipid metabolic process	0.588189	3.34163	5.15419	8.93244e-06
ANI_1_2574014	An01g05830	Has domain(s) with predicted role in transmembrane transport and integral to membrane localization	1.93564	10.9199	5.15397	1.45687e-07
ANI_1_1376024	An02g09550	Putative het-c2 protein	2.19536	12.5622	5.15148	6.98431e-07
ANI_1_542144	An16g03860	Ortholog(s) have cytosol localization	3.88964	22.4692	5.14144	3.25816e-05
ANI_1_1314084	An09g03490	Ortholog(s) have role in DNA repair and nucleus localization	2.26078	12.9042	5.1399	2.62736e-08
ANI_1_790024	An02g05700	Translation elongation factor 2; protein levels influenced by presence of starch	110.902	636.923	5.13571	3.53555e-06
ANI_1_2192184	An04g09050	Ortholog(s) have role in calcium ion import and plasma membrane localization	0.360816	2.04032	5.12505	0.000159468
ANI_1_810024	An02g05880	NADH-ubiquinone oxidoreductase; respiratory-chain NADH dehydrogenase	12.7607	72.8958	5.12204	5.85255e-08
ANI_1_1092134	An15g00230	Ortholog(s) have tRNA dimethylallyltransferase activity, role in tRNA modification and cytosol, mitochondrion, nucleolus localization	5.7361	32.6366	5.1146	1.6516e-08
ANI_1_548074	An08g03820	Has domain(s) with predicted nucleotide binding, oxidoreductase activity, zinc ion binding activity and role in oxidation-reduction process	0.547381	3.12339	5.11123	6.53435e-05
ANI_1_1704024	An02g12320	Ortholog(s) have cytosol, eukaryotic translation initiation factor 2 complex, multi-eIF complex localization	69.6719	396.701	5.10862	5.40287e-09
ANI_1_1936014	An01g14330	Ortholog(s) have cytosol, nuclear membrane localization	9.65802	54.5561	5.0981	7.41589e-09
ANI_1_98124	An14g00540	Ortholog(s) have cell cortex, cytosol, nucleus localization	2.41597	13.6604	5.09417	2.34478e-08
ANI_1_2080144	An16g08830	Putative SEC63 complex subunit; expression enhanced by maltose; expression induced by tunicamycin and DTT	1.28333	7.20676	5.07702	5.65662e-06
ANI_1_446024	An02g03290	Ortholog(s) have endoplasmic reticulum localization	1.62912	9.14766	5.06841	3.62873e-07
ANI_1_576044	An05g02220	Has domain(s) with predicted hydrolase activity, acting on acid halide bonds, in C-halide compounds activity	1.60369	9.00927	5.0683	1.50396e-06
ANI_1_2044144	An16g08370	Ortholog(s) have chaperone binding activity, role in aerobic respiration, iron-sulfur cluster assembly and mitochondrion localization	1.2665	7.08058	5.06583	7.36895e-06
ANI_1_550114	An13g00710	Amine oxidase	0.53933	3.07152	5.06443	6.72119e-05
ANI_1_348074	An08g02340	Ortholog(s) have nuclear pore, spindle pole body localization	1.07874	6.10269	5.06287	5.99197e-07
ANI_1_1762184	An04g03630	Has domain(s) with predicted role in transmembrane transport and integral to membrane localization	1.36022	7.65495	5.05997	2.15937e-07
ANI_1_172134	not_available	#N/A	3.13273	17.4532	5.05888	1.58934e-07
ANI_1_2358024	An02g02730	Ortholog of A. nidulans FGSC A4 : AN12158, A. fumigatus Af293 : Afu2g10880, A. oryzae RIB40 : AO090011000542, Neosartorya fischeri NRRL 181 : NFIA_086200 and Aspergillus wentii : Aspwe1_0044185	0.111146	0.634914	5.0524	0.00496493
ANI_1_1680014	An01g12420	Ortholog(s) have structural constituent of ribosome activity, role in cellular response to drug, cytoplasmic translation and cell surface, cytosolic large ribosomal subunit, extracellular region localization	218.703	1234.97	5.05086	8.95884e-07
ANI_1_604084	An09g04910	Ortholog(s) have NAD+ binding, sequence-specific DNA binding activity, role in nitrogen catabolite repression of transcription from RNA polymerase II promoter, regulation of nitrate assimilation and nucleus localization	4.74304	26.67	5.04815	3.50676e-08
ANI_1_354014	An01g02840	Ortholog(s) have glutathione binding, translation initiation factor activity, role in translational initiation and cytosol localization	41.6902	235.624	5.03737	5.7187e-09
ANI_1_432164	An18g03350	Ortholog of A. nidulans FGSC A4 : AN9533, A. fumigatus Af293 : Afu1g05660, A. oryzae RIB40 : AO090009000370, Aspergillus wentii : Aspwe1_0169285 and Aspergillus sydowii : Aspsy1_0148827	2.74872	15.3576	5.03293	4.1656e-06
ANI_1_1902064	An07g06350	Ortholog(s) have role in ascospore formation, conidium formation, hyphal growth, regulation of meiosis I, regulation of mitosis, syncytium formation by plasma membrane fusion, vacuole organization	2.90509	16.2622	5.03046	3.61169e-08
ANI_1_224024	An02g01680	Ortholog(s) have role in regulation of cytolysis	0.299664	1.65647	5.03029	0.000591283
ANI_1_1228074	An08g08950	Choline sulphatase	9.64709	52.6485	5.02294	0.00278062
ANI_1_3306014	An01g13940	Ortholog(s) have cytosol, nucleus localization	2.8332	15.6277	5.02243	3.51756e-07
ANI_1_2690014	An01g07090	Ortholog of A. nidulans FGSC A4 : AN5561, A. fumigatus Af293 : Afu4g11760, A. oryzae RIB40 : AO090003001041, Aspergillus wentii : Aspwe1_0219762 and Aspergillus sydowii : Aspsy1_0149996	6.71256	37.8915	5.02077	3.77207e-08
ANI_1_1130014	An01g08470	Putative ubiquitin carboxyl-terminal hydrolase; predicted role in carbon catabolite repression of transcription	3.61187	20.3514	5.01808	1.70017e-08
ANI_1_1884094	An11g03870	Ortholog of Aspergillus tubingensis : Asptu1_0191311, Aspergillus brasiliensis : Aspbr1_0025414, Aspergillus kawachii : Aspka1_0174084 and Aspergillus acidus : Aspfo1_0125007	0.107329	0.604716	5.01402	0.000210067
ANI_1_850144	An16g06410	Ortholog(s) have biotin-[acetyl-CoA-carboxylase] ligase activity, biotin-[pyruvate-carboxylase] ligase activity, role in protein biotinylation and cytoplasm, nucleus localization	1.95934	10.9848	5.00897	7.62246e-08
ANI_1_226184	An04g00800	Ortholog(s) have cytosol, nucleus localization	0.91895	5.16058	4.99953	1.8596e-05
ANI_1_588114	not_available	#N/A	1.32456	7.24161	4.98877	0.000230542
ANI_1_380124	An14g02610	Has domain(s) with predicted ATP binding, ATPase activity, coupled to transmembrane movement of substances activity, role in transport and integral to membrane localization	0.0685337	0.376265	4.98869	0.00216665
ANI_1_1624144	An16g03190	Ortholog(s) have cytosol, mitotic spindle pole body, nucleus localization	4.48993	24.7335	4.98439	3.29405e-08
ANI_1_14	An01g00030	Ortholog of A. nidulans FGSC A4 : AN9409, A. fumigatus Af293 : Afu3g04260, A. oryzae RIB40 : AO090124000087, Aspergillus wentii : Aspwe1_0110466 and Aspergillus sydowii : Aspsy1_0062621	27.2126	150.84	4.98273	1.11117e-08
ANI_1_1482084	An09g05400	Has domain(s) with predicted cysteine-type peptidase activity and role in proteolysis	4.70478	26.1288	4.98076	1.46947e-08
ANI_1_580024	An02g04200	Ortholog(s) have cytosol, nucleus localization	1.45358	7.98531	4.97708	7.07837e-06
ANI_1_2068074	An08g06710	Glycerate dehydrogenase	0.741294	4.09381	4.97411	3.15013e-05
ANI_1_938024	An02g06830	Ortholog(s) have MAP kinase kinase kinase activity, structural constituent of cell wall activity	1.12407	6.23532	4.97272	4.52895e-08
ANI_1_224054	An06g01780	Ortholog of A. nidulans FGSC A4 : AN3693, A. fumigatus Af293 : Afu6g12600, A. oryzae RIB40 : AO090003000373, Aspergillus wentii : Aspwe1_0203403 and Aspergillus sydowii : Aspsy1_0892534	7.5865	42.1127	4.96656	1.31053e-08
ANI_1_642024	An02g04530	Has domain(s) with predicted role in lipid biosynthetic process	1.23559	6.83258	4.96375	7.12392e-07
ANI_1_3210024	An02g13160	Has domain(s) with predicted oxidoreductase activity and role in oxidation-reduction process	1.59481	8.74939	4.96006	2.01942e-07
ANI_1_1524144	An16g01970	Protein of unknown function	0.902329	5.01189	4.95586	4.89432e-06
ANI_1_2596014	An01g06080	Ortholog(s) have role in protein refolding and mitochondrial matrix localization	2.31768	12.9252	4.95451	1.144e-05
ANI_1_492054	An06g01350	Protein of unknown function	0.26941	1.48559	4.95243	0.000212851
ANI_1_932164	An18g00110	Has domain(s) with predicted sequence-specific DNA binding RNA polymerase II transcription factor activity, zinc ion binding activity, role in regulation of transcription, DNA-dependent and nucleus localization	1.09558	6.09149	4.94878	5.46645e-07
ANI_1_1548184	An04g00610	3-hydroxy-3-methylglutaryl-coenzyme A (HMG-CoA) reductase isozyme	0.0961859	0.545032	4.94809	0.00211096
ANI_1_1044124	An14g00550	Ortholog(s) have pyridoxal phosphate binding activity and cytosol, nucleus localization	1.36866	7.53511	4.94682	5.80848e-06
ANI_1_1718104	An12g03940	Ortholog(s) have glutaminase activity, role in negative regulation of apoptotic process, pyridoxine biosynthetic process and cytoplasm localization	15.8105	86.0027	4.9457	1.29313e-05
ANI_1_930164	An18g00100	Has domain(s) with predicted oxidoreductase activity and role in oxidation-reduction process	0.453098	2.51226	4.94458	0.00494879
ANI_1_822124	An14g06000	Ortholog(s) have ubiquitin binding activity, role in mitochondrial fission, mitochondrial genome maintenance, peroxisome fission and mitochondrial outer membrane localization	2.75821	15.3114	4.94243	4.11924e-08
ANI_1_1076184	An04g06670	Ortholog(s) have mRNA binding activity and role in cellular response to nitrogen starvation, mRNA splicing, via spliceosome, negative regulation of G0 to G1 transition	14.483	80.0692	4.9418	6.50025e-06
ANI_1_192154	An17g01390	Has domain(s) with predicted cytoplasm localization	1.91397	10.5168	4.93679	1.10062e-07
ANI_1_1374014	An01g10070	Ortholog(s) have 7S RNA binding activity, role in SRP-dependent cotranslational protein targeting to membrane, signal sequence recognition and cytosol, nucleus, signal recognition particle, endoplasmic reticulum targeting localization	3.28994	18.0279	4.93536	3.11225e-07
ANI_1_838014	An01g06480	Ortholog(s) have unfolded protein binding activity, role in protein folding and chaperonin-containing T-complex, nucleus localization	17.1134	94.8298	4.9336	5.00917e-06
ANI_1_1678094	An11g01830	Ortholog of A. nidulans FGSC A4 : AN3936, A. fumigatus Af293 : Afu6g08260, A. oryzae RIB40 : AO090003000099, Aspergillus wentii : Aspwe1_0177057 and Aspergillus sydowii : Aspsy1_0918698	2.08033	11.5515	4.93273	8.31982e-08
ANI_1_1492164	An18g06850	Ortholog(s) have protein methyltransferase activity, rRNA (guanine) methyltransferase activity, tRNA (guanine-N2-)-methyltransferase activity	55.0236	302.91	4.93107	1.47289e-08
ANI_1_2824014	An01g08580	Ortholog(s) have histone demethylase activity (H3-K9 specific), nucleosome binding activity and role in antisense RNA transcription, histone H3-K9 demethylation, positive regulation of transcription, DNA-dependent, regulation of meiosis	2.62045	14.5161	4.9226	2.17033e-05
ANI_1_1338184	An04g09020	Ortholog(s) have actin filament binding, actin monomer binding activity and role in actin cortical patch organization, actin filament depolymerization, actin filament severing, sequestering of actin monomers	0.760513	4.09457	4.92049	1.85224e-05
ANI_1_694124	An14g04980	Ortholog(s) have Prp19 complex, cytosol, nuclear envelope localization	12.7117	69.4228	4.91852	1.79153e-08
ANI_1_1296164	An18g03700	Ortholog(s) have cytosol localization	5.23386	28.6639	4.91557	2.27918e-08
ANI_1_1746024	An02g12750	Ortholog(s) have unfolded protein binding activity, role in protein folding and chaperonin-containing T-complex, nucleus localization	9.15142	50.2994	4.90795	4.40778e-07
ANI_1_1356094	An11g10410	Ortholog(s) have 1-phosphatidylinositol-4-phosphate 5-kinase activity, role in establishment or maintenance of cell polarity, phosphatidylinositol metabolic process, regulation of cytokinesis and cell septum, plasma membrane localization	2.58637	14.1023	4.89528	3.45558e-08
ANI_1_1992184	An04g06680	Ortholog(s) have phosphatidylglycerophosphatase activity, role in cardiolipin biosynthetic process, phosphorylated carbohydrate dephosphorylation and mitochondrial matrix localization	1.02227	5.57868	4.89364	4.76197e-05
ANI_1_964014	An01g07260	Anthranilate phosphoribosyl transferase	5.89605	31.8137	4.88934	4.44663e-08
ANI_1_2464094	An11g09360	Ortholog(s) have role in attachment of spindle microtubules to kinetochore, cellular response to nitrogen starvation, cohesin localization to chromatin and mitotic sister chromatid cohesion, more	3.36503	18.3355	4.8881	2.0061e-08
ANI_1_966064	An07g07790	Ortholog(s) have nuclear periphery localization	3.64195	20.0384	4.8868	1.8692e-05
ANI_1_946184	An04g05740	Has domain(s) with predicted acetyltransferase activity and role in metabolic process	0.282598	1.56493	4.88613	0.0025561
ANI_1_872064	An07g07100	Ortholog(s) have protein-lysine N-methyltransferase activity, role in peptidyl-lysine dimethylation, vesicle-mediated transport and cytosol, nucleus localization	5.16503	28.1756	4.88184	7.00542e-08
ANI_1_1492024	An02g10670	Mitochondrial enzyme D-lactate ferricytochrome c oxidoreductase	10.2408	55.6998	4.87041	2.06325e-08
ANI_1_1636024	An02g11800	Ortholog(s) have mitochondrion, plasma membrane localization	4.99171	26.6463	4.86957	2.59891e-07
ANI_1_480184	An04g02310	Has domain(s) with predicted syntaxin binding activity	14.5273	79.1339	4.86742	1.94525e-08
ANI_1_86124	An14g00480	Ortholog(s) have cytoplasm localization	3.79729	20.373	4.86288	7.83055e-08
ANI_1_2136094	An11g06210	Has domain(s) with predicted nucleic acid binding, nucleotide binding, zinc ion binding activity	3.52027	19.113	4.86049	3.86113e-08
ANI_1_2342014	An01g02150	Ortholog(s) have sequence-specific DNA binding transcription factor activity and role in positive regulation of transcription from RNA polymerase II promoter, regulation of arginine metabolic process	5.54194	29.7298	4.85983	3.76127e-08
ANI_1_3108024	An02g12040	Ortholog(s) have cytosol, nucleus localization	7.25166	38.9489	4.8592	2.25556e-08
ANI_1_98104	An12g00690	Ortholog(s) have nuclear pore localization	0.833763	4.51979	4.85886	3.17107e-07
ANI_1_1610074	An08g00710	Has domain(s) with predicted sequence-specific DNA binding RNA polymerase II transcription factor activity, zinc ion binding activity, role in regulation of transcription, DNA-dependent and nucleus localization	1.10648	5.96561	4.85542	4.2758e-06
ANI_1_2556014	An01g05570	Ortholog of A. nidulans FGSC A4 : AN0309, Neosartorya fischeri NRRL 181 : NFIA_022000, Aspergillus versicolor : Aspve1_0048560 and Aspergillus clavatus NRRL 1 : ACLA_031790	11.351	60.7593	4.8545	2.26423e-07
ANI_1_1388024	An02g09730	NADH-ubiquinone oxidoreductase; respiratory-chain NADH dehydrogenase	20.792	112.401	4.85367	9.24997e-08
ANI_1_246114	An13g01760	Has domain(s) with predicted role in transmembrane transport	0.150479	0.823948	4.85	0.000412875
ANI_1_436094	An11g03160	Ortholog of A. nidulans FGSC A4 : AN1871, A. fumigatus Af293 : Afu2g04470, A. oryzae RIB40 : AO090003000240, Aspergillus wentii : Aspwe1_0177180 and Aspergillus sydowii : Aspsy1_0140729	0.171695	0.924776	4.84419	0.00388951
ANI_1_1300034	An03g03640	Ortholog(s) have FAD binding, sulfide:quinone oxidoreductase activity	11.3781	60.3282	4.84313	1.19804e-05
ANI_1_1852064	An07g05800	Putative signal recognition particle subunit; expression enhanced by maltose	3.59955	19.3548	4.84045	3.23552e-06
ANI_1_250144	An16g01800	Has domain(s) with predicted nucleic acid binding, nucleotide binding activity	6.93164	37.6906	4.83902	1.86507e-08
ANI_1_1640014	An01g12180	Ortholog(s) have tRNA (cytosine-5-)-methyltransferase activity, role in tRNA methylation and nucleus localization	36.6811	199.084	4.83879	1.30635e-08
ANI_1_732014	An01g05690	Ortholog(s) have DNA replication origin binding activity and nuclear origin of replication recognition complex localization	0.555337	2.99055	4.83513	1.57245e-05
ANI_1_2518094	An11g09860	Has domain(s) with predicted histone-lysine N-methyltransferase activity and nucleus localization	0.978485	5.3475	4.8288	0.000446272
ANI_1_1076144	An16g08010	Ortholog(s) have role in circadian regulation of gene expression, conidium formation, establishment or maintenance of bipolar cell polarity regulating cell shape and protein phosphorylation, more	10.1086	54.3668	4.8252	2.35688e-08
ANI_1_288014	An01g02210	Ortholog(s) have ATPase activity, tRNA binding activity, role in regulation of transcription from RNA polymerase II promoter, tRNA wobble uridine modification and Elongator holoenzyme complex, cytosol, nucleus localization	2.1881	11.6719	4.82355	5.32022e-07
ANI_1_2094074	An08g07230	Ortholog(s) have transcription cofactor activity	6.49723	35.0248	4.82118	6.44484e-08
ANI_1_586044	An05g02330	Ortholog of Aspergillus tubingensis : Asptu1_0050289, Aspergillus brasiliensis : Aspbr1_0138315, Aspergillus acidus : Aspfo1_0147647 and Aspergillus niger ATCC 1015 : 203423-mRNA	0.384185	2.07059	4.81998	0.000122058
ANI_1_604184	An04g03120	Ortholog(s) have role in heme a biosynthetic process and mitochondrion localization	0.70919	3.7945	4.81937	5.61493e-06
ANI_1_1236164	An18g02940	Ortholog(s) have ATPase activity, microtubule binding, minus-end-directed microtubule motor activity	0.575143	3.11351	4.81872	1.48594e-07
ANI_1_1960094	An11g04520	Ortholog(s) have GTPase regulator activity and cytoplasm, nucleus localization	1.07242	5.70262	4.81812	9.15056e-07
ANI_1_630064	An07g05090	Ortholog(s) have Rho guanyl-nucleotide exchange factor activity	7.30232	39.2004	4.81421	2.13367e-08
ANI_1_744084	not_available	#N/A	1.44779	7.66312	4.80869	2.76904e-05
ANI_1_900184	An04g05430	Ortholog of A. nidulans FGSC A4 : AN5612, A. fumigatus Af293 : Afu4g11230, A. oryzae RIB40 : AO090003001098, Aspergillus wentii : Aspwe1_0022777 and Aspergillus sydowii : Aspsy1_0148394	1.68354	8.8716	4.80484	2.55281e-07
ANI_1_316094	An11g02270	Ortholog(s) have cytosol localization	11.0821	59.0434	4.80348	2.30528e-08
ANI_1_658024	An02g04660	Ortholog(s) have mitochondrion localization	4.74966	25.1226	4.78515	5.60155e-07
ANI_1_1184034	An03g02620	Has domain(s) with predicted cation transmembrane transporter activity, role in cation transport, transmembrane transport and integral to membrane localization	0.933498	4.83977	4.78477	0.00148902
ANI_1_776084	An09g06040	Has domain(s) with predicted protein heterodimerization activity, role in transcription initiation from RNA polymerase II promoter and nucleus localization	4.45305	23.4695	4.78327	1.36067e-07
ANI_1_1444074	An08g10730	Has domain(s) with predicted serine-type endopeptidase activity and integral to membrane localization	3.18553	16.7354	4.76961	4.94707e-07
ANI_1_1628184	An04g01830	Ortholog(s) have role in N-terminal peptidyl-methionine acetylation, regulation of cytokinesis, actomyosin contractile ring assembly and cytosol localization	3.48178	18.5599	4.75938	6.87675e-05
ANI_1_2814014	An01g08500	Ortholog(s) have mitochondrion localization	0.191342	1.03125	4.75848	0.00221328
ANI_1_568104	An12g04570	Ortholog(s) have role in mRNA cis splicing, via spliceosome and Prp19 complex, spliceosomal complex localization	7.64027	40.3074	4.75355	7.79847e-08
ANI_1_28154	An17g00280	Ortholog of A. nidulans FGSC A4 : AN2214, A. fumigatus Af293 : Afu5g07060, A. oryzae RIB40 : AO090701000278, Neosartorya fischeri NRRL 181 : NFIA_080200 and Aspergillus versicolor : Aspve1_0080700	6.85436	35.9828	4.75124	5.37348e-08
ANI_1_1104134	An15g00340	Ortholog(s) have oxidoreductase activity, role in cytochrome c-heme linkage, mitochondrial membrane organization and extrinsic to mitochondrial inner membrane localization	6.8096	36.2504	4.74701	6.36633e-08
ANI_1_1586104	An12g02830	Ortholog(s) have role in austinol biosynthetic process, dehydroaustinol biosynthetic process	2.00781	10.3317	4.74616	0.00061254
ANI_1_994144	An16g07460	Has domain(s) with predicted DNA binding, sequence-specific DNA binding RNA polymerase II transcription factor activity, zinc ion binding activity and role in regulation of transcription, DNA-dependent, transcription, DNA-templated	6.98681	37.016	4.73102	2.93925e-08
ANI_1_878064	An07g07150	Ortholog(s) have mRNA binding activity, role in negative regulation of MAPK cascade and cytosol localization	5.6532	29.9103	4.72941	5.39868e-08
ANI_1_228154	An17g01660	Ortholog(s) have histone acetyltransferase activity and role in cellular response to cadmium ion, detoxification of cadmium ion, regulation of transcription from RNA polymerase II promoter, tRNA wobble uridine modification	16.6765	88.3154	4.72909	2.7515e-08
ANI_1_74074	An08g00610	Ortholog(s) have structural constituent of ribosome activity, role in cytoplasmic translation and cytosolic large ribosomal subunit, nucleus localization	380.691	1998.07	4.71948	2.28608e-08
ANI_1_1214074	An08g08780	Ortholog of A. nidulans FGSC A4 : AN5445, A. fumigatus Af293 : Afu6g13510, A. oryzae RIB40 : AO090103000339, Aspergillus wentii : Aspwe1_0033546 and Aspergillus sydowii : Aspsy1_0057232	4.60491	24.7635	4.71899	0.00491879
ANI_1_1588094	An11g00730	Ortholog of A. nidulans FGSC A4 : AN11340, Aspergillus wentii : Aspwe1_0039404, Aspergillus versicolor : Aspve1_0080363, Aspergillus clavatus NRRL 1 : ACLA_084260 and Aspergillus zonatus : Aspzo1_0017853	1.65399	8.70046	4.71758	0.00380004
ANI_1_3272024	An02g13550	Pantothenate kinase	12.9545	67.3022	4.70832	4.65398e-08
ANI_1_348154	An17g02330	Phosphoglycerate dehydrogenase	112.229	585.975	4.7016	2.58241e-08
ANI_1_1318034	An03g03840	Ortholog(s) have cytoplasm localization	0.713486	3.76904	4.70101	5.2235e-05
ANI_1_120184	An04g00060	NADH-ubiquinone oxidoreductase; respiratory-chain NADH dehydrogenase	75.1649	392.121	4.69284	2.84765e-08
ANI_1_2366014	An01g02690	Ortholog(s) have Golgi apparatus, endoplasmic reticulum localization	6.32134	32.5104	4.68991	2.30255e-07
ANI_1_1672064	An07g03750	Putative phosphatidylinositol-phosphatidylcholine transfer protein	3.84436	20.0399	4.68237	1.40511e-07
ANI_1_674084	An09g05380	Has domain(s) with predicted translation initiation factor activity, role in translational initiation and cytoplasm localization	4.29246	22.2547	4.68118	1.12374e-07
ANI_1_248014	not_available	#N/A	0.490798	2.57659	4.67625	0.00491759
ANI_1_92044	An05g00750	Ortholog(s) have cytosol localization	437.277	2280.53	4.67452	3.06603e-07
ANI_1_350154	An17g02340	Ortholog(s) have cytosol localization	50.1366	262.508	4.66632	3.16929e-08
ANI_1_94154	An17g00750	Ortholog of A. nidulans FGSC A4 : AN2236, A. fumigatus Af293 : Afu5g07310, A. oryzae RIB40 : AO090701000224, Aspergillus wentii : Aspwe1_0048016 and Aspergillus sydowii : Aspsy1_0141770	14.6163	76.4196	4.66128	3.08376e-08
ANI_1_1076024	An02g07700	Ortholog of A. nidulans FGSC A4 : AN2861, A. fumigatus Af293 : Afu3g11870, A. oryzae RIB40 : AO090003000750, Aspergillus wentii : Aspwe1_0105255 and Aspergillus sydowii : Aspsy1_0042742	13.1319	66.9753	4.65556	0.00248375
ANI_1_2376024	An02g02900	Ortholog(s) have RNA polymerase II core binding, RNA polymerase II core promoter sequence-specific DNA binding transcription factor activity, TFIIF-class binding transcription factor activity, chromatin binding activity	5.27115	27.2717	4.65007	9.36237e-08
ANI_1_1566094	An11g00610	Ortholog(s) have nuclear periphery localization	7.39078	38.1861	4.64582	7.62451e-08
ANI_1_846084	An09g06490	Ortholog(s) have cytosol localization	0.831922	4.31978	4.6411	2.36841e-06
ANI_1_778074	An08g05440	Ortholog(s) have Rho GTPase activator activity	2.29305	11.8584	4.63142	1.02806e-07
ANI_1_1086094	An11g08550	Has domain(s) with predicted DNA binding, sequence-specific DNA binding RNA polymerase II transcription factor activity, zinc ion binding activity and role in regulation of transcription, DNA-dependent, transcription, DNA-templated	3.74472	19.2892	4.627	6.81278e-08
ANI_1_176174	An10g00450	Ortholog of A. nidulans FGSC A4 : AN10989, A. fumigatus Af293 : Afu2g01110, A. oryzae RIB40 : AO090701000379, Neosartorya fischeri NRRL 181 : NFIA_033410 and Aspergillus clavatus NRRL 1 : ACLA_094420	3.5693	18.3776	4.62339	1.00991e-07
ANI_1_1402014	An01g10380	Ortholog of A. nidulans FGSC A4 : AN0979, A. fumigatus Af293 : Afu1g16680, A. oryzae RIB40 : AO090005001032, Aspergillus wentii : Aspwe1_0109980 and Aspergillus sydowii : Aspsy1_0140609	0.960915	4.94663	4.61754	5.4484e-07
ANI_1_1246024	An02g08700	Ortholog(s) have transcription factor TFIIIB complex localization	3.97943	20.5082	4.60701	8.83562e-08
ANI_1_1558124	An14g06060	Has domain(s) with predicted role in protein glycosylation	4.56556	23.7222	4.60687	8.5407e-07
ANI_1_1798064	An07g05260	Ortholog of A. nidulans FGSC A4 : AN4654, A. fumigatus Af293 : Afu2g01720, Aspergillus sydowii : Aspsy1_0155851 and Aspergillus carbonarius ITEM 5010 : Acar5010_208321	4.13495	21.018	4.60523	1.32559e-07
ANI_1_1294034	An03g03600	Ortholog(s) have mitochondrion localization	2.05299	10.5533	4.59654	3.27683e-07
ANI_1_246134	An15g01450	Ortholog(s) have cytosol, nucleus localization	2.81975	14.2281	4.59609	3.40601e-07
ANI_1_1784074	An08g02810	Ortholog(s) have DNA replication origin binding activity, role in DNA replication initiation, mitotic DNA replication checkpoint and nuclear chromatin localization	0.267296	1.36892	4.58975	0.000173476
ANI_1_132134	An15g00690	Putative NADH:ubiquinone reductase	5.46033	27.7066	4.58864	7.37397e-07
ANI_1_258104	An12g01900	Ortholog(s) have cell division site, cell tip, cytosol localization	11.7843	60.3117	4.57945	6.42866e-08
ANI_1_1328014	An01g09800	Has domain(s) with predicted role in lipid metabolic process	0.69688	3.57034	4.56815	2.51363e-05
ANI_1_1928024	An02g13940	Has domain(s) with predicted RNA binding, nucleotide binding activity	8.49097	43.1112	4.56438	5.73056e-08
ANI_1_1886074	An08g03870	Ortholog(s) have sequence-specific DNA binding, sequence-specific DNA binding transcription factor activity	1.80056	9.18371	4.55967	2.61771e-07
ANI_1_306084	An09g02800	Serine transacetylase/serine O-acetyltransferase	3.38097	17.1509	4.55629	9.46413e-08
ANI_1_308074	An08g01990	Ortholog(s) have U4/U6 x U5 tri-snRNP complex localization	11.0621	56.0006	4.55546	7.99339e-08
ANI_1_300184	An04g01350	Ortholog(s) have SUMO ligase activity and role in cellular response to DNA damage stimulus, hyphal growth, mitotic spindle elongation, protein sumoylation, regulation of mitotic cell cycle	2.91421	14.6247	4.54346	1.05497e-05
ANI_1_1648024	An02g11910	E3 binding protein	0.842481	4.30609	4.54324	9.75377e-05
ANI_1_2844014	An01g08720	Has domain(s) with predicted ATP binding, ATPase activity, coupled to transmembrane movement of substances activity, role in transport and integral to membrane localization	0.0539127	0.27673	4.53691	0.00277371
ANI_1_2110074	An08g07380	Putative malonyl CoA synthetase	0.695941	3.49539	4.536	2.02726e-05
ANI_1_18104	An12g00130	Ortholog(s) have translation regulator activity and role in mitochondrial respiratory chain complex IV biogenesis, positive regulation of mitochondrial translation	7.26791	36.9172	4.53578	8.47202e-08
ANI_1_840074	An08g05920	Ortholog(s) have role in mitotic recombination	7.641	38.89	4.53558	6.7194e-08
ANI_1_3250024	An02g13390	Ortholog of A. nidulans FGSC A4 : AN4838, A. fumigatus Af293 : Afu3g07330, Aspergillus wentii : Aspwe1_0173527, Aspergillus sydowii : Aspsy1_0087767 and Aspergillus terreus NIH2624 : ATET_01739	1.6867	8.56969	4.53357	2.81372e-05
ANI_1_1512084	An09g05860	Methylenetetrahydrofolate reductase (NADPH)	5.66292	28.7926	4.53255	1.40863e-06
ANI_1_746164	An18g05690	Ortholog(s) have cytosol, nucleus localization	1.29421	6.48432	4.53142	1.26956e-06
ANI_1_418044	An05g00950	Has domain(s) with predicted FMN binding, oxidoreductase activity and role in oxidation-reduction process	5.36091	26.9574	4.53132	2.24632e-07
ANI_1_744014	An01g05780	Ortholog(s) have ATP-dependent 3'-5' DNA helicase activity, ATP-dependent 5'-3' DNA helicase activity and role in box C/D snoRNP assembly, histone exchange, rRNA processing, regulation of transcription from RNA polymerase II promoter	11.5782	58.5187	4.52112	8.4676e-08
ANI_1_2108074	An08g07340	Ortholog of A. nidulans FGSC A4 : AN0557, A. fumigatus Af293 : Afu6g11400, A. oryzae RIB40 : AO090023000472, Aspergillus wentii : Aspwe1_0107168 and Aspergillus sydowii : Aspsy1_0055359	4.81548	23.8927	4.50397	1.23015e-07
ANI_1_456154	An17g01280	Ortholog(s) have MAP kinase kinase kinase activity, SAM domain binding activity	1.63543	8.19378	4.50286	3.63652e-07
ANI_1_1448094	An11g11080	Ortholog(s) have DNA translocase activity	4.20216	21.202	4.49528	1.24443e-06
ANI_1_444064	An07g03620	Ortholog(s) have calcium-dependent protein serine/threonine phosphatase activity	4.66521	23.321	4.49469	1.54847e-07
ANI_1_28104	An12g00210	Ortholog(s) have structural molecule activity, role in histone exchange and Swr1 complex, cytosol localization	8.65891	43.5855	4.49052	6.18185e-08
ANI_1_290154	An17g02090	Homoserine kinase	3.2053	16.0035	4.4847	6.56432e-07
ANI_1_1288064	An07g10050	Putative microtubule binding protein HOOK3; expression enhanced by maltose	2.71413	13.6543	4.48422	2.48136e-07
ANI_1_350064	An07g02900	Ortholog(s) have RNA binding activity, role in generation of catalytic spliceosome for first transesterification step, mRNA cis splicing, via spliceosome and commitment complex localization	15.6505	78.4732	4.48154	7.50513e-08
ANI_1_988074	An08g07040	Ortholog(s) have role in mRNA cis splicing, via spliceosome and U4/U6 x U5 tri-snRNP complex, mitotic spindle pole body localization	3.04595	15.2858	4.47543	3.06079e-07
ANI_1_430034	An03g03650	Protein of unknown function	0.856747	4.18791	4.47351	0.000219557
ANI_1_1604184	An04g01410	Putative tyrosine phosphatase	2.57922	12.837	4.47237	5.39526e-06
ANI_1_974094	An11g07450	Has domain(s) with predicted ATP binding, protein serine/threonine kinase activity and role in protein phosphorylation	4.30983	21.5658	4.47207	2.29633e-07
ANI_1_324154	not_available	#N/A	46.7689	232.003	4.4699	1.06774e-07
ANI_1_132154	An17g01000	Ortholog(s) have anion channel activity, role in anion transport and plasma membrane localization	1.07487	5.38339	4.46401	3.14262e-06
ANI_1_426024	An02g03180	Ortholog(s) have RNA polymerase II core binding, TFIIF-class binding transcription factor activity, chromatin binding activity	0.742524	3.70267	4.46012	1.60246e-05
ANI_1_644064	An07g05160	Protein of unknown function; expression repressed by tunicamycin and DTT	1.21978	6.06589	4.45945	2.82912e-06
ANI_1_464104	An12g03710	Ortholog(s) have RNA polymerase II core binding, TFIIH-class transcription factor binding, single-stranded DNA binding activity and role in protein heterotetramerization, transcriptional open complex formation at RNA polymerase II promoter	1.38103	6.79039	4.44993	5.1179e-06
ANI_1_2454074	An08g10450	Ortholog(s) have protein binding, bridging, ubiquitin-protein ligase activity	5.35024	26.0776	4.44474	1.53191e-07
ANI_1_176094	An11g01180	Ortholog of A. nidulans FGSC A4 : AN7192, A. fumigatus Af293 : Afu6g10280, A. oryzae RIB40 : AO090023000278, Aspergillus wentii : Aspwe1_0176873 and Aspergillus sydowii : Aspsy1_0075173	4.30937	21.2609	4.43895	4.88774e-07
ANI_1_172184	An04g00420	Ortholog(s) have clathrin-coated vesicle, cytoplasm localization	0.526313	2.59108	4.43699	1.10227e-05
ANI_1_1810094	An11g03380	Ortholog(s) have cytoplasm localization	1.49221	7.29417	4.43553	1.65956e-05
ANI_1_250054	An06g01930	Ortholog(s) have structural constituent of ribosome activity and cytosolic small ribosomal subunit, nucleus localization	221.642	1088.65	4.43403	1.50932e-07
ANI_1_1234064	An07g09710	Ortholog of A. nidulans FGSC A4 : AN5154, A. fumigatus Af293 : Afu1g07090, A. oryzae RIB40 : AO090012000961, Aspergillus wentii : Aspwe1_0155743 and Aspergillus sydowii : Aspsy1_0134266	5.13767	25.5501	4.43154	9.41726e-08
ANI_1_468184	An04g02240	Ortholog(s) have nuclear envelope localization	4.32738	21.2468	4.43084	3.76537e-06
ANI_1_714114	An13g02370	Has domain(s) with predicted nucleic acid binding, zinc ion binding activity	0.631077	3.13477	4.43052	0.000742184
ANI_1_1634064	An07g03080	Ortholog of A. nidulans FGSC A4 : AN8784, A. fumigatus Af293 : Afu5g09700, A. oryzae RIB40 : AO090005000275, Aspergillus wentii : Aspwe1_0100562 and Aspergillus sydowii : Aspsy1_0049400	4.02205	19.7147	4.42936	2.11078e-06
ANI_1_466084	An09g03850	Ortholog of A. nidulans FGSC A4 : AN4593, A. fumigatus Af293 : Afu2g02140, A. oryzae RIB40 : AO090011000489, Aspergillus wentii : Aspwe1_0041741 and Aspergillus sydowii : Aspsy1_0155688	0.463982	2.28756	4.42627	4.75285e-05
ANI_1_1468124	An14g04860	Ortholog(s) have role in DNA damage checkpoint, DNA replication preinitiation complex assembly, mitotic DNA replication checkpoint and cytosol, mitotic spindle pole body, nucleus localization	0.473632	2.36198	4.42506	0.00326662
ANI_1_2124	An14g00020	Has domain(s) with predicted ATP binding, nucleoside-triphosphatase activity	14.8123	73.9877	4.41926	0.00444262
ANI_1_1498084	An09g05670	NAD pyrophosphatase	0.86308	4.19883	4.41681	3.47422e-05
ANI_1_10154	An17g00170	Ortholog of A. nidulans FGSC A4 : AN10975, A. fumigatus Af293 : Afu5g06970, A. oryzae RIB40 : AO090701000290, Aspergillus versicolor : Aspve1_0135244 and Aspergillus clavatus NRRL 1 : ACLA_010110	1.76797	8.6924	4.41598	1.82088e-06
ANI_1_2064074	An08g06690	Ortholog of A. nidulans FGSC A4 : AN0698, AN9272, A. fumigatus Af293 : Afu1g13610, Afu4g09370, A. niger CBS 513.88 : An07g08670, A. oryzae RIB40 : AO090012000513 and Aspergillus wentii : Aspwe1_0171952	0.175613	0.850523	4.41524	0.0015823
ANI_1_286094	An11g02050	Has domain(s) with predicted nucleic acid binding, nucleotide binding activity	11.4252	56.0162	4.41188	1.76516e-07
ANI_1_2874024	An02g09180	Ortholog of A. oryzae RIB40 : AO090012000804, Aspergillus wentii : Aspwe1_0038155, Aspergillus versicolor : Aspve1_0026669 and Aspergillus niger ATCC 1015 : 37241-mRNA	2.50922	12.3511	4.40829	3.96572e-07
ANI_1_1870064	An07g06050	Ortholog(s) have sequence-specific DNA binding, sequence-specific DNA binding transcription factor activity	9.46141	46.0614	4.40703	2.63509e-07
ANI_1_974184	An04g05960	Ortholog(s) have ATP-dependent 3'-5' DNA helicase activity, ATP-dependent 5'-3' DNA helicase activity, sequence-specific DNA binding activity	1.56564	7.67248	4.40568	2.41036e-06
ANI_1_1158144	An16g08620	Ortholog(s) have mRNA cleavage and polyadenylation specificity factor complex localization	0.921285	4.5415	4.39954	2.52141e-06
ANI_1_1712024	An02g12390	Ortholog(s) have transcription coactivator activity, role in positive regulation of transcription from RNA polymerase II promoter and cytosol, mitochondrion, nucleolus localization	26.1761	127.04	4.39937	1.46215e-07
ANI_1_1872144	An16g06400	Ortholog(s) have role in DNA strand renaturation, cellular response to drug, interstrand cross-link repair, recombinational repair and mitochondrial nucleoid localization	0.902329	4.37546	4.37442	0.000194869
ANI_1_154024	An02g01250	Ortholog of A. nidulans FGSC A4 : AN10801, A. fumigatus Af293 : Afu2g14240, A. oryzae RIB40 : AO090023000105, Aspergillus wentii : Aspwe1_0142014 and Aspergillus sydowii : Aspsy1_0132641	0.977462	4.72372	4.37376	2.74142e-06
ANI_1_3160014	An01g12120	Has domain(s) with predicted DNA binding, sequence-specific DNA binding RNA polymerase II transcription factor activity, zinc ion binding activity and role in regulation of transcription, DNA-dependent, transcription, DNA-templated	0.535191	2.64946	4.36774	0.00222295
ANI_1_588074	An08g04070	Ortholog(s) have mitochondrion targeting sequence binding, protein channel activity	24.4341	118.925	4.36163	1.31638e-07
ANI_1_2076014	An01g00240	Has domain(s) with predicted electron carrier activity, heme binding, iron ion binding, monooxygenase activity, oxidoreductase activity, acting on paired donors, with incorporation or reduction of molecular oxygen activity	0.184149	0.907107	4.35926	0.0047066
ANI_1_434034	An03g03700	Myo-inositol-1	3.48514	16.6991	4.35675	1.05294e-06
ANI_1_860084	An09g06590	Hsp90 chaperone	83.7487	405.524	4.35471	1.06165e-07
ANI_1_2238094	An11g07270	Has domain(s) with predicted NAD binding, oxidoreductase activity, acting on the CH-OH group of donors, NAD or NADP as acceptor activity and role in oxidation-reduction process	0.305239	1.46568	4.34311	0.00476591
ANI_1_1752094	An11g02660	Ortholog(s) have role in positive regulation of secondary metabolite biosynthetic process, secondary metabolite biosynthetic process	0.507636	2.48339	4.33731	3.15334e-05
ANI_1_1008104	An12g08360	Ortholog(s) have mitochondrion localization	2.22985	10.6769	4.33661	9.05917e-06
ANI_1_1486094	An11g11290	Ortholog of A. nidulans FGSC A4 : AN3467, Aspergillus wentii : Aspwe1_0029470, Aspergillus versicolor : Aspve1_0040518 and Aspergillus clavatus NRRL 1 : ACLA_033380	9.82791	47.7337	4.33167	3.38466e-05
ANI_1_746074	An08g05200	Ortholog(s) have DNA binding activity	4.61293	22.0132	4.32475	2.16413e-07
ANI_1_780104	An12g06430	Has domain(s) with predicted RNA binding, RNA-directed DNA polymerase activity, ribonuclease H activity and role in RNA-dependent DNA replication	0.487113	2.35303	4.32202	0.000213003
ANI_1_1116144	An16g08380	Ortholog(s) have U4/U6 x U5 tri-snRNP complex, cytosol localization	5.09897	24.7152	4.32043	5.19432e-07
ANI_1_3150024	An02g12490	Ortholog(s) have ubiquitin-specific protease activity	1.1141	5.29323	4.31862	1.03575e-05
ANI_1_178184	An04g00490	Ortholog(s) have protein serine/threonine kinase inhibitor activity	1.74556	8.37001	4.31511	1.20507e-06
ANI_1_414074	An08g02930	Ortholog(s) have role in poly(A)+ mRNA export from nucleus and cytosol, nuclear membrane, nuclear pore outer ring, spindle pole body localization	3.2979	15.8825	4.30418	2.80314e-07
ANI_1_74104	An12g00570	Ortholog of A. nidulans FGSC A4 : AN9100, A. fumigatus Af293 : Afu7g02100, A. oryzae RIB40 : AO090038000587, Aspergillus wentii : Aspwe1_0112810 and Aspergillus sydowii : Aspsy1_0035583	2.37436	11.3777	4.30381	2.29685e-06
ANI_1_816084	An09g06320	Signal recognition particle protein	4.36296	20.9704	4.30304	3.82341e-07
ANI_1_2198064	An07g10390	#N/A	11.8955	56.6641	4.29853	2.4298e-07
ANI_1_2112024	An02g00190	Protein similar to enantiomer-selective amidase; expression repressed by tunicamycin and DTT	1.30847	6.24127	4.29607	4.70567e-06
ANI_1_1116184	An04g07010	Calmodulin	7.11144	33.5836	4.29253	6.03844e-07
ANI_1_528054	An06g01900	Ortholog of A. nidulans FGSC A4 : AN3709, AN0485, A. fumigatus Af293 : Afu4g13930, Afu6g12690, A. niger CBS 513.88 : An01g14510 and A. oryzae RIB40 : AO090023000254, AO090003001584	9.16806	43.9948	4.29233	2.1477e-07
ANI_1_1752014	An01g12960	Ortholog(s) have butyryl-CoA dehydrogenase activity and role in fatty acid beta-oxidation using acyl-CoA dehydrogenase	1.63808	7.74896	4.28675	4.14585e-06
ANI_1_3298024	An02g13770	Ortholog of A. nidulans FGSC A4 : AN4257, A. fumigatus Af293 : Afu6g12230, Afu7g04010, A. niger CBS 513.88 : An13g00460 and A. oryzae RIB40 : AO090026000813, AO090120000195	0.47251	2.26367	4.28498	0.000104967
ANI_1_348014	An01g02800	Ortholog(s) have signal sequence binding activity, role in protein targeting to ER and cytosol, nuclear periphery, signal recognition particle, endoplasmic reticulum targeting localization	7.4672	35.6087	4.28364	2.80346e-07
ANI_1_1126064	An07g08990	Pyruvate kinase	33.7524	161.863	4.28113	2.08523e-07
ANI_1_1620024	An02g11660	Ortholog(s) have mitochondrion localization	3.30061	15.4241	4.28098	6.38119e-06
ANI_1_640034	An03g05100	Ortholog(s) have role in exonucleolytic trimming to generate mature 3'-end of 5.8S rRNA from tricistronic rRNA transcript (SSU-rRNA, 5.8S rRNA and LSU-rRNA), more	7.48469	36.0403	4.27958	1.65336e-05
ANI_1_236094	An11g01690	cytoplasmic ribosomal protein of the small subunit S4.e	435.101	2070.39	4.27921	1.44158e-07
ANI_1_320094	An11g02360	Ortholog(s) have chaperonin-containing T-complex localization	13.0224	62.1798	4.27286	3.57171e-06
ANI_1_738064	An07g05940	Ortholog(s) have cytosol localization	3.90449	18.687	4.26619	2.79739e-06
ANI_1_450104	An12g03570	Orotidine-5'-phosphate decarboxylase; mutants show decreased resistance to weak acid preservatives	10.6255	50.2436	4.25813	3.80739e-07
ANI_1_224094	not_available	#N/A	39.551	185.899	4.24891	4.44065e-07
ANI_1_1386024	An02g09720	Ortholog(s) have glutamate-cysteine ligase activity, role in cellular response to cadmium ion, detoxification of cadmium ion, glutathione biosynthetic process, glutathione transport and cytosol, nucleus localization	16.8658	79.1025	4.24807	2.36236e-07
ANI_1_524064	An07g04240	Ortholog(s) have GTPase activity, signal transducer activity	1.6867	7.92696	4.24388	6.61588e-05
ANI_1_1690094	An11g01960	Has domain(s) with predicted catalytic activity, molybdenum ion binding, pyridoxal phosphate binding activity	1.76169	8.21732	4.2438	1.30548e-05
ANI_1_908084	An09g06850	NADH-ubiquinone oxidoreductase; respiratory-chain NADH dehydrogenase	41.1316	194.449	4.24191	1.73205e-07
ANI_1_1484014	An01g10980	Ortholog(s) have cytosol localization	4.37868	20.4909	4.24099	4.82734e-07
ANI_1_450184	An04g02140	Ortholog(s) have pyruvate transmembrane transporter activity, role in mitochondrial pyruvate transport and integral to mitochondrial inner membrane localization	4.45204	20.9702	4.23543	1.68119e-06
ANI_1_2742024	An02g07950	Has domain(s) with predicted sequence-specific DNA binding RNA polymerase II transcription factor activity, zinc ion binding activity, role in regulation of transcription, DNA-dependent and nucleus localization	2.21333	10.4296	4.22985	3.83247e-06
ANI_1_1264144	An16g09320	Ortholog(s) have alanine-tRNA ligase activity, role in alanyl-tRNA aminoacylation and cytosol, mitochondrion localization	59.3263	279.68	4.22507	1.7298e-07
ANI_1_3332024	An02g14330	Ortholog(s) have U2 snRNP localization	24.1334	113.133	4.2238	5.50998e-07
ANI_1_1388124	An14g03780	Ortholog(s) have ATP-dependent RNA helicase activity, exoribonuclease II activity	13.2307	62.0536	4.21877	2.55839e-07
ANI_1_192164	An18g01590	Mitochondrial carnitine acetyltransferase; induced by fenpropimorph	1.51503	7.08693	4.21779	2.69105e-06
ANI_1_1170184	An04g07340	Ortholog(s) have unfolded protein binding activity	23.1672	108.981	4.2136	2.20104e-07
ANI_1_2524014	An01g05190	Ortholog(s) have U2-type spliceosomal complex localization	1.67274	7.88145	4.20989	1.28068e-06
ANI_1_440124	An14g03060	Ortholog of Aspergillus wentii : Aspwe1_0165653, Aspergillus niger ATCC 1015 : 201544-mRNA, Aspergillus carbonarius ITEM 5010 : Acar5010_209600 and Aspergillus brasiliensis : Aspbr1_0050031	3.19018	14.9546	4.20943	1.33687e-06
ANI_1_406184	An04g01910	Has domain(s) with predicted nucleic acid binding activity	6.96699	32.5135	4.20662	4.48876e-07
ANI_1_772164	An18g05810	Protein with similarity to cytoplasmic ribosomal protein of the small subunit S26	357.884	1673.36	4.20564	1.03344e-06
ANI_1_1338014	An01g09860	Ortholog(s) have nucleus localization	2.44918	11.3392	4.20031	5.06705e-06
ANI_1_302154	An17g02140	Essential GDP-mannose transporter	15.8724	73.8008	4.19874	2.94022e-07
ANI_1_2278184	An04g09920	Has domain(s) with predicted nucleotide binding, oxidoreductase activity and role in metabolic process	0.822625	3.74883	4.19688	0.000576173
ANI_1_280024	An02g02040	Ortholog of A. nidulans FGSC A4 : AN6228, A. fumigatus Af293 : Afu2g13290, A. oryzae RIB40 : AO090026000289, Aspergillus wentii : Aspwe1_0054052 and Aspergillus sydowii : Aspsy1_0058186	4.55498	21.5097	4.19426	7.53257e-07
ANI_1_802164	An18g05980	Ras GTPase	18.1527	85.0643	4.19426	2.62907e-07
ANI_1_198144	An16g01520	Ortholog(s) have role in ascospore formation, conidium formation, hyphal growth, regulation of ascospore formation, regulation of meiosis I and regulation of mitosis, more	2.86328	13.3709	4.19388	6.5078e-07
ANI_1_1370164	not_available	#N/A	2.36642	11.0936	4.19102	3.39759e-05
ANI_1_484104	An12g03920	Ortholog(s) have nuclear pore localization	2.78241	13.0329	4.18494	0.000125208
ANI_1_494154	An17g01865	Ortholog(s) have calmodulin-dependent protein kinase activity, role in negative regulation of establishment or maintenance of bipolar cell polarity regulating cell shape, regulation of nuclear division and cytosol, nucleus localization	0.427767	2.01237	4.18152	0.000241771
ANI_1_1148024	An02g08090	Ortholog(s) have role in mRNA splicing, via spliceosome, regulation of DNA methylation and U4/U6 x U5 tri-snRNP complex, U5 snRNP localization	9.7627	46.0108	4.18081	0.00439933
ANI_1_904104	An12g07550	Protein of unknown function	12.6435	59.3364	4.17494	0.000106576
ANI_1_1752144	An16g04920	Ortholog of A. nidulans FGSC A4 : AN5995, A. fumigatus Af293 : Afu2g10110, A. oryzae RIB40 : AO090011000625, Aspergillus wentii : Aspwe1_0045120 and Aspergillus sydowii : Aspsy1_0031289	7.14584	33.1962	4.16989	8.05455e-07
ANI_1_2494094	An11g09700	Siroheme synthase; involved in siroheme biosythesis	4.04882	18.5043	4.16806	1.12133e-06
ANI_1_1216034	An03g02920	Has domain(s) with predicted 4 iron, 4 sulfur cluster binding, catalytic activity, metal ion binding activity, role in Mo-molybdopterin cofactor biosynthetic process and molybdopterin synthase complex localization	7.93557	36.1952	4.16633	3.4758e-05
ANI_1_1274094	An11g09870	Putative palmitoleyltransferase; expression repressed by tunicamycin and DTT	0.969928	4.49676	4.16372	8.80935e-06
ANI_1_1360134	An15g03370	Ortholog(s) have role in poly(A)+ mRNA export from nucleus and cytosol, transcription factor TFIID complex localization	3.81755	17.6988	4.15486	1.16993e-06
ANI_1_1752184	An04g03490	Ortholog of A. nidulans FGSC A4 : AN1684, A. fumigatus Af293 : Afu4g08650, A. oryzae RIB40 : AO090023000691, Aspergillus wentii : Aspwe1_0167016 and Aspergillus sydowii : Aspsy1_0026068	0.781822	3.67399	4.1531	0.00155079
ANI_1_1592144	An16g02700	Has domain(s) with predicted DNA binding, sequence-specific DNA binding RNA polymerase II transcription factor activity, zinc ion binding activity and role in regulation of transcription, DNA-dependent, transcription, DNA-templated	0.751244	3.45459	4.14658	1.61607e-05
ANI_1_50104	An12g00390	Ortholog(s) have role in positive regulation of cell-substrate adhesion and cytoplasm localization	6.11717	28.2549	4.14542	3.89871e-07
ANI_1_764134	An15g05680	Ortholog(s) have role in mRNA splicing, via spliceosome and U1 snRNP, U2 snRNP, U4/U6 x U5 tri-snRNP complex, U5 snRNP, cytosol localization	16.6556	76.8641	4.14462	5.04609e-07
ANI_1_1394164	An18g05110	Has domain(s) with predicted zinc ion binding activity	2.01978	9.22581	4.14328	3.04711e-06
ANI_1_654124	An14g04710	Aspergillopepsin A, a pepsin family secreted acid protease; expression increases by growth without ammonia; under carbon control and pH regulation	2.1557	9.98187	4.13961	6.97675e-05
ANI_1_1104074	An08g07840	Putative cytochrome P450 reductase; NADPH-ferrihemoprotein reductase; induced by benzoic acid; longer cprA-beta transcript carries a small uORF	8.54815	39.079	4.13859	4.39764e-07
ANI_1_640164	An18g04790	Ortholog(s) have disulfide oxidoreductase activity, glutathione peroxidase activity, glutathione transferase activity, role in cellular response to oxidative stress and cytosol, mitochondrion localization	12.2655	55.0063	4.13832	0.00222645
ANI_1_1410074	An08g10530	Mitochondrial aconitate hydratase	14.7102	68.31	4.13133	0.000216063
ANI_1_1440014	not_available	#N/A	202.221	927.62	4.12884	2.76479e-07
ANI_1_2064014	An01g00130	Ortholog(s) have fibrinogen binding, glutaminyl-tRNA synthase (glutamine-hydrolyzing) activity and role in endoplasmic reticulum organization, glutaminyl-tRNAGln biosynthesis via transamidation	4.12238	18.8086	4.12707	1.33671e-06
ANI_1_334154	not_available	#N/A	20.6463	94.6038	4.1231	5.19717e-07
ANI_1_1588034	An03g06650	Has domain(s) with predicted phosphoric diester hydrolase activity and role in lipid metabolic process	2.97786	13.7434	4.12279	2.19476e-06
ANI_1_1478124	An14g05050	Has domain(s) with predicted zinc ion binding activity	0.983557	4.46706	4.12066	1.4849e-05
ANI_1_1630184	not_available	#N/A	4.62004	21.3548	4.11632	0.00130043
ANI_1_566014	An01g04420	Ortholog of A. nidulans FGSC A4 : AN2744, A. fumigatus Af293 : Afu1g05190, A. oryzae RIB40 : AO090003000815, Aspergillus wentii : Aspwe1_0049622 and Aspergillus sydowii : Aspsy1_0155381	0.452582	2.06614	4.10591	0.000390984
ANI_1_92154	An17g00730	Ortholog(s) have cytosol, mitochondrion, nucleus localization	5.54121	24.9974	4.10553	1.70316e-06
ANI_1_1040144	An16g07800	Ortholog(s) have bis(5'-nucleosyl)-tetraphosphatase activity, sulfate adenylyltransferase (ADP) activity, role in nucleoside catabolic process, nucleotide biosynthetic process and cytoplasm, nucleus localization	1.40155	6.33377	4.09806	4.03683e-05
ANI_1_2460014	An01g04050	Has domain(s) with predicted hydrolase activity	20.5575	94.4022	4.09351	4.46494e-07
ANI_1_2466014	An01g04120	Has domain(s) with predicted hydrolase activity	15.8616	72.589	4.08369	5.39319e-07
ANI_1_524154	An17g02390	Cytoplasmic ribosomal protein of the small subunit RP10B	137.05	624.436	4.08246	6.46193e-07
ANI_1_778134	An15g05750	Ortholog of Aspergillus tubingensis : Asptu1_0059609 and Aspergillus acidus : Aspfo1_0061148	2.19818	9.96349	4.08175	4.03277e-06
ANI_1_1436024	An02g10210	Ortholog(s) have protein serine/threonine phosphatase activity	2.56264	11.6756	4.07942	1.22462e-06
ANI_1_1660064	An07g03380	2-hydroxyacylsphingosine 1-beta-glucosyltransferase	4.68713	21.2641	4.07576	1.30469e-06
ANI_1_1484124	An14g05150	Ortholog(s) have ubiquitin-specific protease activity, role in protein deubiquitination and endoplasmic reticulum localization	6.79426	30.8923	4.07525	6.57563e-07
ANI_1_1422124	An14g04400	Succinate dehydrogenase (ubiquinone)	7.72146	35.1047	4.07454	1.4733e-06
ANI_1_190024	An02g01510	Putative SEC63 complex subunit; expression enhanced by maltose	3.05325	13.686	4.07424	5.98468e-06
ANI_1_1774094	An11g02950	Predicted calpain family cysteine protease	0.406234	1.86973	4.06566	0.000107555
ANI_1_626144	An16g04400	Ortholog(s) have Ran GTPase binding activity, role in protein import into nucleus and cytosol, nuclear envelope localization	15.3387	69.6831	4.06101	0.00263216
ANI_1_684184	An04g03710	Ortholog(s) have G-protein alpha-subunit binding, guanyl-nucleotide exchange factor activity	3.53864	15.8772	4.06016	1.80589e-06
ANI_1_500104	An12g04010	Has domain(s) with predicted ATP binding, protein kinase activity and role in protein phosphorylation	1.83342	8.24699	4.05804	1.29821e-06
ANI_1_1762064	An07g04920	Ortholog(s) have fungal-type vacuole localization	0.231125	1.01969	4.05686	0.00265845
ANI_1_2376014	An01g02790	Ortholog of A. nidulans FGSC A4 : AN10498, A. fumigatus Af293 : Afu1g03930, A. oryzae RIB40 : AO090003000957, Neosartorya fischeri NRRL 181 : NFIA_020760 and Aspergillus wentii : Aspwe1_0066343	14.9521	68.0896	4.05548	3.65749e-07
ANI_1_220154	An17g01580	Ortholog(s) have role in negative regulation of transcription from RNA polymerase II promoter, regulation of growth rate, regulation of secondary metabolite biosynthetic process, sporocarp development involved in sexual reproduction	1.27832	5.84276	4.04138	0.00438621
ANI_1_2520094	An11g09900	Ortholog(s) have U2 snRNP localization	0.895399	4.01896	4.03924	4.0432e-05
ANI_1_870074	An08g06200	Ortholog(s) have mitochondrial outer membrane localization	1.28212	5.77268	4.03847	9.39757e-05
ANI_1_592074	An08g04080	Ortholog(s) have ADP binding, peptidase activity and mitochondrial processing peptidase complex localization	7.12832	31.401	4.03721	0.000177179
ANI_1_422034	An03g03590	Ortholog(s) have sequence-specific DNA binding activity	5.2809	23.8992	4.03444	1.08872e-06
ANI_1_1390104	An12g01180	Ortholog(s) have role in cellular response to UV and cytosol, nucleus localization	2.2506	10.2296	4.02947	0.00050948
ANI_1_582084	An09g04790	Ortholog of A. nidulans FGSC A4 : AN3145, A. fumigatus Af293 : Afu3g13930, A. oryzae RIB40 : AO090012000761, Aspergillus wentii : Aspwe1_0409946 and Aspergillus sydowii : Aspsy1_0742106	7.37524	33.1439	4.0272	5.9824e-07
ANI_1_1304164	An18g03770	Ortholog(s) have extracellular region localization	7.75573	34.7742	4.01927	5.10202e-07
ANI_1_1906024	An02g13830	Ortholog(s) have role in attachment of spindle microtubules to kinetochore involved in mitotic sister chromatid segregation, kinetochore assembly, protein localization to kinetochore	1.75184	7.86559	4.01566	3.99705e-05
ANI_1_712074	An08g04900	Ortholog(s) have role in regulation of mitotic cell cycle and cytosol, nuclear membrane, nuclear pore localization	4.83081	21.8141	4.01303	0.000628926
ANI_1_438094	An11g03170	Ortholog(s) have cytosol, nucleus localization	10.4895	46.4294	4.00834	1.0834e-05
ANI_1_998184	An04g06080	Ortholog(s) have role in ER to Golgi vesicle-mediated transport, regulation of exocytosis	1.20967	5.33791	4.00818	6.83596e-06
ANI_1_1464164	An18g06430	Ortholog of A. nidulans FGSC A4 : AN10705, A. fumigatus Af293 : Afu6g06630, A. oryzae RIB40 : AO090003000039, Neosartorya fischeri NRRL 181 : NFIA_052280 and Aspergillus wentii : Aspwe1_0170257	1.47579	6.55087	4.00729	6.1616e-05
ANI_1_1920014	An01g14160	Ortholog(s) have protein serine/threonine phosphatase activity, role in cellular response to heat, protein dephosphorylation, regulation of vacuole fusion, non-autophagic and fungal-type vacuole membrane, mitochondrion localization	4.88089	21.5054	4.00337	1.73556e-06
ANI_1_688124	An14g04950	Ortholog(s) have U1 snRNP, cytosol localization	9.08322	40.9288	4.0031	0.000650789
ANI_1_1328184	An04g08980	Ortholog(s) have cytosol localization	342.24	1524	4.00023	4.82983e-07
ANI_1_1742074	An08g02190	Ortholog(s) have role in chromatin remodeling and Ino80 complex, cytosol localization	1.63279	7.21226	3.99923	2.70089e-05
ANI_1_990184	An04g06040	Ortholog(s) have histone acetyltransferase activity	2.92888	13.0855	3.99763	3.45218e-06
ANI_1_762024	An02g05490	Ca2+/calmodulin-dependent protein kinase	2.95852	13.1887	3.99331	2.45854e-06
ANI_1_3330014	An01g14210	Has domain(s) with predicted orotidine-5'-phosphate decarboxylase activity and role in 'de novo' pyrimidine nucleobase biosynthetic process	0.663648	2.92296	3.99078	0.000173755
ANI_1_2014094	An11g05310	Has domain(s) with predicted DNA binding, sequence-specific DNA binding RNA polymerase II transcription factor activity, zinc ion binding activity and role in regulation of transcription, DNA-dependent, transcription, DNA-templated	3.91121	17.1796	3.98068	1.96486e-06
ANI_1_380024	An02g02830	Protein with a predicted role in retention of ER membrane proteins; expression enhanced by maltose	2.27821	9.98157	3.96541	1.07547e-05
ANI_1_260154	An17g01925	Ortholog(s) have role in activation of bipolar cell growth, cellular calcium ion homeostasis, cellular response to cation stress, regulation of membrane potential, response to drug and cytosol localization	12.1267	53.8526	3.94942	2.64746e-06
ANI_1_400164	An18g03180	Ortholog(s) have cytosol, nucleus localization	0.412493	1.80781	3.94858	0.00261828
ANI_1_1436074	An08g10690	Putative mitochondrial NADH ubiquinone reductase, 40 kDa subunit; repressed by growth on starch and lactate	9.43802	41.5088	3.94501	1.24485e-06
ANI_1_1000064	An07g08100	Ortholog(s) have protein histidine kinase activity	16.6493	73.5941	3.94486	5.9574e-07
ANI_1_268074	An08g01770	Ortholog(s) have mitotic spindle pole body, nucleus localization	17.1364	75.0458	3.94341	9.74798e-07
ANI_1_1736024	An02g12630	Putative glucosyltransferase; expression enhanced by maltose	0.396494	1.74248	3.94086	0.000654573
ANI_1_1674064	An07g03890	Ortholog(s) have protein homodimerization activity, ubiquitin-protein ligase activity	20.6733	89.4349	3.94074	0.000426339
ANI_1_254144	An16g01820	Ortholog(s) have role in phosphate ion transport and endoplasmic reticulum, mitochondrion, plasma membrane localization	46.4709	202.563	3.93868	8.5083e-07
ANI_1_458184	An04g02190	Mevalonate kinase	3.74042	16.3415	3.93049	2.39058e-06
ANI_1_1638104	An12g03170	Has domain(s) with predicted DNA binding, sequence-specific DNA binding RNA polymerase II transcription factor activity, zinc ion binding activity and role in regulation of transcription, DNA-dependent, transcription, DNA-templated	0.871804	3.8192	3.92917	3.72501e-05
ANI_1_548104	An12g04390	Has domain(s) with predicted nucleotide binding, oxidoreductase activity, zinc ion binding activity and role in oxidation-reduction process	0.368085	1.62446	3.92585	0.00471516
ANI_1_810164	An18g06110	Ortholog(s) have role in G-protein coupled receptor signaling pathway, cellular response to heat, cellular response to oxidative stress, conidium formation	2.6222	11.4172	3.92493	3.97946e-06
ANI_1_1976094	An11g04720	Has domain(s) with predicted carboxy-lyase activity, pyridoxal phosphate binding activity and role in carboxylic acid metabolic process	1.76642	7.68848	3.92209	1.23398e-05
ANI_1_2358104	An12g10510	Has domain(s) with predicted hydrolase activity and role in metabolic process	0.174941	0.766001	3.90373	0.00454287
ANI_1_1420134	An15g04050	Has domain(s) with predicted solute:hydrogen antiporter activity, role in cation transport, transmembrane transport and integral to membrane localization	0.371822	1.59268	3.89871	0.00269782
ANI_1_1074034	An03g01700	Ortholog of Aspergillus niger ATCC 1015 : 45728-mRNA and Aspergillus carbonarius ITEM 5010 : Acar5010_172870	2.63333	11.5042	3.89789	5.05491e-06
ANI_1_1044014	An01g07810	Ortholog(s) have role in negative regulation of induction of conjugation with cellular fusion, negative regulation of transcription from RNA polymerase II promoter and cytoplasm, nucleus localization	4.4793	19.4567	3.89669	3.04924e-06
ANI_1_1092184	An04g06890	Ortholog(s) have signal sequence binding activity, role in protein targeting to ER and cytosol, nucleus, signal recognition particle, endoplasmic reticulum targeting localization	1.18769	5.18054	3.89605	1.5534e-05
ANI_1_2076074	An08g06760	Ortholog of A. nidulans FGSC A4 : AN0704, A. fumigatus Af293 : Afu1g13700, A. oryzae RIB40 : AO090012000507, Aspergillus wentii : Aspwe1_0027785 and Aspergillus sydowii : Aspsy1_0144836	3.19014	13.9621	3.89403	2.0672e-05
ANI_1_362084	An09g03100	GPI-anchored alpha-glucanosyltransferase; alpha-glucan transferase; induced by caspofungin	1.1346	4.99085	3.8916	8.77934e-05
ANI_1_1076074	An08g07570	Isopentenyl diphosphate:dimethylallyl diphosphate isomerase (IPP isomerase)	12.9453	56.1422	3.89086	1.49694e-06
ANI_1_888124	An14g06480	Ortholog(s) have role in mRNA splicing, via spliceosome and U1 snRNP, U2 snRNP, U2-type prespliceosome, U4/U6 x U5 tri-snRNP complex, U5 snRNP localization	6.90296	29.961	3.8819	6.76056e-05
ANI_1_1842184	An04g04510	Has domain(s) with predicted sequence-specific DNA binding, sequence-specific DNA binding transcription factor activity and role in regulation of transcription, DNA-dependent	3.74335	16.0484	3.88057	7.53567e-06
ANI_1_302164	An18g02490	Putative guanine nucleotide exchange factor; expression enhanced by maltose	1.19415	5.13573	3.88053	3.5713e-06
ANI_1_658144	An16g04650	Ortholog(s) have role in filamentous growth	2.21708	9.57211	3.87385	5.05687e-06
ANI_1_1066124	An14g00710	Protein with strong similarity to the bud emergence mediator Bem1p of Saccharomyces cerevisiae	11.3143	48.8328	3.87358	1.23616e-06
ANI_1_290144	An16g02040	Ortholog(s) have sequence-specific DNA binding activity	8.46835	36.3903	3.8717	1.23975e-06
ANI_1_780144	not_available	#N/A	2.05259	8.7793	3.86997	5.89531e-05
ANI_1_432024	An02g03210	Ortholog of A. nidulans FGSC A4 : AN5891, A. fumigatus Af293 : Afu2g11210, A. oryzae RIB40 : AO090026000529, Neosartorya fischeri NRRL 181 : NFIA_086490 and Aspergillus clavatus NRRL 1 : ACLA_070170	7.00394	30.119	3.86694	1.30394e-06
ANI_1_750024	An02g05420	Putative C2H2 transcription factor; predicted role in conidiation; expressed in germinating conidia	2.13214	9.059	3.86393	5.21745e-06
ANI_1_826094	An11g06200	Putative NADH ubiquinone reductase, 31 kD subunit; protein levels influenced by the presence of lactate	3.70535	15.9586	3.85841	7.32111e-06
ANI_1_1722014	An01g12700	Ortholog(s) have role in histone H3-K4 methylation and Set1C/COMPASS complex, cytosol localization	15.2922	66.1232	3.85772	1.19312e-06
ANI_1_636064	An07g05110	Ortholog(s) have 1-phosphatidylinositol binding, GTP binding, structural molecule activity and role in conidiophore development, cytokinetic cell separation, hyphal growth, positive regulation of protein kinase activity	1.51479	6.60656	3.85426	0.000427028
ANI_1_818014	An01g06340	Ortholog of A. nidulans FGSC A4 : AN0365, A. fumigatus Af293 : Afu1g01950, A. oryzae RIB40 : AO090005000900, Aspergillus wentii : Aspwe1_0049744 and Aspergillus sydowii : Aspsy1_0040934	1.77175	7.69069	3.8531	6.52862e-05
ANI_1_1076064	An07g08690	Ortholog(s) have glycoprotein binding, metal ion binding, misfolded protein binding, peptide-N4-(N-acetyl-beta-glucosaminyl)asparagine amidase activity, structural constituent of cell wall activity	8.81049	37.9303	3.85031	1.25145e-06
ANI_1_1026104	An12g08580	Ortholog(s) have RNA binding, ribonuclease MRP activity, ribonuclease P activity and role in intronic box C/D snoRNA processing, mRNA cleavage, rRNA processing, tRNA processing	3.09987	13.3034	3.84975	2.7195e-06
ANI_1_58174	An10g00510	Ortholog(s) have S-(hydroxymethyl)glutathione dehydrogenase activity, alcohol dehydrogenase (NAD) activity, hydroxymethylfurfural reductase (NADH) activity	39.2354	164.774	3.84279	1.52378e-06
ANI_1_348064	An07g02890	Ortholog(s) have oxidized purine nucleobase lesion DNA N-glycosylase activity, role in base-excision repair, AP site formation and mitochondrion localization	1.29213	5.52766	3.84184	6.38925e-05
ANI_1_44074	An08g00440	Ortholog(s) have protein-arginine omega-N monomethyltransferase activity and role in peptidyl-arginine methylation	15.9557	68.4421	3.83492	1.83462e-06
ANI_1_254154	An17g01855	Has domain(s) with predicted DNA binding activity	0.350811	1.49992	3.83323	0.00108662
ANI_1_1794184	An04g03970	Ortholog(s) have cytosol, nucleus localization	2.02798	8.70056	3.83305	2.09956e-05
ANI_1_1268094	An11g09840	Ortholog(s) have enzyme activator activity, role in iron-sulfur cluster assembly and cytosol, extrinsic to mitochondrial inner membrane, mitochondrial matrix, nucleus localization	18.4275	78.8824	3.83274	1.93485e-06
ANI_1_1130184	An04g07090	Ortholog of A. nidulans FGSC A4 : AN2055, A. fumigatus Af293 : Afu4g09960, A. oryzae RIB40 : AO090003001238, Aspergillus wentii : Aspwe1_0102496 and Aspergillus sydowii : Aspsy1_0326546	6.06799	25.7272	3.82451	2.0638e-06
ANI_1_20124	An14g00100	Ortholog(s) have structural constituent of nuclear pore activity and role in nuclear pore organization, poly(A)+ mRNA export from nucleus, protein import into nucleus, ribosomal large subunit export from nucleus	20.3384	86.5941	3.82413	1.16113e-06
ANI_1_500134	An15g03360	Ortholog(s) have cytosol, nucleus localization	1.22459	5.12545	3.81893	0.000751051
ANI_1_126034	An03g01120	Aspartate transaminase; phenylalanine:alphaketoglutarate aminotransferase	3.16741	13.411	3.81819	7.91775e-06
ANI_1_2046074	An08g06380	Has domain(s) with predicted sequence-specific DNA binding, sequence-specific DNA binding transcription factor activity and role in regulation of transcription, DNA-dependent	2.66062	11.2119	3.81812	8.15446e-06
ANI_1_880164	An18g06600	Has domain(s) with predicted nucleotide binding, snRNA binding activity and role in mRNA splicing, via spliceosome	17.27	73.5844	3.81253	1.56358e-06
ANI_1_1632074	An08g00930	Has domain(s) with predicted nucleic acid binding, zinc ion binding activity	4.39219	18.6787	3.80961	8.62117e-06
ANI_1_40124	An14g00220	Ortholog(s) have role in protein import into mitochondrial outer membrane and mitochondrial outer membrane localization	14.188	60.3693	3.80386	4.69694e-06
ANI_1_2012144	An16g07990	Ortholog of A. nidulans FGSC A4 : AN10201, A. fumigatus Af293 : Afu8g04826, A. oryzae RIB40 : AO090005000664, Neosartorya fischeri NRRL 181 : NFIA_097640 and Aspergillus wentii : Aspwe1_0645178	1.58963	6.71953	3.8022	1.36754e-05
ANI_1_426064	An07g03430	Ortholog of A. nidulans FGSC A4 : AN11123/pom34, A. oryzae RIB40 : AO090020000578, Neosartorya fischeri NRRL 181 : NFIA_077800 and Aspergillus wentii : Aspwe1_0035338	1.42629	6.07818	3.79877	9.17557e-05
ANI_1_1334064	An07g10400	Putative histone chaperone FACT subunit	19.6605	83.2294	3.78374	1.28297e-06
ANI_1_452024	An02g03320	3-ketoacyl-CoA thiolase	4.95639	20.5167	3.78315	6.58377e-06
ANI_1_1916024	An02g13880	Ortholog(s) have role in G2/M transition of mitotic cell cycle, mRNA cis splicing, via spliceosome and Prp19 complex, cytosol, spliceosomal complex localization	17.8246	75.3764	3.78249	1.42265e-06
ANI_1_876084	An09g06680	Putative citrate synthase; predicted N-terminal mitochondrial import signal and a C-terminal peroxisomal target sequence (AKL)	34.6699	145.815	3.78154	1.45614e-06
ANI_1_934074	An08g06610	Ortholog(s) have cytosol, nucleus localization	10.097	42.3925	3.77537	2.48729e-06
ANI_1_1650144	An16g03550	Ortholog of A. nidulans FGSC A4 : AN5000, A. fumigatus Af293 : Afu4g10270, A. niger CBS 513.88 : An04g06650 and A. oryzae RIB40 : AO090003001195, AO090005001257	0.847793	3.4938	3.77056	0.00308577
ANI_1_1434024	An02g10190	Ortholog(s) have U2-type spliceosomal complex, mitotic spindle pole body localization	2.56	10.7704	3.76758	3.28149e-05
ANI_1_442144	An16g03100	Ortholog(s) have role in cellular response to drug and chaperonin-containing T-complex, nucleus localization	34.7143	146.183	3.76574	1.41711e-06
ANI_1_214024	An02g01620	Ortholog of A. nidulans FGSC A4 : AN6264, A. fumigatus Af293 : Afu2g12910, A. oryzae RIB40 : AO090026000343, Aspergillus wentii : Aspwe1_0117790 and Aspergillus sydowii : Aspsy1_0151049	6.04258	25.2869	3.75945	2.17986e-06
ANI_1_528024	An02g03850	Ortholog(s) have RNA cap binding activity, role in deadenylation-dependent decapping of nuclear-transcribed mRNA and cytoplasmic mRNA processing body, cytosol, mRNA cap binding complex, nucleus localization	6.81255	28.3505	3.75929	5.00968e-06
ANI_1_2246024	An02g01240	Has domain(s) with predicted protein heterodimerization activity, sequence-specific DNA binding activity and intracellular localization	2.53192	10.6835	3.75912	3.21399e-05
ANI_1_1150134	An15g00920	Ortholog(s) have role in mannan biosynthetic process, protein mannosylation	0.706877	2.97718	3.75485	0.000745249
ANI_1_524014	An01g04080	Ortholog of A. nidulans FGSC A4 : AN0406, A. fumigatus Af293 : Afu1g04990, A. oryzae RIB40 : AO090003000834, Aspergillus wentii : Aspwe1_0104266 and Aspergillus sydowii : Aspsy1_0639570	13.684	57.2548	3.75368	1.72627e-06
ANI_1_2024024	An02g14650	Ortholog(s) have role in mRNA cis splicing, via spliceosome and U4/U6 x U5 tri-snRNP complex localization	17.0036	71.6442	3.74746	1.47034e-06
ANI_1_516154	An17g02287	Has domain(s) with predicted hydrolase activity	11.8923	49.7002	3.74355	0.000233318
ANI_1_1242024	An02g08670	Ortholog(s) have carbohydrate binding activity	12.2742	50.5372	3.74292	2.56552e-06
ANI_1_3390014	An01g14770	Has domain(s) with predicted DNA binding, zinc ion binding activity, role in transcription, DNA-templated and nucleus localization	3.97855	16.4231	3.7428	5.2358e-06
ANI_1_1380014	An01g10150	Has domain(s) with predicted role in DNA-dependent transcription, initiation and transcription factor TFIID complex localization	3.22305	13.4149	3.74201	7.07195e-06
ANI_1_3352024	An02g14730	Has domain(s) with predicted 2-methylcitrate dehydratase activity and role in propionate catabolic process	1.10783	4.67034	3.74057	0.00251729
ANI_1_222134	An15g01330	Ortholog(s) have mitochondrion localization	3.7567	15.6501	3.73645	6.10712e-06
ANI_1_1258144	An16g09270	Ortholog(s) have histone binding, protein complex binding, protein homodimerization activity, protein kinase activator activity, ubiquitin binding activity	3.33895	13.864	3.73167	2.7101e-05
ANI_1_304154	An17g02150	Ortholog(s) have S-adenosylmethionine-dependent methyltransferase activity and nucleolus localization	3.02107	12.7094	3.7286	0.00021761
ANI_1_1424074	An08g10610	Ortholog(s) have mitochondrial membrane localization	4.75534	19.9055	3.72848	0.00147967
ANI_1_898024	An02g06570	Ortholog(s) have role in generation of catalytic spliceosome for first transesterification step and commitment complex, cytosol localization	22.7579	95.2936	3.71963	1.64744e-06
ANI_1_1252144	An16g09250	Ortholog(s) have role in mitochondrial translation and mitochondrion localization	11.7019	48.5687	3.71926	3.65735e-06
ANI_1_1030024	An02g07430	Homoserine dehydrogenase	2.27094	9.45727	3.71756	2.96822e-05
ANI_1_152124	An14g00880	Ortholog(s) have role in protein targeting to mitochondrion and mitochondrial outer membrane localization	7.81098	32.0614	3.71725	4.08283e-06
ANI_1_2156064	An07g09730	Ortholog(s) have ubiquitin-specific protease activity, role in protein deubiquitination and cytosol, nucleus localization	5.40254	22.5031	3.71239	2.45894e-06
ANI_1_2134014	An01g00690	Ortholog(s) have RNA polymerase II core promoter proximal region sequence-specific DNA binding transcription factor activity	3.64771	15.2656	3.70727	0.00124286
ANI_1_2242014	An01g01390	Ortholog(s) have RSC complex, SWI/SNF complex, cytosol localization	5.63055	23.4056	3.70426	3.43988e-06
ANI_1_1852014	An01g13690	Ortholog(s) have peroxisome matrix targeting signal-2 binding activity, role in fatty acid metabolic process, protein import into peroxisome matrix, docking and cytosol, nucleus, peroxisome localization	1.86276	7.7085	3.70329	5.86127e-05
ANI_1_1670064	An07g03670	Ortholog(s) have role in signal transduction and Golgi apparatus, endoplasmic reticulum, mitochondrion, plasma membrane localization	4.90843	20.4574	3.70177	2.79179e-06
ANI_1_1052104	An12g08730	Has domain(s) with predicted DNA binding, protein dimerization activity	16.1053	66.2807	3.70133	3.03821e-06
ANI_1_604034	An03g04910	Ortholog(s) have clathrin binding activity, role in Golgi to vacuole transport, endosomal transport and AP-1 adaptor complex, cytosol, endosome, nucleus localization	9.73605	39.575	3.69764	8.79162e-06
ANI_1_1264014	An01g09320	Ortholog(s) have ubiquitin-specific protease activity, role in protein deubiquitination and cytosol, ribosome localization	6.62375	27.3533	3.68802	6.39259e-06
ANI_1_566104	An12g04560	Ortholog(s) have cytosol, exosome (RNase complex), nucleus localization	21.8002	89.3855	3.68545	3.12853e-06
ANI_1_952014	An01g07200	Ortholog(s) have cytoplasm localization	2.51328	10.4123	3.68371	0.00485799
ANI_1_26094	An11g00220	Ortholog(s) have ferric-chelate reductase activity and role in cellular iron ion homeostasis, cellular response to iron ion starvation	3.64558	14.7018	3.67934	0.000118497
ANI_1_2482094	An11g09560	Has domain(s) with predicted nucleic acid binding, zinc ion binding activity	10.5345	43.0082	3.67809	3.81377e-06
ANI_1_486084	An09g03960	Ortholog of A. nidulans FGSC A4 : AN3866, AN4217, AN2525, A. fumigatus Af293 : Afu1g06150, Afu3g14470, Afu4g07810 and A. niger CBS 513.88 : An04g02220	0.558362	2.25038	3.67689	0.00207656
ANI_1_1648074	An08g01200	Ortholog of A. nidulans FGSC A4 : AN1327, A. fumigatus Af293 : Afu1g09610, A. oryzae RIB40 : AO090012000908, Aspergillus wentii : Aspwe1_0080095 and Aspergillus sydowii : Aspsy1_0053045	1.44082	5.86297	3.67659	2.23187e-05
ANI_1_840024	An02g06120	Prephenate dehydrogenase (NADP+)	24.6157	101.037	3.67	2.42768e-06
[truncated: 489 more rows]

## Sheet: T0-T1 down_regulated
fold change values for genes that decreased their transcript levels during first hour of germination
NCBI ID NUMBER	An number	AspGD annotation	T0 RPKM	T1 RPKM	fold change	p-val
ANI_1_1370184	An04g09170	Ortholog(s) have ATPase activity, ubiquitin binding activity	28.2131	14.5105	0.467275	0.00485125
ANI_1_1608124	An14g06580	Has domain(s) with predicted metal ion transmembrane transporter activity, role in metal ion transport, transmembrane transport and membrane localization	11.7292	5.89396	0.460978	0.00476386
ANI_1_1396094	An11g10730	Ortholog(s) have cytosol localization	18.8576	9.49024	0.453852	0.00445876
ANI_1_2182064	An07g09990	Hsp70 protein; induced by growth on starch and lactate	85.3725	42.7471	0.450478	0.00335982
ANI_1_522184	An04g02570	Ortholog(s) have role in mitochondrial respiratory chain complex IV assembly, mitochondrial respiratory chain supercomplex assembly	43.2586	21.6097	0.448209	0.00425111
ANI_1_652074	An08g04480	Dynamin GTPase	15.284	7.41882	0.445727	0.00281985
ANI_1_1814074	An08g03090	Putative calcium-transporting ATPase	5.65619	2.74289	0.443729	0.0035212
ANI_1_512104	An12g04070	Ortholog(s) have endoplasmic reticulum membrane localization	15.5895	7.70249	0.44364	0.00451527
ANI_1_654084	An09g05290	Ortholog(s) have 5'-3' exoribonuclease activity, magnesium ion binding activity and cytoplasmic mRNA processing body, cytoplasmic stress granule, cytosol localization	47.9423	23.5673	0.443305	0.00264652
ANI_1_486014	An01g03680	Ortholog(s) have ATPase activity, coupled to transmembrane movement of substances activity, role in fatty acid transport and integral to peroxisomal membrane localization	13.0611	6.34243	0.43891	0.00303476
ANI_1_2150104	An12g08320	Has domain(s) with predicted role in transmembrane transport and integral to membrane localization	51.1913	24.7659	0.437607	0.00245456
ANI_1_928104	An12g07720	Putative ferric (and cupric) reductase	62.8478	30.2152	0.431058	0.00211111
ANI_1_1788104	An12g04710	Ortholog(s) have polyphosphate kinase activity and role in microautophagy, polyphosphate metabolic process, vacuolar transport, vacuole fusion, non-autophagic	5.23234	2.51273	0.427884	0.00464078
ANI_1_1336164	An18g04150	Ortholog(s) have role in fatty acid metabolic process	9.67285	4.58109	0.427566	0.00416535
ANI_1_1450094	An11g11090	Ortholog(s) have ubiquitin-specific protease activity, role in protein deubiquitination and cytosol, nucleus localization	10.4856	4.89365	0.426367	0.00368322
ANI_1_870034	An03g06810	Ortholog(s) have sequence-specific DNA binding transcription factor activity and role in positive regulation of transcription from RNA polymerase II promoter, quinate catabolic process	27.1667	12.7742	0.425033	0.00177327
ANI_1_1468164	An18g06510	Ortholog(s) have nucleus localization	23.2682	10.7505	0.42489	0.00138581
ANI_1_736164	An18g05640	Ortholog of A. nidulans FGSC A4 : AN4252, AN10165, A. fumigatus Af293 : Afu1g06580/hel10, Afu1g11910, A. niger CBS 513.88 : An08g04120 and A. oryzae RIB40 : AO090001000456, AO090001000373	57.0027	25.9605	0.422208	0.00126153
ANI_1_704084	An09g05640	Ortholog(s) have role in cellular response to UV, poly(A)+ mRNA export from nucleus, transcription initiation from RNA polymerase II promoter and nucleus localization	29.0911	13.7326	0.422078	0.00185324
ANI_1_134184	An04g00140	Ortholog(s) have cytosol, nucleus localization	21.554	10.105	0.421352	0.00211471
ANI_1_124094	not_available	#N/A	117.192	54.0868	0.421244	0.00131107
ANI_1_1122184	An04g07050	Ortholog(s) have heat shock protein binding activity, role in protein folding, regulation of mitotic cell cycle and cytosol, nucleus localization	7.08497	3.34269	0.418932	0.00404201
ANI_1_164054	An06g01370	3-oxoadipate CoA transferase	8.02214	3.59863	0.418586	0.00335322
ANI_1_16104	An12g00120	Ortholog(s) have cytosol localization	16.5923	7.74897	0.417963	0.00168006
ANI_1_308084	not_available	#N/A	10.4475	4.88615	0.416994	0.0027115
ANI_1_970074	An08g06850	Has domain(s) with predicted nucleic acid binding, zinc ion binding activity and intracellular localization	58.4268	27.0135	0.413668	0.00126312
ANI_1_742144	An16g05340	Putative enoyl-(acyl carrier protein) reductase; induced by fenpropimorph	11.8498	5.34806	0.413356	0.00204449
ANI_1_2320024	An02g02270	Ortholog(s) have fungal-type vacuole membrane localization	50.1434	22.7749	0.41303	0.00118045
ANI_1_430144	An16g03040	Ortholog(s) have role in cellular response to drug and cytosol, nucleus localization	49.9895	22.4055	0.411484	0.00107367
ANI_1_1786064	An07g05060	Ortholog(s) have role in cellular carbohydrate catabolic process, conidiophore development, fungal-type cell wall organization or biogenesis, spore germination	11.074	5.08221	0.411131	0.00306868
ANI_1_1256144	An16g09280	Ortholog of A. oryzae RIB40 : AO090103000005, Aspergillus wentii : Aspwe1_0117885, Aspergillus versicolor : Aspve1_0880006 and Aspergillus sydowii : Aspsy1_0055893	32.2858	14.498	0.410652	0.00150331
ANI_1_1564084	An09g06510	Ortholog(s) have cationic amino acid transmembrane transporter activity	6.06584	2.75046	0.408293	0.0049865
ANI_1_378044	An05g00480	Putative transcription factor similar to A. nidulans stuA; predicted role in conidiophore development; expressed in germinating conidia	3.24367	1.44878	0.407681	0.0026585
ANI_1_1674014	An01g12390	Has domain(s) with predicted oxidoreductase activity and role in oxidation-reduction process	6.47847	2.97607	0.405979	0.00319477
ANI_1_2778024	An02g08270	Has domain(s) with predicted oxidoreductase activity and role in oxidation-reduction process	7.44688	3.28429	0.405797	0.0049063
ANI_1_1502024	An02g10730	Ortholog of A. nidulans FGSC A4 : AN8034, A. fumigatus Af293 : Afu5g02210, A. oryzae RIB40 : AO090102000294, Aspergillus wentii : Aspwe1_0114775 and Aspergillus sydowii : Aspsy1_0033693	3.9278	1.7289	0.4052	0.00279439
ANI_1_1230074	An08g08980	Ortholog(s) have role in cellular response to drug	30.7541	13.7743	0.405155	0.000961786
ANI_1_614034	An03g04960	Ortholog(s) have role in ascospore formation, hyphal growth, response to oxidative stress, sporocarp development involved in sexual reproduction	31.3056	14.2447	0.405134	0.00106409
ANI_1_852184	An04g04980	Ortholog of A. nidulans FGSC A4 : AN5587, A. fumigatus Af293 : Afu4g11520, Aspergillus wentii : Aspwe1_0100770, Aspergillus sydowii : Aspsy1_0030385 and Aspergillus terreus NIH2624 : ATET_03930	5.18595	2.33333	0.40473	0.0038119
ANI_1_1964144	An16g07520	Cysteine synthase	6.86002	3.12124	0.403648	0.00400432
ANI_1_766144	An16g05520	Ortholog(s) have superoxide dismutase copper chaperone activity, role in cellular copper ion homeostasis, cellular response to metal ion, intracellular copper ion transport and cytosol, mitochondrial inner membrane, nucleus localization	13.8458	6.02081	0.401457	0.00208921
ANI_1_36024	An02g00210	Protein similar to nonribosomal peptide synthases (NRPS-like), encoded in a predicted secondary metabolite gene cluster	3.29882	1.45826	0.400639	0.00202279
ANI_1_170114	An13g01190	Ortholog(s) have NEDD8-specific protease activity, SUMO-specific isopeptidase activity and role in asexual sporulation resulting in formation of a cellular spore, cullin deneddylation, protein desumoylation, response to light stimulus	20.2783	9.13205	0.400015	0.00168588
ANI_1_468064	An07g03760	Ortholog(s) have cytosol localization	6.57732	2.95431	0.398258	0.00185902
ANI_1_178124	An14g01050	Ortholog(s) have protein serine/threonine kinase activity, protein tyrosine kinase activity	7.60995	3.35196	0.398156	0.00132721
ANI_1_678124	An14g04880	Ortholog(s) have role in asexual sporulation resulting in formation of a cellular spore, intralumenal vesicle formation and protein retention in Golgi apparatus, more	11.1113	4.98802	0.397987	0.00276224
ANI_1_1688104	An12g03600	1-acylglycerol-3-phosphate acyltransferase	6.32825	2.77712	0.397872	0.00249799
ANI_1_2586094	An11g10920	Ortholog(s) have gamma-tubulin binding activity	2.26983	1.01894	0.395286	0.00266184
ANI_1_534084	An09g04300	Ortholog(s) have cytoskeletal protein binding, lipid binding activity	4.50769	1.9958	0.393914	0.00378205
ANI_1_588104	An12g04660	Ortholog(s) have cytosol localization	9.89091	4.26898	0.392974	0.00130815
ANI_1_64084	An09g00690	Ortholog(s) have ATPase activity, role in calcium ion transmembrane transport, hyphal growth and plasma membrane localization	3.19093	1.39665	0.39264	0.00206039
ANI_1_1442064	An07g00850	Ortholog of A. nidulans FGSC A4 : AN10775, AN2354, A. fumigatus Af293 : Afu6g09580, A. oryzae RIB40 : AO090023000566 and Neosartorya fischeri NRRL 181 : NFIA_055250, NFIA_057530	8.73944	3.81118	0.392591	0.00167964
ANI_1_170184	An04g00410	Putative dipeptidyl peptidase III	23.3301	10.2324	0.391838	0.00080664
ANI_1_796134	not_available	#N/A	5.24581	2.29811	0.391587	0.00377191
ANI_1_778014	An01g06050	Ortholog of A. nidulans FGSC A4 : AN10073, A. fumigatus Af293 : Afu1g02200, A. oryzae RIB40 : AO090005000879, Neosartorya fischeri NRRL 181 : NFIA_022450 and Aspergillus clavatus NRRL 1 : ACLA_032230	7.51277	3.15365	0.38934	0.00149634
ANI_1_842084	An09g06460	Has domain(s) with predicted protein phosphatase inhibitor activity and role in regulation of phosphoprotein phosphatase activity, regulation of signal transduction	10.7155	4.64671	0.389009	0.00195955
ANI_1_2082014	An01g00270	Has domain(s) with predicted role in transmembrane transport and integral to membrane localization	3.98122	1.73946	0.388494	0.00489375
ANI_1_2040074	An08g06260	Ortholog(s) have nucleotidyltransferase activity	2.41431	1.0447	0.387369	0.00350087
ANI_1_1196034	An03g02690	Ortholog(s) have intracellular localization	3.96841	1.70749	0.386825	0.00355367
ANI_1_1214064	An07g09570	Protein similar to phosphatidate cytidylyltransferase	5.38819	2.299	0.38655	0.00134291
ANI_1_1118014	An01g08420	Putative calnexin, integral membrane ER chaperone; expression enhanced by maltose; expression induced by tunicamycin and DTT	6.36105	2.74566	0.386466	0.00141165
ANI_1_1510124	An14g05500	Has domain(s) with predicted cysteine-type peptidase activity and role in proteolysis	3.13015	1.34845	0.385744	0.0019842
ANI_1_1212024	An02g08450	#N/A	19.9157	8.24962	0.384527	0.000382448
ANI_1_144184	An04g00190	Ortholog of Aspergillus wentii : Aspwe1_0254618, Aspergillus versicolor : Aspve1_0759274, Aspergillus zonatus : Aspzo1_0745802 and Aspergillus sydowii : Aspsy1_0163119	10.5931	4.54542	0.384373	0.00305152
ANI_1_240184	An04g00880	Ortholog(s) have hyphal tip localization	1.19206	0.504989	0.383463	0.00438124
ANI_1_1176134	An15g01300	Ortholog of A. nidulans FGSC A4 : AN6596, A. fumigatus Af293 : Afu6g04060, A. oryzae RIB40 : AO090701000130, Aspergillus wentii : Aspwe1_0065449 and Aspergillus sydowii : Aspsy1_0051825	5.90029	2.53763	0.383361	0.00137905
ANI_1_498034	An03g04210	#N/A	4.1394	1.78177	0.382949	0.00125709
ANI_1_1326094	An11g10190	Ortholog(s) have double-stranded DNA 3'-5' exodeoxyribonuclease activity, role in cellular response to reactive oxygen species and nucleus localization	14.2893	6.11391	0.382884	0.000806948
ANI_1_690094	An11g05180	Ortholog of A. nidulans FGSC A4 : AN2113, A. fumigatus Af293 : Afu2g05250/rfeD, A. oryzae RIB40 : AO090003000347, Aspergillus wentii : Aspwe1_0120495 and Aspergillus sydowii : Aspsy1_0141369	10.8343	4.57848	0.38266	0.000720348
ANI_1_630184	An04g03290	Long-chain-acyl-CoA dehydrogenase	18.202	7.9316	0.382402	0.000884137
ANI_1_14074	An08g00210	Glycerol 3-phosphate dehydrogenase (FAD-dependent sn-glycerol-3-phosphate dehydrogenase)	16.6232	7.13021	0.381585	0.000644817
ANI_1_1340094	An11g10320	Predicted actin-binding protein involved in endocytosis	3.71497	1.60049	0.381042	0.00159624
ANI_1_910024	not_available	#N/A	1377.88	579.873	0.380334	0.000348349
ANI_1_1292184	An04g08700	Ortholog(s) have cytoplasm localization	5.59143	2.33393	0.379874	0.00167978
ANI_1_1272064	An07g09920	Glutamate synthase (NADH)	37.857	15.4194	0.379453	0.00023465
ANI_1_1174164	An18g02380	Has domain(s) with predicted role in transmembrane transport and integral to membrane localization	5.32321	2.21593	0.377091	0.00267772
ANI_1_978144	An16g07380	Ortholog(s) have cytosol localization	13.1809	5.48653	0.376454	0.00110744
ANI_1_46134	An15g00240	Ortholog(s) have enzyme regulator activity, pyrophosphatase activity	5.66794	2.38426	0.375659	0.00222496
ANI_1_128094	An11g00770	Ortholog(s) have role in protein sumoylation and nucleus localization	6.30538	2.65043	0.374733	0.00121826
ANI_1_856024	An02g06280	Ortholog of A. nidulans FGSC A4 : AN4926, A. fumigatus Af293 : Afu3g10640, A. oryzae RIB40 : AO090003000608, Aspergillus wentii : Aspwe1_0103496 and Aspergillus sydowii : Aspsy1_0146244	10.4866	4.41562	0.374379	0.00294082
ANI_1_416074	An08g02950	#N/A	41.5408	17.3131	0.373964	0.000502369
ANI_1_2006144	An16g07940	Ortholog(s) have role in cellular response to DNA damage stimulus, cleistothecium development, conidiophore development, conidium formation and entrainment of circadian clock by photoperiod, more	5.60593	2.35583	0.372928	0.00153228
ANI_1_372014	An01g02940	Has domain(s) with predicted DNA binding, zinc ion binding activity, role in transcription, DNA-templated and nucleus localization	2.68257	1.07522	0.372826	0.00167171
ANI_1_1120144	An16g08410	Ortholog(s) have nucleus localization	4.00324	1.64246	0.371438	0.0015208
ANI_1_202124	An14g01210	Has domain(s) with predicted oxidoreductase activity and role in oxidation-reduction process	4.91358	2.00068	0.370619	0.00150143
ANI_1_1964094	An11g04600	Ortholog of A. fumigatus Af293 : Afu2g04890, A. oryzae RIB40 : AO090003000293, Neosartorya fischeri NRRL 181 : NFIA_081620 and Aspergillus clavatus NRRL 1 : ACLA_089760	4.94722	2.06709	0.370468	0.00297787
ANI_1_304024	An02g02260	Ortholog of S. cerevisiae : YMR155W, A. nidulans FGSC A4 : AN6220, A. fumigatus Af293 : Afu2g13390, A. oryzae RIB40 : AO090026000316 and Aspergillus wentii : Aspwe1_0118199	5.10447	2.04326	0.370308	0.00116594
ANI_1_1332014	An01g09830	Putative glutathione S-conjugate transporter	7.02496	2.90795	0.370236	0.00314062
ANI_1_150124	An14g00870	Ortholog of A. nidulans FGSC A4 : AN12072, A. fumigatus Af293 : Afu4g04000, Aspergillus wentii : Aspwe1_0115406, Aspergillus sydowii : Aspsy1_0158217 and Aspergillus terreus NIH2624 : ATET_02239	5.6178	2.31532	0.369664	0.00113478
ANI_1_830064	An07g06610	UDP-glucose:sterol glucosyltransferase; predicted role autophagy	17.1371	7.00566	0.369547	0.000295259
ANI_1_2084144	An16g08870	Triacylglycerol lipase	4.18042	1.65372	0.368703	0.00143869
ANI_1_432124	An14g03010	Has domain(s) with predicted sequence-specific DNA binding, sequence-specific DNA binding transcription factor activity and role in regulation of transcription, DNA-dependent	4.95197	2.0113	0.368351	0.00130255
ANI_1_2602094	An11g11160	Ortholog(s) have cystathionine gamma-synthase activity	14.3533	5.77898	0.367015	0.000405665
ANI_1_282094	An11g02040	6-phosphogluconate dehydrogenase, decarboxylating; induced by growth on starch and lactate	34.0472	13.6379	0.366522	0.000224365
ANI_1_86154	An17g00700	Ortholog of A. nidulans FGSC A4 : AN2234, A. fumigatus Af293 : Afu5g07265, A. oryzae RIB40 : AO090701000229, Aspergillus wentii : Aspwe1_0035000 and Aspergillus sydowii : Aspsy1_0039713	4.25027	1.73816	0.366488	0.00149091
ANI_1_2028144	An16g08110	Ortholog(s) have mitochondrion localization	3.11802	1.29673	0.366362	0.00149008
ANI_1_666014	An01g05220	Protein of unknown function	3.5201	1.40151	0.365899	0.000516513
ANI_1_1228144	An16g09130	Putative transcription factor	7.61178	3.0627	0.365642	0.000635141
ANI_1_1488094	An11g11310	Ortholog(s) have replication fork protection complex localization	74.5717	29.9038	0.365425	0.000242137
ANI_1_472064	An07g03850	Putative transaldolase; expression induced by growth on xylose; induced by growth on starch and lactate	29.6636	11.6993	0.365143	0.000239502
ANI_1_142054	An06g01200	Conserved endosomal membrane protein; expression enhanced by maltose	5.01594	2.03602	0.364952	0.00101093
ANI_1_914074	An08g06500	Ortholog(s) have peptidyl-prolyl cis-trans isomerase activity, protein phosphatase type 2A regulator activity	7.33064	2.9366	0.364177	0.000979038
ANI_1_2380024	An02g02970	Ortholog(s) have 3'-tyrosyl-DNA phosphodiesterase activity, role in single strand break repair and nucleus localization	2.97861	1.20732	0.364075	0.00295674
ANI_1_182184	An04g00510	Ortholog of A. nidulans FGSC A4 : AN10542, A. fumigatus Af293 : Afu4g06210, A. oryzae RIB40 : AO090023000969, Aspergillus sydowii : Aspsy1_0094879 and Aspergillus terreus NIH2624 : ATET_05601	6.10819	2.44539	0.363183	0.00194676
ANI_1_2424014	An01g03470	Ortholog(s) have cell division site, cell tip, mitotic spindle pole body, nucleus localization	6.45343	2.59078	0.36232	0.00036744
ANI_1_1484164	An18g06730	Ortholog(s) have Rho GTPase activator activity, role in negative regulation of Rho protein signal transduction, positive regulation of Rho GTPase activity and actomyosin contractile ring, growing cell tip localization	3.6652	1.47692	0.361559	0.00058628
ANI_1_974074	An08g06940	Putative histone H4.1	24.8852	9.80438	0.36092	0.000382266
ANI_1_2440024	not_available	#N/A	8.06788	3.18063	0.359707	0.000944446
ANI_1_1536184	An04g00340	Ortholog(s) have myo-inositol transmembrane transporter activity, role in carbohydrate import into cell, myo-inositol transport and Golgi apparatus, fungal-type vacuole membrane localization	3.27454	1.29978	0.359675	0.00223722
ANI_1_1698134	An15g06750	Ortholog of A. nidulans FGSC A4 : AN5168, AN1130, A. fumigatus Af293 : Afu6g07030, Afu4g13872, A. niger CBS 513.88 : An07g01930 and A. oryzae RIB40 : AO090701000916	2.87341	1.18111	0.35965	0.00128393
ANI_1_316014	An01g02410	Ortholog(s) have Golgi apparatus localization	15.0326	6.07736	0.35933	0.00105374
ANI_1_790184	An04g04480	Ortholog(s) have mitochondrion localization	8.09755	3.09258	0.358923	0.00337937
ANI_1_974024	An02g07070	Putative Atf1-like transcription factor; ortholog(s) have role in cellular response to heat, cellular response to oxidative stress; expressed in germinating conidia	51.633	20.5674	0.357399	0.000185904
ANI_1_946084	An09g00380	Has domain(s) with predicted ATP binding, protein serine/threonine kinase activity and role in protein phosphorylation	1.00642	0.403782	0.357268	0.00385894
ANI_1_2740024	An02g07940	Ortholog of A. nidulans FGSC A4 : AN1725, AN5027, A. fumigatus Af293 : Afu2g14400, Afu3g12130 and A. niger CBS 513.88 : An11g08400, An12g01310, An02g00780	1.91973	0.768173	0.356967	0.00483793
ANI_1_724184	An04g03950	Autophagy-related serine/threonine kinase; essential for autophagy	6.57047	2.57416	0.35603	0.00035078
ANI_1_620104	An12g04820	Ortholog(s) have cytosol localization	7.86211	3.1382	0.355896	0.000343918
ANI_1_386014	An01g03060	Ortholog(s) have cytosol, nuclear envelope localization	10.1288	3.89905	0.35569	0.000164686
ANI_1_2058094	An11g05660	Ortholog of A. nidulans FGSC A4 : AN9003, Aspergillus kawachii : Aspka1_0173957, Aspergillus versicolor : Aspve1_0104265 and Aspergillus sydowii : Aspsy1_0093599	10.4063	4.1403	0.353781	0.000251428
ANI_1_1770074	An08g02460	Ortholog(s) have SNAP receptor activity, role in Golgi vesicle transport, vesicle fusion and Golgi medial cisterna, SNARE complex localization	8.62088	3.35061	0.352466	0.00106174
ANI_1_2408014	An01g03170	Has domain(s) with predicted hydrolase activity	3.13267	1.2048	0.351173	0.00472572
ANI_1_1128064	An07g09005	Ortholog(s) have cytosol localization	13.6752	5.23513	0.350748	0.000592408
ANI_1_1382074	An08g10360	Ortholog(s) have ribonucleoprotein complex binding activity	10.7803	4.33028	0.350007	0.00024331
ANI_1_604014	An01g04690	Ortholog(s) have adenine nucleotide transmembrane transporter activity, role in ATP transport, fatty acid beta-oxidation, peroxisome organization and glyoxysome, integral to peroxisomal membrane localization	4.1257	1.57143	0.349434	0.00257377
ANI_1_1978094	An11g04740	Ortholog(s) have role in autophagy, protein targeting to vacuole, vesicle docking and Mon1-Ccz1 complex, cell division site, cytosol, fungal-type vacuole membrane, nucleus localization	4.20845	1.6437	0.349143	0.000969177
ANI_1_2004024	An02g14530	Ortholog(s) have riboflavin kinase activity, role in FMN biosynthetic process and cytosol, mitochondrial inner membrane, nucleus localization	6.61876	2.49253	0.347166	0.00244349
ANI_1_2096064	An07g08970	Ortholog of A. nidulans FGSC A4 : AN5212, A. fumigatus Af293 : Afu6g07460, Aspergillus wentii : Aspwe1_0028223, Aspergillus sydowii : Aspsy1_0033560 and Aspergillus terreus NIH2624 : ATET_03679	1.17984	0.465709	0.346902	0.00270148
ANI_1_952184	not_available	#N/A	72.3718	27.9695	0.346641	0.000130211
ANI_1_2000064	An07g07470	Ortholog of A. nidulans FGSC A4 : AN4519, A. fumigatus Af293 : Afu2g03070, A. oryzae RIB40 : AO090026000659, Aspergillus wentii : Aspwe1_0028074 and Aspergillus sydowii : Aspsy1_0559432	1.91489	0.73321	0.345891	0.00444917
ANI_1_1306094	An11g10060	Ortholog(s) have Rho GTPase activator activity	1.32297	0.508836	0.344728	0.00460915
ANI_1_4124	An14g00040	Ortholog(s) have protein serine/threonine kinase activity, role in DNA repair, cellular response to UV, intra-S DNA damage checkpoint, mitotic G2 DNA damage checkpoint, mitotic recombination and cytosol, nuclear chromosome localization	38.7096	15.1752	0.344402	0.000469224
ANI_1_1358144	An16g00550	Putative benzonitrilase	4.6375	1.7133	0.343924	0.00151032
ANI_1_2670014	An01g06920	Has domain(s) with predicted ATP binding, ATPase activity, coupled to transmembrane movement of substances activity, role in transmembrane transport and integral to membrane localization	0.70079	0.270749	0.342755	0.00454069
ANI_1_834124	An14g06090	Ortholog of A. nidulans FGSC A4 : AN6859, A. fumigatus Af293 : Afu5g13070, A. oryzae RIB40 : AO090120000432, Aspergillus wentii : Aspwe1_0107789 and Aspergillus sydowii : Aspsy1_0085559	2.20003	0.833633	0.342086	0.00199426
ANI_1_1754064	An07g04830	Ortholog(s) have role in double-strand break repair via homologous recombination and Smc5-Smc6 complex, nucleus localization	3.31327	1.30134	0.340646	0.00297748
ANI_1_1276184	An04g08590	Ortholog(s) have deoxyribodipyrimidine photo-lyase activity, mRNA binding activity	3.61725	1.37811	0.340406	0.00113033
ANI_1_340064	An07g02840	Ortholog(s) have role in cellular protein localization, conidiophore development, cytokinetic cell separation, hyphal growth	2.32433	0.892591	0.340343	0.00201794
ANI_1_194054	An06g01600	Ortholog of A. nidulans FGSC A4 : AN11729, A. fumigatus Af293 : Afu6g12440, A. oryzae RIB40 : AO090009000168, Aspergillus wentii : Aspwe1_0033695 and Aspergillus terreus NIH2624 : ATET_03273	11.74	4.35768	0.33984	0.000154565
ANI_1_994064	An07g07980	Has domain(s) with predicted transmembrane transporter activity, role in transmembrane transport and integral to membrane localization	11.0171	4.21447	0.338606	0.000257047
ANI_1_222084	An09g02050	Ortholog(s) have glyoxysome localization	9.29298	3.48296	0.338255	0.000653038
ANI_1_1786184	An04g03890	Ortholog(s) have role in purine nucleobase catabolic process	10.1622	3.68992	0.338155	9.29568e-05
ANI_1_734024	An02g05260	Ortholog of A. nidulans FGSC A4 : AN2425, A. fumigatus Af293 : Afu2g13850, A. oryzae RIB40 : AO090026000188, Aspergillus wentii : Aspwe1_0054675 and Aspergillus sydowii : Aspsy1_0075212	12.378	4.52941	0.337437	0.000302221
ANI_1_1160064	An07g09190	Ortholog(s) have long-chain fatty acid transporter activity, very long-chain fatty acid-CoA ligase activity and role in long-chain fatty acid transport, very long-chain fatty acid metabolic process	4.08196	1.51398	0.335804	0.000557474
ANI_1_1904014	An01g14050	Ortholog(s) have role in protein ubiquitination, regulation of mitotic metaphase/anaphase transition and anaphase-promoting complex, cell division site, cytosol, mitotic spindle pole body localization	2.02135	0.758863	0.33566	0.00120624
ANI_1_480034	An03g04060	ABC metal ion transporter	25.8557	9.53449	0.335073	6.1872e-05
ANI_1_2096184	An04g08070	Has domain(s) with predicted 3-dehydroquinate dehydratase activity, ATP binding, shikimate 3-dehydrogenase (NADP+) activity, shikimate kinase activity and role in oxidation-reduction process	3.37616	1.28175	0.334955	0.00117871
ANI_1_3280024	An02g13600	Has domain(s) with predicted role in transmembrane transport and integral to membrane localization	17.2776	6.36611	0.334769	9.11246e-05
ANI_1_2444024	An02g03960	Ortholog of Aspergillus wentii : Aspwe1_0117760, Aspergillus versicolor : Aspve1_0052429, Aspergillus clavatus NRRL 1 : ACLA_070800 and Aspergillus niger ATCC 1015 : 173794-mRNA	10.1893	3.83551	0.334745	0.000662926
ANI_1_132014	An01g01080	Ortholog(s) have cytosol, nucleus localization	4.95644	1.86255	0.334432	0.00289759
ANI_1_148074	An08g01020	Ortholog of A. nidulans FGSC A4 : AN6548, AN7925, A. fumigatus Af293 : Afu6g04800, A. niger CBS 513.88 : An16g02880, An15g00500 and A. oryzae RIB40 : AO090701000059, AO090026000183	8.1562	2.98317	0.334431	0.00309279
ANI_1_418154	An17g00670	Has domain(s) with predicted nucleic acid binding activity	7.46345	2.79104	0.334167	0.000259962
ANI_1_482034	An03g04080	Ortholog(s) have cytosol localization	6.90188	2.57824	0.333998	0.000290044
ANI_1_184184	An04g00530	Ortholog(s) have role in positive regulation of (R)-carnitine transmembrane transport, positive regulation of polyamine transmembrane transport	2.16427	0.817985	0.333895	0.00255832
ANI_1_382144	An16g02660	Ortholog(s) have mitochondrion, nucleus localization	4.12493	1.54124	0.333624	0.00189468
ANI_1_1154014	An01g08600	Has domain(s) with predicted nucleic acid binding, zinc ion binding activity	2.00027	0.736	0.332952	0.00104082
ANI_1_2076024	An02g14940	Putative flippase; expression enhanced by maltose; expression induced by tunicamycin and DTT	18.2549	6.78439	0.332831	0.000108261
ANI_1_434144	An16g03060	DNA-directed DNA polymerase	0.74769	0.279551	0.331369	0.00150784
ANI_1_370144	An16g02570	Ortholog(s) have role in aerobic respiration, penicillin biosynthetic process and mitochondrial matrix localization	13.6636	5.06245	0.329816	0.000252991
ANI_1_232074	An08g01560	Ortholog(s) have role in cellular response to amino acid starvation, meiosis, negative regulation of TOR signaling, regulation of autophagic vacuole assembly	3.89833	1.41588	0.329475	0.000336646
ANI_1_258144	An16g01840	Ortholog(s) have histone deacetylase activity (H3-K14 specific), histone deacetylase activity (H3-K9 specific) activity	18.9069	7.04316	0.32932	9.05544e-05
ANI_1_2188104	An12g09180	Ortholog of A. nidulans FGSC A4 : AN11201, AN8662, A. oryzae RIB40 : AO090023000027, Aspergillus wentii : Aspwe1_0139941 and Aspergillus sydowii : Aspsy1_0034039, Aspsy1_0049051, Aspsy1_0133413	6.65956	2.51975	0.328452	0.00457083
ANI_1_2542094	An11g10140	Ortholog(s) have role in mitochondrial respiratory chain complex I assembly	10.3874	3.82391	0.328269	0.000335301
ANI_1_1228064	An07g09680	Ortholog(s) have mitochondrion localization	4.41907	1.62066	0.32819	0.00131954
ANI_1_526014	An01g04090	Protein of unknown function	4.85215	1.74072	0.327807	0.00317751
ANI_1_1712094	An11g02170	Putative fumarylacetoacetate hydrolase	1.56616	0.549762	0.326407	0.00417902
ANI_1_2580024	An02g05750	Ortholog of A. nidulans FGSC A4 : AN6328, A. fumigatus Af293 : Afu2g13512, A. oryzae RIB40 : AO090026000262, Aspergillus wentii : Aspwe1_0163563 and Aspergillus sydowii : Aspsy1_0997059	7.55265	2.74248	0.326023	0.000173557
ANI_1_644124	An14g04590	Ortholog(s) have inositol heptakisphosphate kinase activity, inositol hexakisphosphate kinase activity, inositol-1,3,4,5,6-pentakisphosphate kinase activity, role in inositol phosphate biosynthetic process and cytosol localization	8.95761	3.28343	0.325254	8.97634e-05
ANI_1_262024	An02g01950	Ortholog(s) have role in Hulle cell development, ascospore formation, cellular response to light stimulus, conidiophore development, conidium formation and hyphal growth, more	0.817795	0.286699	0.324466	0.00499692
ANI_1_1064074	An08g07520	Putative 3-oxoacyl-(acyl-carrier-protein) reductase; induced by fenpropimorph	4.71428	1.68605	0.32291	0.000949791
ANI_1_2282024	An02g01570	Has domain(s) with predicted role in regulation of translational fidelity	21.3082	7.61826	0.321798	5.53377e-05
ANI_1_300034	An03g02670	Ortholog(s) have phosphatidylinositol-3,5-bisphosphate 5-phosphatase activity, role in phosphatidylinositol dephosphorylation and PAS complex, cytosol, extrinsic to membrane, fungal-type vacuole membrane localization	3.4757	1.23533	0.321614	0.000214623
ANI_1_2142184	An04g08490	Ortholog of Aspergillus tubingensis : Asptu1_0058264, Aspergillus brasiliensis : Aspbr1_0136181, Aspergillus kawachii : Aspka1_0181872 and Aspergillus acidus : Aspfo1_0131914	4.17847	1.52365	0.320897	0.00207189
ANI_1_418034	An03g03570	Ortholog of Aspergillus carbonarius ITEM 5010 : Acar5010_512068	3.7592	1.33423	0.320612	0.00297603
ANI_1_2794024	An02g08380	Has domain(s) with predicted guanyl-nucleotide exchange factor activity, role in regulation of small GTPase mediated signal transduction, small GTPase mediated signal transduction and intracellular localization	2.42944	0.864066	0.31911	0.000352438
ANI_1_1378094	An11g10610	Has domain(s) with predicted transferase activity, transferring glycosyl groups activity	4.1307	1.44054	0.318759	0.000795851
ANI_1_1278014	An01g09480	Ortholog(s) have CDP-diacylglycerol-serine O-phosphatidyltransferase activity	27.8572	9.9457	0.318692	8.85383e-05
ANI_1_1500104	An12g02320	3-oxoacyl-[acyl-carrier protein] reductase	5.50377	1.97753	0.318551	0.00140106
ANI_1_1664094	An11g01420	Ortholog of A. nidulans FGSC A4 : AN10295, AN11794, A. fumigatus Af293 : Afu2g14350, Afu3g03230, A. niger CBS 513.88 : An08g03810, An02g00870 and A. oryzae RIB40 : AO090023000098, AO090010000363	4.34952	1.5267	0.318428	0.000982031
ANI_1_458124	An14g03180	Profilin	3.87787	1.38979	0.318029	0.0013328
ANI_1_2152104	An12g08370	Ortholog(s) have ubiquitin-specific protease activity, role in protein deubiquitination and nucleoplasm, proteasome complex localization	21.3452	7.47687	0.317761	4.66461e-05
ANI_1_228094	An11g01630	Thiazole biosynthesis protein	9.61841	3.4042	0.317651	0.000132424
ANI_1_2002064	An07g07480	Ortholog(s) have Seh1-associated complex, extrinsic to fungal-type vacuolar membrane, ribosome localization	6.8205	2.44345	0.317378	7.68908e-05
ANI_1_1694074	An08g01680	Has domain(s) with predicted phosphatidylinositol binding activity and role in cell communication	1.89033	0.669466	0.316429	0.000402961
ANI_1_1342104	An12g00830	Has domain(s) with predicted DNA binding, sequence-specific DNA binding RNA polymerase II transcription factor activity, zinc ion binding activity and role in regulation of transcription, DNA-dependent, transcription, DNA-templated	7.00571	2.45068	0.316285	0.000113326
ANI_1_1226144	An16g09090	Has domain(s) with predicted hydrolase activity, hydrolyzing O-glycosyl compounds activity and role in carbohydrate metabolic process	6.68307	2.34659	0.316063	8.03048e-05
ANI_1_2192074	An08g08220	Has domain(s) with predicted role in transmembrane transport and integral to membrane localization	3.08551	1.0612	0.315722	0.000704116
ANI_1_152074	An08g01040	Ortholog(s) have poly(A) RNA binding activity, role in negative regulation of G2/M transition of mitotic cell cycle, nuclear-transcribed mRNA poly(A) tail shortening and cytoplasm, nuclear chromatin, polysome localization	31.7466	11.3242	0.315259	6.33276e-05
ANI_1_1080144	An16g08040	Ortholog of A. nidulans FGSC A4 : AN1483, A. fumigatus Af293 : Afu8g04780, A. oryzae RIB40 : AO090005000669, Aspergillus wentii : Aspwe1_0643990 and Aspergillus sydowii : Aspsy1_0055812	14.2906	4.94821	0.315078	0.000203731
ANI_1_622074	An08g04300	Ortholog(s) have ubiquitin protein ligase binding activity, role in endocytosis, positive regulation of ubiquitin-dependent endocytosis, regulation of intracellular transport and early endosome, late endosome localization	26.0554	8.99786	0.314423	2.6665e-05
ANI_1_2012024	An02g14590	NAD+-dependent glutamate dehydrogenase	12.5958	4.48107	0.313336	4.9528e-05
ANI_1_2820024	An02g08720	Ortholog(s) have copper-exporting ATPase activity, role in cadmium ion transport, cellular copper ion homeostasis, copper ion transport, silver ion transport and plasma membrane localization	1.12051	0.378795	0.311943	0.000886136
ANI_1_618034	An03g04970	Has domain(s) with predicted ATP binding, ATPase activity, coupled to transmembrane movement of substances activity, role in transmembrane transport and integral to membrane localization	9.20241	3.13193	0.311551	2.90842e-05
ANI_1_1002034	An03g00970	Has domain(s) with predicted transferase activity, transferring phosphorus-containing groups activity	2.32593	0.798502	0.311227	0.000573516
ANI_1_800074	An08g05590	Has domain(s) with predicted role in regulation of transcription, DNA-dependent and H4/H2A histone acetyltransferase complex localization	3.31724	1.11392	0.311101	0.00181678
ANI_1_2592094	An11g10970	Has domain(s) with predicted role in transmembrane transport and integral to membrane localization	4.53517	1.55427	0.309946	0.000301847
ANI_1_1684134	An15g06450	Ortholog(s) have single-stranded telomeric DNA binding activity, role in chromosome segregation, regulation of mitosis, telomere capping and cytosol, nucleus localization	5.15448	1.79971	0.309058	0.000221159
ANI_1_2010144	An16g07970	Putative ubiquitin-protein ligase; expression enhanced by maltose	1.09361	0.367104	0.307353	0.00275857
ANI_1_672144	An16g04720	1-phosphatidylinositol 3-kinase/phosphoinositide 3-kinase	29.1712	9.99837	0.306233	1.90683e-05
ANI_1_286034	An03g02570	Has domain(s) with predicted electron carrier activity, heme binding, iron ion binding, oxidoreductase activity, acting on paired donors and with incorporation or reduction of molecular oxygen, more	4.7631	1.59013	0.30348	0.000222885
ANI_1_1166184	An04g07320	Ortholog of A. nidulans FGSC A4 : AN2059/velC, A. fumigatus Af293 : Afu4g09770/velC, A. oryzae RIB40 : AO090003001252 and Neosartorya fischeri NRRL 181 : NFIA_106270	1.21433	0.408926	0.303254	0.0049901
ANI_1_1408074	An08g10520	Has domain(s) with predicted hydrolase activity	10.7045	3.56271	0.302999	8.63594e-05
ANI_1_1778094	An11g03000	Ortholog(s) have gamma-glutamyltransferase activity, omega peptidase activity, role in glutathione catabolic process and cytoplasm, nucleus localization	5.05386	1.71224	0.302899	7.18715e-05
ANI_1_2486014	An01g04570	Ortholog of A. nidulans FGSC A4 : AN0246, A. fumigatus Af293 : Afu1g05300, A. oryzae RIB40 : AO090003000826, Aspergillus wentii : Aspwe1_0049630 and Aspergillus sydowii : Aspsy1_0142918	2.38537	0.785054	0.302031	0.000194922
ANI_1_1774074	An08g02480	Ortholog of A. nidulans FGSC A4 : AN1227, A. fumigatus Af293 : Afu1g10525, A. oryzae RIB40 : AO090138000217, Aspergillus wentii : Aspwe1_0127770 and Aspergillus sydowii : Aspsy1_0083509	5.90451	2.00091	0.301091	6.57389e-05
ANI_1_1456094	An11g11120	Ortholog(s) have endoplasmic reticulum localization	36.7858	12.1224	0.299944	1.44381e-05
ANI_1_420134	An15g02700	Ku70 ortholog involved in non-homologous end-joining	1.13553	0.371613	0.299577	0.00284865
ANI_1_1198124	An14g02030	Ortholog of A. nidulans FGSC A4 : AN7172, A. oryzae RIB40 : AO090011000125, Aspergillus wentii : Aspwe1_0030391, Aspergillus clavatus NRRL 1 : ACLA_055220 and Aspergillus niger ATCC 1015 : 41626-mRNA	2.96557	0.986138	0.299529	0.00014053
ANI_1_750084	An09g05900	Ortholog(s) have intracellular localization	10.373	3.442	0.298256	9.33412e-05
ANI_1_316024	An02g02340	Putative chitin synthase	3.80954	1.3021	0.29801	0.000313686
ANI_1_926014	An01g07040	Ortholog(s) have U2-type spliceosomal complex localization	15.2968	5.17632	0.297284	3.09883e-05
ANI_1_614014	An01g04740	Ortholog(s) have role in ribosomal large subunit assembly and cytosol, nucleolus localization	16737.7	5454.63	0.295265	7.51389e-06
ANI_1_1108134	An15g00360	Ortholog of A. fumigatus Af293 : Afu6g04960, A. oryzae RIB40 : AO090701000042, Neosartorya fischeri NRRL 181 : NFIA_051520 and Aspergillus wentii : Aspwe1_0327865	1.84928	0.609116	0.293992	0.000370478
ANI_1_308044	An05g02410	Has domain(s) with predicted cation binding, hydrolase activity, hydrolyzing O-glycosyl compounds activity and role in carbohydrate metabolic process	10.1137	3.36796	0.293325	0.000134937
ANI_1_872094	An11g06630	Ortholog(s) have cytosol, nucleus localization	17.25	5.61032	0.293149	9.86288e-06
ANI_1_340114	not_available	#N/A	13.5723	4.43987	0.29253	0.00346822
ANI_1_994014	An01g07420	Ortholog(s) have cyclin-dependent protein serine/threonine kinase regulator activity	2.15502	0.712032	0.292191	0.00150804
ANI_1_266134	An15g01550	Has domain(s) with predicted role in cell cycle arrest	1.55582	0.503385	0.292142	0.000635529
ANI_1_2448074	An08g10400	Ortholog(s) have UDP-galactose transmembrane transporter activity	28.4538	9.19441	0.29208	1.22138e-05
ANI_1_86024	An02g00590	Ortholog(s) have role in cellular response to glucose stimulus and cytoplasm localization	1.36487	0.439429	0.291905	0.00214714
ANI_1_908134	An15g06700	Dihydroxy acid dehydratase	5.55318	1.77838	0.291302	4.53837e-05
ANI_1_450024	An02g03310	Ortholog(s) have role in intracellular sterol transport and extracellular region, fungal-type vacuole lumen localization	62.2456	19.9321	0.29118	0.00081497
ANI_1_3354024	An02g14760	Ortholog of A. nidulans FGSC A4 : AN7433, A. fumigatus Af293 : Afu2g06120, Aspergillus wentii : Aspwe1_0110312, Aspergillus sydowii : Aspsy1_0153514 and Aspergillus terreus NIH2624 : ATET_05606	2.28236	0.755818	0.290975	0.000669768
ANI_1_1234144	An16g09150	Ortholog of A. nidulans FGSC A4 : AN1412, A. fumigatus Af293 : Afu8g04030, A. oryzae RIB40 : AO090103000016, Aspergillus wentii : Aspwe1_0117975 and Aspergillus sydowii : Aspsy1_0144289	41.6968	13.6009	0.290729	1.09141e-05
ANI_1_2172064	An07g09850	Ortholog of A. nidulans FGSC A4 : AN10645, A. fumigatus Af293 : Afu1g07310, A. oryzae RIB40 : AO090012000984, Aspergillus wentii : Aspwe1_0040933 and Aspergillus sydowii : Aspsy1_0155965	2.0227	0.663778	0.29	0.00310058
ANI_1_646124	An14g04640	Ortholog of A. nidulans FGSC A4 : AN6885, A. fumigatus Af293 : Afu5g13250, A. oryzae RIB40 : AO090120000468, Aspergillus sydowii : Aspsy1_0054799 and Aspergillus terreus NIH2624 : ATET_06186	2.88394	0.957435	0.289855	0.00206748
ANI_1_1730014	An01g12750	Ortholog(s) have anaphase-promoting complex binding activity and role in cellular protein localization, mitotic sister chromatid segregation, mitotic spindle assembly checkpoint, positive regulation of mitotic metaphase/anaphase transition	1.17719	0.375442	0.28964	0.00346505
ANI_1_1664024	An02g11990	Ortholog of A. nidulans FGSC A4 : AN11694, A. fumigatus Af293 : Afu3g08350, A. oryzae RIB40 : AO090005001666/sec20 and Neosartorya fischeri NRRL 181 : NFIA_068760	3.01243	1.01225	0.289394	0.0014188
ANI_1_2170104	An12g08770	Ortholog of A. nidulans FGSC A4 : AN8673, A. oryzae RIB40 : AO090120000090, Aspergillus wentii : Aspwe1_0024114 and Aspergillus sydowii : Aspsy1_0092214	3.29234	1.05482	0.289365	0.000144162
ANI_1_1266184	An04g08480	Ortholog(s) have SNAP receptor activity, palmitoyltransferase activity	12.8365	4.10707	0.288156	6.03715e-05
ANI_1_612164	An18g04570	Protein similar to cleavage/polyadenylation factor IA subunit CLP1	2.6766	0.861751	0.288122	0.000499256
ANI_1_530064	An07g04270	Ortholog(s) have methylcrotonoyl-CoA carboxylase activity, role in leucine catabolic process and mitochondrion localization	1.23872	0.384572	0.287623	0.00353921
ANI_1_942064	An07g07580	Ortholog of A. nidulans FGSC A4 : AN4512, A. fumigatus Af293 : Afu2g03155, A. oryzae RIB40 : AO090120000271, Aspergillus wentii : Aspwe1_0155259 and Aspergillus sydowii : Aspsy1_0036813	9.68906	3.0749	0.286634	0.000190611
ANI_1_1106074	An08g07890	Has domain(s) with predicted coenzyme binding, nucleotide binding, phosphogluconate dehydrogenase (decarboxylating) activity and role in pentose-phosphate shunt	3.98637	1.26348	0.286537	0.000250514
ANI_1_1650134	An15g05930	Protein of unknown function	16.1072	5.21709	0.286373	0.000336503
ANI_1_1068024	An02g07650	Putative phosphoglucomutase; Leloir pathway enzyme; induced by caspofungin	2.8736	0.911637	0.286165	0.000262585
ANI_1_3298014	An01g13830	Ortholog(s) have ribosome binding activity, role in cytoplasmic translation and extrinsic to membrane, mitochondrial inner membrane localization	11.57	3.71372	0.285502	2.55568e-05
ANI_1_1716094	An11g02220	Has domain(s) with predicted zinc ion binding activity	8.49658	2.63915	0.285309	1.79524e-05
ANI_1_668014	An01g05230	Ortholog(s) have role in hyphal growth, response to cold, response to heat, response to oxidative stress, response to salt stress, sporocarp development involved in sexual reproduction	4.60504	1.49585	0.285145	0.000503479
ANI_1_586164	An18g04410	Has domain(s) with predicted cysteine dioxygenase activity, iron ion binding activity and role in L-cysteine metabolic process, oxidation-reduction process	4.26043	1.32033	0.284894	0.00148195
ANI_1_1642144	An16g03430	Ortholog(s) have cytosol, nucleus localization	5.04149	1.56682	0.283962	0.000325467
ANI_1_886164	An18g06650	Putative heat shock protein	17.823	5.43812	0.283951	1.49947e-05
ANI_1_1890024	An02g13740	Putative Gly-X carboxypeptidase precursor	1.20761	0.367414	0.283555	0.00447342
ANI_1_1416164	An18g05540	Ortholog of A. nidulans FGSC A4 : AN4248, AN4636, A. fumigatus Af293 : Afu1g06500, Afu2g02480, A. oryzae RIB40 : AO090001000452, AO090026000570 and Aspergillus wentii : Aspwe1_0049113, Aspwe1_0416949	2.61839	0.825807	0.283167	0.00337956
ANI_1_1088184	An04g06870	Ortholog(s) have extracellular region localization	8.05116	2.52597	0.282747	1.89066e-05
ANI_1_798014	An01g06210	Ortholog(s) have role in mitotic cytokinesis and barrier septum, cell tip, cytosol, nucleus localization	8.78378	2.79782	0.282706	1.6603e-05
ANI_1_1468024	An02g10440	Ortholog(s) have role in arginine homeostasis, endocytosis, histidine homeostasis, lysine homeostasis, methylamine metabolic process, vacuolar acidification and cytosol, fungal-type vacuole, mitochondrion localization	9.55874	2.98045	0.281377	1.49922e-05
ANI_1_634164	An18g04730	Ortholog(s) have Golgi apparatus localization	2.45541	0.765657	0.281269	0.000185522
ANI_1_462154	An17g01370	Has domain(s) with predicted methyltransferase activity, sequence-specific DNA binding, sequence-specific DNA binding transcription factor activity, zinc ion binding activity	4.41241	1.39683	0.281169	0.00100004
ANI_1_2028074	An08g06160	Ortholog(s) have farnesyltranstransferase activity, role in terpenoid biosynthetic process and mitochondrion localization	4.69668	1.47383	0.281016	0.000137177
ANI_1_3324024	An02g14270	Ortholog of A. nidulans FGSC A4 : AN7453, A. fumigatus Af293 : Afu2g05990, Aspergillus wentii : Aspwe1_0032863, Aspergillus sydowii : Aspsy1_0090031 and Aspergillus terreus NIH2624 : ATET_06789	2.70779	0.846323	0.280642	0.00182766
ANI_1_770074	An08g05400	Putative acetyl-CoA acetyltransferase; 3-ketoacyl-CoA thiolase; induced by fenpropimorph	14.9523	4.63408	0.280629	1.62604e-05
ANI_1_1924184	An04g05700	Has domain(s) with predicted Rho GTPase binding, actin binding activity and role in actin cytoskeleton organization	0.954632	0.302312	0.280077	0.00185629
ANI_1_1556124	An14g05990	Ortholog of A. nidulans FGSC A4 : AN6868, A. fumigatus Af293 : Afu5g13150, A. oryzae RIB40 : AO090120000440, Aspergillus wentii : Aspwe1_0050582 and Aspergillus sydowii : Aspsy1_0054814	1.45162	0.462486	0.27998	0.00128411
ANI_1_1060124	An14g00670	Putative amidase/acetamidase	1.41848	0.43107	0.279931	0.0018997
ANI_1_1412134	An15g03980	Oxalate decarboxylase	7.11453	2.16054	0.279435	3.63844e-05
ANI_1_1106144	An16g08180	Ortholog(s) have role in ascospore formation, conidiophore development, conidium formation, response to oxidative stress, sporocarp development involved in sexual reproduction, vacuolar protein processing	5.32286	1.66168	0.279372	4.96257e-05
ANI_1_1270024	An02g08845	Has domain(s) with predicted role in response to stress and integral to membrane localization	1.61398	0.497843	0.279158	0.00485535
ANI_1_312184	An04g01430	Has domain(s) with predicted nucleic acid binding activity	3.19565	0.986756	0.278921	0.000551463
ANI_1_1444024	An02g10270	Ortholog(s) have role in Golgi to vacuole transport, ascospore wall assembly, retrograde transport, endosome to Golgi and GARP complex, mitochondrion localization	3.45527	1.08837	0.278815	3.87023e-05
ANI_1_612024	An02g04360	Ortholog of A. nidulans FGSC A4 : AN6294, A. fumigatus Af293 : Afu2g12320, Aspergillus wentii : Aspwe1_0117092, Aspergillus sydowii : Aspsy1_0985663 and Aspergillus terreus NIH2624 : ATET_01165	4.95554	1.54638	0.278644	0.000593688
ANI_1_1402064	An07g00480	Has domain(s) with predicted nucleotide binding activity	9.89352	3.09677	0.278499	0.000101298
ANI_1_1126184	An04g07070	Ortholog(s) have nicotinamide riboside transmembrane transporter activity, role in nicotinamide riboside transport, transmembrane transport and fungal-type vacuole membrane localization	9.38049	2.84668	0.278067	2.07913e-05
ANI_1_1356034	An03g04680	Ortholog(s) have role in cellular response to biotic stimulus, cellular response to starvation and filamentous growth of a population of unicellular organisms in response to biotic stimulus, more	1.99146	0.595664	0.278049	0.00401982
ANI_1_1784134	An15g07530	Putative nonribosomal peptide synthase (NRPS), encoded in a predicted secondary metabolite gene cluster	4.0791	1.30501	0.277297	0.00148011
ANI_1_1974144	An16g07630	Ortholog of A. nidulans FGSC A4 : AN1509, A. fumigatus Af293 : Afu8g05120, A. oryzae RIB40 : AO090005000631, Aspergillus wentii : Aspwe1_0044080 and Aspergillus sydowii : Aspsy1_0028718	2.76366	0.817372	0.277168	0.0023288
ANI_1_566084	An09g04640	Ortholog(s) have DNA helicase activity, DNA replication origin binding, chromatin binding, single-stranded DNA binding activity	0.698626	0.210754	0.277116	0.00256665
ANI_1_1258094	An11g09780	PAPS reductase	50.8684	16.0797	0.276607	7.32246e-06
ANI_1_398144	An16g02850	Putative beta-glucanase	5.84035	1.85608	0.276463	0.000179144
ANI_1_242164	An18g02030	Ortholog of Aspergillus tubingensis : Asptu1_0185979, Aspergillus brasiliensis : Aspbr1_0047150, Aspergillus kawachii : Aspka1_0173462 and Aspergillus acidus : Aspfo1_0049174	6.43543	1.99689	0.275525	0.000614694
ANI_1_476024	not_available	#N/A	8.49246	2.60251	0.275484	0.000170034
ANI_1_436184	An04g02060	5-aminoimidazole-4-carboxamide ribonucleotide (AICAR) transformylase/IMP cyclohydrolase	36.4957	10.9129	0.275312	3.35827e-05
ANI_1_1324124	An14g03250	Predicted aspartic-type endopeptidase; aspergillopepsin II	3.49883	1.09493	0.274205	0.00486306
ANI_1_56094	An11g00410	Ortholog(s) have intracellular localization	5.64053	1.72043	0.273976	0.000126923
ANI_1_398044	An05g00670	Ortholog(s) have role in cellular response to biotic stimulus, filamentous growth of a population of unicellular organisms in response to biotic stimulus, vacuole inheritance	9.87615	3.02591	0.273953	8.67674e-06
ANI_1_3098024	An02g11950	Ortholog(s) have endoplasmic reticulum localization	17.4495	5.25067	0.273838	1.10014e-05
ANI_1_268104	An12g01950	Ortholog of A. nidulans FGSC A4 : AN3371, A. fumigatus Af293 : Afu7g01290, A. oryzae RIB40 : AO090010000194, Aspergillus wentii : Aspwe1_0173909 and Aspergillus sydowii : Aspsy1_0147256	1.45096	0.445388	0.273605	0.000854179
ANI_1_3016024	An02g11030	Has domain(s) with predicted catalytic activity, pyridoxal phosphate binding activity and role in biosynthetic process	4.75163	1.46514	0.273599	0.000140545
ANI_1_880104	An12g07380	Ortholog(s) have monooxygenase activity and role in sterigmatocystin biosynthetic process	1.75084	0.529006	0.273498	0.0006099
ANI_1_490014	An01g03720	Ortholog(s) have protein phosphatase type 1 activator activity, role in positive regulation of mitotic sister chromatid separation, regulation of mitotic metaphase/anaphase transition and cytosol, nucleus localization	10.5809	3.19691	0.273413	1.94548e-05
ANI_1_448114	An13g03600	Has domain(s) with predicted hydrolase activity, acting on ester bonds activity	3.36207	1.03649	0.272552	0.000169494
ANI_1_526054	An06g01880	Has domain(s) with predicted hydrolase activity, acting on carbon-nitrogen (but not peptide) bonds, in linear amidines activity and role in metabolic process	2.07921	0.628669	0.271983	0.000913926
ANI_1_442134	An15g02850	Ortholog of A. nidulans FGSC A4 : AN7771, A. fumigatus Af293 : Afu5g07480, A. oryzae RIB40 : AO090701000657, Aspergillus wentii : Aspwe1_0035055 and Aspergillus sydowii : Aspsy1_0046323	21.5071	6.57278	0.271828	1.42993e-05
ANI_1_960134	An15g06990	Ortholog of A. nidulans FGSC A4 : AN7335, A. fumigatus Af293 : Afu2g16510, A. oryzae RIB40 : AO090102000205, Aspergillus wentii : Aspwe1_0460265 and Aspergillus sydowii : Aspsy1_0169307	2.3792	0.710643	0.271713	0.000156482
ANI_1_1226134	An15g01920	2-methylcitrate synthase, component of the methyl citric acid cycle	2.86957	0.852205	0.271454	0.000298064
ANI_1_532044	An05g01830	Ortholog(s) have role in kojic acid biosynthetic process, positive regulation of kojic acid biosynthetic process, positive regulation of secondary metabolite biosynthetic process, secondary metabolite biosynthetic process	9.79671	2.87504	0.271328	9.46992e-06
ANI_1_802014	An01g06240	Ortholog(s) have cytosol, nucleolus localization	6.09339	1.85006	0.270487	8.43414e-05
ANI_1_708184	An04g03870	Has domain(s) with predicted catalytic activity and membrane localization	15.6033	4.62477	0.268992	4.68892e-06
ANI_1_2090094	An11g05900	Ortholog of A. nidulans FGSC A4 : AN6154, AN5342, A. fumigatus Af293 : Afu2g04510, Afu3g02680, Afu3g12240, Afu6g14230, Afu8g01830, Afu8g01940 and A. niger CBS 513.88 : An06g01180, An01g03400, An12g05490	11.7722	3.535	0.268611	1.4818e-05
ANI_1_2578014	An01g05850	Ortholog of A. nidulans FGSC A4 : AN0335, A. fumigatus Af293 : Afu1g02330, A. oryzae RIB40 : AO090005000867, Aspergillus wentii : Aspwe1_0103633 and Aspergillus sydowii : Aspsy1_0633416	4.26912	1.24544	0.268396	0.000222171
ANI_1_502184	An04g02470	Rab5-like GTPase	19.88	5.87161	0.268005	6.48387e-06
ANI_1_34124	An14g00190	Ortholog of A. nidulans FGSC A4 : AN10872, A. fumigatus Af293 : Afu4g04650, A. oryzae RIB40 : AO090206000024, Aspergillus wentii : Aspwe1_0114521 and Aspergillus sydowii : Aspsy1_0158439	1.0793	0.325693	0.267881	0.0027841
ANI_1_2704024	An02g07590	Has domain(s) with predicted N-acetyltransferase activity, hydrolase activity, hydrolyzing O-glycosyl compounds activity and role in carbohydrate metabolic process	1.71442	0.508327	0.267616	0.000243902
ANI_1_412044	An05g00830	Ortholog of Aspergillus kawachii : Aspka1_0176610	5.70319	1.70081	0.267321	4.91718e-05
ANI_1_602014	An01g04680	Ortholog(s) have calcium-dependent cysteine-type endopeptidase activity	6.39983	1.90571	0.266419	1.13403e-05
ANI_1_1618184	An04g01670	Ortholog of A. nidulans FGSC A4 : AN10558, A. fumigatus Af293 : Afu4g07280/sok1, A. oryzae RIB40 : AO090023000845, Aspergillus wentii : Aspwe1_0023238 and Aspergillus terreus NIH2624 : ATET_05483	12.7584	3.81259	0.265682	4.41707e-06
ANI_1_1450024	An02g10320	Ortholog(s) have thiamine pyrophosphate binding activity, role in hyphal growth, thiamine biosynthetic process and cytosol, nucleus localization	14.0347	4.15105	0.264305	8.57324e-06
ANI_1_1572134	An15g05130	Has domain(s) with predicted arylsulfatase activity and role in phenol-containing compound metabolic process	0.971369	0.27906	0.263802	0.00382465
ANI_1_2126074	An08g07485	Ortholog of A. fumigatus Af293 : Afu6g11240, Neosartorya fischeri NRRL 181 : NFIA_056940, Aspergillus wentii : Aspwe1_0182585 and Aspergillus versicolor : Aspve1_0036041	18.8707	5.58435	0.263711	0.0047283
ANI_1_170124	An14g00990	Enoyl-CoA hydratase; peroxisomal multifunctional beta-oxidation protein; induced by fenpropimorph	13.3408	3.88025	0.263054	2.81559e-06
ANI_1_1232074	An08g09000	Putative ubiquitin like protein; expression induced by tunicamycin and DTT	3.57709	1.04924	0.262801	8.94869e-05
ANI_1_1078164	An18g01400	Has domain(s) with predicted role in transmembrane transport and integral to membrane localization	3.0261	0.870538	0.262724	0.000280266
ANI_1_908164	An18g06800	20S CP alpha subunit of the proteasome	25.1658	7.4486	0.26082	5.38828e-06
ANI_1_1520144	An16g01920	Has domain(s) with predicted amino acid transmembrane transporter activity, role in amino acid transmembrane transport and membrane localization	1.14865	0.341085	0.259685	0.00430256
ANI_1_116124	An14g00630	Has domain(s) with predicted role in phosphatidylinositol phosphorylation	15.3469	4.38684	0.259318	2.71448e-06
ANI_1_266164	An18g02220	Atg12-Atg5-Atg16 complex protein; predicted role in autophagy	7.58375	2.16145	0.257937	0.000161519
ANI_1_1622074	An08g00850	Ortholog of A. nidulans FGSC A4 : AN1356, A. fumigatus Af293 : Afu1g09300, A. oryzae RIB40 : AO090005001593, Aspergillus wentii : Aspwe1_0127273 and Aspergillus sydowii : Aspsy1_0025389	1.9339	0.545622	0.257823	0.00146939
ANI_1_1052064	An07g08470	Ortholog of A. nidulans FGSC A4 : AN3802, A. fumigatus Af293 : Afu2g03850, A. oryzae RIB40 : AO090005001512, Aspergillus wentii : Aspwe1_0051551 and Aspergillus sydowii : Aspsy1_0088749	2.81395	0.815374	0.257822	0.00213896
ANI_1_1396014	An01g10340	Has domain(s) with predicted integral to membrane localization	4.88935	1.42979	0.257738	4.03325e-05
ANI_1_344184	An04g01600	Ortholog(s) have fungal-type vacuole membrane localization	8.94828	2.50644	0.257458	2.32874e-06
ANI_1_306184	An04g01390	Ortholog(s) have endoplasmic reticulum localization	4.66162	1.33981	0.256176	2.37648e-05
ANI_1_2876024	An02g09210	Has domain(s) with predicted GTP binding activity and role in small GTPase mediated signal transduction	2.73452	0.771688	0.254644	0.00377063
ANI_1_1218094	An11g09630	Ortholog(s) have ligase activity, role in protein lipoylation and mitochondrion localization	2.30309	0.657385	0.254245	0.00243431
ANI_1_1526124	An14g05790	Has domain(s) with predicted DNA binding, sequence-specific DNA binding RNA polymerase II transcription factor activity, zinc ion binding activity and role in regulation of transcription, DNA-dependent, transcription, DNA-templated	2.39659	0.670493	0.253859	0.000115897
ANI_1_592044	An05g02390	Putative 6-hydroxy-D-nicotine oxidase	1.15793	0.326694	0.253665	0.00150452
ANI_1_2310014	An01g01960	Ortholog(s) have 5-amino-6-(5-phosphoribosylamino)uracil reductase activity, role in riboflavin biosynthetic process and cytosol, nucleus localization	2.57961	0.722275	0.25363	0.000834389
ANI_1_520184	An04g02560	Ortholog of A. nidulans FGSC A4 : AN12174, Aspergillus wentii : Aspwe1_0242207, Aspergillus versicolor : Aspve1_0672044, Aspergillus zonatus : Aspzo1_0698640 and Aspergillus sydowii : Aspsy1_0088785	40.2807	11.2446	0.253258	7.83464e-06
ANI_1_154104	An12g01020	Putative amidase/acetamidase	1.96852	0.535192	0.251474	0.00021832
ANI_1_840134	An15g06230	Ortholog(s) have alpha-1,6-mannosyltransferase activity, role in protein N-linked glycosylation and Golgi trans cisterna, alpha-1,6-mannosyltransferase complex, endoplasmic reticulum localization	28.5191	7.90461	0.251412	9.45238e-07
ANI_1_536044	An05g01850	Has domain(s) with predicted role in transmembrane transport and integral to membrane localization	1.11608	0.299442	0.251124	0.00339333
ANI_1_244074	An08g01630	Ortholog(s) have role in retrograde transport, endosome to Golgi, small GTPase mediated signal transduction and cytosol localization	4.4909	1.25766	0.250884	5.75522e-06
ANI_1_2056074	An08g06490	Protein of unknown function	11.607	3.29126	0.250454	0.000122702
ANI_1_394014	An01g03100	Putative vacuolar Ca2+/H+ exchanger	30.1994	8.23083	0.249844	6.64236e-07
ANI_1_1632014	An01g12110	Has domain(s) with predicted NAD binding, oxidoreductase activity, acting on the aldehyde or oxo group of donors, NAD or NADP as acceptor activity and role in cellular amino acid metabolic process, oxidation-reduction process	12.5055	3.44875	0.249319	5.98987e-06
ANI_1_396144	An16g02820	Has domain(s) with predicted FMN binding, electron carrier activity, heme binding, iron ion binding, oxidoreductase activity, acting on paired donors, with incorporation or reduction of molecular oxygen activity	3.0184	0.813949	0.249289	7.86524e-06
ANI_1_512034	An03g04340	Protein with a predicted role in ER SRP-dependent and -independent protein targeting; SEC61 complex subunit; expression enhanced by maltose	21.8292	6.08023	0.249145	1.40975e-06
ANI_1_2356094	An11g08470	Has domain(s) with predicted DNA binding, zinc ion binding activity, role in transcription, DNA-templated and nucleus localization	0.751728	0.210795	0.248981	0.00285995
ANI_1_292154	An17g02095	Has domain(s) with predicted peptidase activity, role in signal peptide processing and integral to membrane, signal peptidase complex localization	6.85108	1.91805	0.248864	0.000505252
ANI_1_774074	An08g05410	Ortholog of A. nidulans FGSC A4 : AN1027, A. fumigatus Af293 : Afu1g12660, A. oryzae RIB40 : AO090012000716, Aspergillus wentii : Aspwe1_0040406 and Aspergillus sydowii : Aspsy1_0038316	46.3639	12.5945	0.24879	8.44681e-07
ANI_1_1744184	An04g03330	Ortholog(s) have cytosol, nucleus localization	6.78703	1.89247	0.248721	2.15342e-05
[truncated: 2,083 more rows]

## Sheet: T1-T1SA up_regulated
fold change values for genes that increased their transcript levels at first hour of germination as a consequence of sorbic acid treatment
[truncated: 1,722 more rows]

[truncated: 4 more sheets: T1-T1SA down_regulated, T0-T1SA up_regulated, T0-T1SA down_regulated, oxidative phosporylation genes]
