# Supplementary material for: Metabolic activity in dormant conidia of Aspergillus niger and developmental changes during conidial outgrowth
Source: Fungal Genet Biol. 2016 Sep;94:23–31. doi: 10.1016/j.fgb.2016.07.002 (PMC4981222; doi:10.1016/j.fgb.2016.07.002)
Supplement: Supplementary data 2 [file mmc2.xlsx]

## Sheet: T1
	List of all proteins detected in conidia germinated for 1 hour
	AspGD annotation
An01g00050	Has domain(s) with predicted enoyl-[acyl-carrier-protein] reductase (NADH) activity, role in fatty acid biosynthetic process, oxidation-reduction process and fatty acid synthase complex localization
An01g00100	Pyruvate dehydrogenase (lipoamide)
An01g00120	Ortholog(s) have enoyl-[acyl-carrier-protein] reductase activity, role in aerobic respiration, fatty acid biosynthetic process and mitochondrion localization
An01g00560	Putative signal peptidase complex subunit; expression enhanced by maltose; expression induced by tunicamycin and DTT
An01g01230	Ortholog of A. nidulans FGSC A4 : AN8638/cetJ, A. fumigatus Af293 : Afu2g14320, Afu3g13130, Afu4g00730, Afu8g01530, A. niger CBS 513.88 : An12g10710 and A. oryzae RIB40 : AO090113000154
An01g01550	Catalase
An01g01830	Putative catalase-peroxidase
An01g02320	Ras GTPase; expressed in germinating conidia
An01g02420	Ortholog of A. nidulans FGSC A4 : AN10025, A. fumigatus Af293 : Afu5g11280, A. oryzae RIB40 : AO090026000715, Neosartorya fischeri NRRL 181 : NFIA_075990 and Aspergillus clavatus NRRL 1 : ACLA_014360
An01g02500	Thioredoxin
An01g02830	Ortholog(s) have endoplasmic reticulum, mitochondrial outer membrane localization
An01g02840	Ortholog(s) have glutathione binding, translation initiation factor activity, role in translational initiation and cytosol localization
An01g02900	Ortholog(s) have ribosome binding, translation elongation factor activity, translation initiation factor activity
An01g03050	Ortholog(s) have poly(A) RNA binding activity, role in regulation of nuclear-transcribed mRNA poly(A) tail shortening, regulation of translational initiation and cytoplasmic stress granule, nucleus, ribosome localization
An01g03090	Glucan endo-1,3-beta-D-glucosidase; beta-glucanase
An01g03160	Ortholog(s) have structural constituent of ribosome activity and role in maturation of SSU-rRNA from tricistronic rRNA transcript (SSU-rRNA, 5.8S rRNA, LSU-rRNA)
An01g03560	Ortholog(s) have DNA binding, bending, double-stranded DNA binding, four-way junction DNA binding, sequence-specific DNA binding activity
An01g03570	Cytochrome-b5 reductase
An01g03580	Ortholog(s) have cell surface, cytosol, nucleolus localization
An01g04040	Small GTPase of the ARF family, likely a component of COPII coat of transport vesicles; complements S. cerevisiae sar1 mutants
An01g04080	Ortholog of A. nidulans FGSC A4 : AN0406, A. fumigatus Af293 : Afu1g04990, A. oryzae RIB40 : AO090003000834, Aspergillus wentii : Aspwe1_0104266 and Aspergillus sydowii : Aspsy1_0639570
An01g04240	Putative cytoplasmic acidic ribosomal protein P0
An01g04250	Uroporphyrinogen III decarboxylase (Uro D, uroporphyrinogen decarboxylase); expression repressed by tunicamycin and DTT
An01g04430	Ortholog(s) have role in regulation of translation in response to nitrogen starvation
An01g04630	F1F0-ATPase complex subunit
An01g04740	Ortholog(s) have role in ribosomal large subunit assembly and cytosol, nucleolus localization
An01g05150	6-phosphogluconolactonase
An01g05320	Ortholog(s) have cytoplasm localization
An01g05340	Ortholog(s) have histone binding activity, role in cellular response to brefeldin A, chromatin silencing at silent mating-type cassette and cytosol, extracellular region, membrane raft, mitochondrion, nucleus, plasma membrane localization
An01g05510	Ortholog(s) have role in Arp2/3 complex-mediated actin nucleation and Arp2/3 protein complex, actin cortical patch, cell division site, cell tip, cytosol, nucleus localization
An01g05580	Ortholog(s) have cytosol, nucleolus localization
An01g05660	Ortholog(s) have cell cortex localization
An01g05780	Ortholog(s) have ATP-dependent 3'-5' DNA helicase activity, ATP-dependent 5'-3' DNA helicase activity and role in box C/D snoRNP assembly, histone exchange, rRNA processing, regulation of transcription from RNA polymerase II promoter
An01g06060	Rab GTPase
An01g06180	Ubiquinol-cytochrome c reductase
An01g06230	Ortholog(s) have role in spore germination and cytosol, eukaryotic 43S preinitiation complex, eukaryotic translation initiation factor 3 complex, eIF3e, eukaryotic translation initiation factor 3 complex, eIF3m localization
An01g06480	Ortholog(s) have unfolded protein binding activity, role in protein folding and chaperonin-containing T-complex, nucleus localization
An01g06560	Argininosuccinate lyase
An01g06960	Ortholog(s) have role in hyperosmotic response, response to antibiotic, response to salt stress and intracellular localization
An01g06970	Glycerol dehydrogenase; D-arabinose 1-dehydrogenase [NAD(P)+]; protein levels influenced by presence of starch
An01g07200	Ortholog(s) have cytoplasm localization
An01g07870	Has domain(s) with predicted phospholipid binding activity
An01g08080	Ortholog(s) have intracellular localization
An01g08090	Phosphoribosylaminoimidazole carboxylase
An01g08490	Ortholog(s) have cytosol localization
An01g08850	Ortholog(s) have G-protein alpha-subunit binding, GDP-dissociation inhibitor activity, protein kinase C binding, ribosome binding activity
An01g09290	Trehalase; responsible for degradation of intracellular trehalose; mutant conidiophores produce fewer and less viable spores; highly expressed in dormant conidia
An01g09520	Ortholog(s) have MAP kinase activity
An01g09610	Ortholog(s) have glutathione binding activity and extracellular region, intracellular localization
An01g10050	IgE-dependent histamine-releasing factor
An01g10790	Protein of unknown function; expressed in germinating conidia
An01g10880	F1F0-ATPase complex subunit
An01g10950	Ortholog of A. nidulans FGSC A4 : AN11985, A. fumigatus Af293 : Afu3g01210, A. oryzae RIB40 : AO090026000081, Aspergillus wentii : Aspwe1_0103451 and Aspergillus terreus NIH2624 : ATET_07760
An01g11440	UDP-glucose 4-epimerase
An01g11650	5-formyltetrahydrofolate deformylase
An01g11960	mRNP complex component; expression enhanced by maltose; brefeldin A resistance protein
An01g12180	Ortholog(s) have tRNA (cytosine-5-)-methyltransferase activity, role in tRNA methylation and nucleus localization
An01g12210	Ubiquinol-cytochrome c reductase
An01g12230	Ortholog(s) have mRNA binding, rRNA methyltransferase activity and role in box C/D snoRNA 3'-end processing, rRNA methylation
An01g12370	Ortholog(s) have Dsc E3 ubiquitin ligase complex, endoplasmic reticulum localization
An01g12420	Ortholog(s) have structural constituent of ribosome activity, role in cellular response to drug, cytoplasmic translation and cell surface, cytosolic large ribosomal subunit, extracellular region localization
An01g12450	Glucan beta-1,3 exoglucanase
An01g12530	Manganese superoxide dismutase
An01g12550	Mannosyl-oligosaccharide 1,2-alpha-mannosidase
An01g12780	Ortholog(s) have role in positive regulation of ribosomal protein gene transcription from RNA polymerase II promoter, regulation of cell size and cytoplasm, nucleus localization
An01g13160	Alpha-isopropylmalate synthase
An01g13190	Ortholog(s) have structural constituent of ribosome activity, role in rRNA export from nucleus and 90S preribosome, cytosolic small ribosomal subunit, extracellular region, membrane localization
An01g13350	Ortholog(s) have cytosol, nuclear envelope localization
An01g13600	Ortholog(s) have inorganic phosphate transmembrane transporter activity, role in phosphate ion transmembrane transport and integral to mitochondrial inner membrane, plasma membrane localization
An01g13920	Adenylosuccinate synthetase
An01g14070	Ortholog(s) have role in cell division and nuclear membrane localization
An01g14080	Ortholog(s) have structural constituent of ribosome activity and cytosolic small ribosomal subunit, nucleus localization
An01g14130	Putative beta-isopropylmalate dehydrogenase
An01g14180	Ortholog(s) have role in ascospore formation, sporocarp development involved in sexual reproduction and nucleus localization
An01g14780	Has domain(s) with predicted nucleotide binding, oxidoreductase activity, transferase activity, transferring acyl groups other than amino-acyl groups, zinc ion binding activity and role in oxidation-reduction process
An01g15120	Protein of unknown function; repressed by growth on starch and lactate
An02g00890	Phosphoserine transaminase
An02g01210	Ortholog(s) have role in actin cytoskeleton organization, cell wall organization, conidium formation, hyphal growth, regulation of endocytosis, spore germination
An02g01580	Ortholog(s) have role in cellular response to nitrogen starvation, negative regulation of G0 to G1 transition
An02g01750	Ortholog(s) have adenyl-nucleotide exchange factor activity, role in protein import into mitochondrial matrix, protein refolding and mitochondrial matrix, presequence translocase-associated import motor localization
An02g02020	Ortholog(s) have proton-transporting ATPase activity, rotational mechanism activity and role in cellular calcium ion homeostasis, transmembrane transport, vacuolar acidification
An02g02040	Ortholog of A. nidulans FGSC A4 : AN6228, A. fumigatus Af293 : Afu2g13290, A. oryzae RIB40 : AO090026000289, Aspergillus wentii : Aspwe1_0054052 and Aspergillus sydowii : Aspsy1_0058186
An02g02170	Tryptophan synthetase
An02g02530	Ortholog(s) have cytosol, nucleolus localization
An02g02820	Enoyl-CoA hydratase
An02g02910	Dihydroorotate dehydrogenase
An02g02960	Acyl-CoA-binding type 2 protein
An02g03120	Putative GDP dissociation inhibitor
An02g03180	Ortholog(s) have RNA polymerase II core binding, TFIIF-class binding transcription factor activity, chromatin binding activity
An02g03400	20S CP alpha subunit of the proteasome
An02g03460	Ortholog(s) have role in endocytosis, establishment or maintenance of actin cytoskeleton polarity, vacuole organization and integral to Golgi membrane localization
An02g03850	Ortholog(s) have RNA cap binding activity, role in deadenylation-dependent decapping of nuclear-transcribed mRNA and cytoplasmic mRNA processing body, cytosol, mRNA cap binding complex, nucleus localization
An02g03960	Ortholog of Aspergillus wentii : Aspwe1_0117760, Aspergillus versicolor : Aspve1_0052429, Aspergillus clavatus NRRL 1 : ACLA_070800 and Aspergillus niger ATCC 1015 : 173794-mRNA
An02g04020	5?-phosphoribosyl-4-(N-succinocarboxamide)-5-aminoimidazole lyase
An02g04100	Ortholog(s) have histone acetyltransferase activity, histone binding activity
An02g04170	Ortholog of A. nidulans FGSC A4 : AN10785, A. fumigatus Af293 : Afu2g12100, A. oryzae RIB40 : AO090026000436, Aspergillus wentii : Aspwe1_0659662 and Aspergillus sydowii : Aspsy1_0151797
An02g04520	H+-transporting ATP synthase delta chain precursor; F1F0-ATPase complex subunit18364712
An02g04880	Ortholog(s) have cytosol localization
An02g05470	NADH-ubiquinone oxidoreductase; respiratory-chain NADH dehydrogenase
An02g05680	Ortholog of A. nidulans FGSC A4 : AN5353, A. fumigatus Af293 : Afu6g14470, A. oryzae RIB40 : AO090103000108, Aspergillus wentii : Aspwe1_0131073 and Aspergillus sydowii : Aspsy1_0050268
An02g05700	Translation elongation factor 2; protein levels influenced by presence of starch
An02g05880	NADH-ubiquinone oxidoreductase; respiratory-chain NADH dehydrogenase
An02g06050	Cytoplasmic ribosomal protein of the small subunit S16.e
An02g06130	Ortholog(s) have SSU rRNA binding, mRNA binding activity and role in maturation of SSU-rRNA from tricistronic rRNA transcript (SSU-rRNA, 5.8S rRNA, LSU-rRNA), ribosomal small subunit assembly
An02g06150	Branched chain amino acid aminotransferase
An02g06220	Ortholog of A. nidulans FGSC A4 : AN4929, A. fumigatus Af293 : Afu3g10610, A. oryzae RIB40 : AO090003000605, Aspergillus wentii : Aspwe1_0104935 and Aspergillus sydowii : Aspsy1_0147876
An02g06360	Arp2/3 complex 16kD subunit
An02g06390	Ortholog(s) have role in ribosome biogenesis and 90S preribosome, cell surface, cytosol, nucleolus, small-subunit processome localization
An02g06400	Ortholog(s) have GTP binding, GTPase activity
An02g06530	Ortholog of A. nidulans FGSC A4 : AN4908, A. fumigatus Af293 : Afu3g10800, A. oryzae RIB40 : AO090003000629, Aspergillus wentii : Aspwe1_0036953 and Aspergillus sydowii : Aspsy1_0043015
An02g06560	Ortholog(s) have glutathione peroxidase activity, glutathione transferase activity and role in cellular response to metal ion, cellular response to xenobiotic stimulus
An02g06710	Suppressor of tom1 protein
An02g06720	Glutaminase A
An02g06820	Pyruvate decarboxylase; protein levels influenced by presence of starch
An02g07020	Putative endochitinase, class V
An02g07040	20S CP alpha subunit of the proteasome
An02g07090	Ortholog(s) have cytosol, nucleus localization
An02g07120	Ortholog(s) have role in ascospore formation, cellular protein localization, cellular response to caffeine and eukaryotic translation initiation factor 3 complex assembly, more
An02g07190	Ortholog(s) have role in positive regulation of RNA polymerase II transcriptional preinitiation complex assembly, proteasome regulatory particle assembly, ubiquitin-dependent protein catabolic process
An02g07210	Putative acid aspartic protease, constitutively expressed
An02g07350	Ortholog of A. nidulans FGSC A4 : AN2894, A. fumigatus Af293 : Afu3g11550, A. oryzae RIB40 : AO090003000710, Aspergillus wentii : Aspwe1_0025131 and Aspergillus sydowii : Aspsy1_0775782
An02g07400	Ortholog(s) have DNA binding, bending, sequence-specific DNA binding activity and role in RNA polymerase III transcriptional preinitiation complex assembly, chromatin remodeling, transcription from RNA polymerase II promoter
An02g07430	Homoserine dehydrogenase
An02g07470	Fructose-bisphosphate aldolase; repressed by growth on starch and lactose
An02g07500	Saccharopine dehydrogenase
An02g07650	Putative phosphoglucomutase; Leloir pathway enzyme; induced by caspofungin
An02g07800	Has domain(s) with predicted 5-methyltetrahydropteroyltriglutamate-homocysteine S-methyltransferase activity and role in methionine biosynthetic process
An02g08080	Ortholog(s) have cytosol, nucleolus localization
An02g08447	#N/A
An02g08920	Ortholog(s) have role in cellular response to drug and chaperonin-containing T-complex, nucleus localization
An02g09200	Ortholog(s) have structural constituent of ribosome activity
An02g09260	Protein similar to nucleolar protein NOP5
An02g09310	Ortholog(s) have plasma membrane localization
An02g09930	Cytochrome c oxidase subunit
An02g09960	Putative phosphoribosylformylglycinamidine synthase
An02g10390	Ortholog(s) have cytosol, nucleus localization
An02g10660	S-adenosylmethionine synthetase18364712
An02g10790	20S CP alpha subunit of the proteasome
An02g11680	Ortholog(s) have cytosol localization
An02g11910	E3 binding protein
An02g11940	Ortholog(s) have aminopeptidase activity, role in cellular response to drug, chaperone-mediated protein folding, proteolysis and cytosol, extracellular region, fungal-type vacuole lumen, ribosome localization
An02g12010	Inorganic pyrophosphatase
An02g12120	Ortholog(s) have structural constituent of ribosome activity, role in cytoplasmic translation and cytosolic large ribosomal subunit, nucleolus localization
An02g12140	Glucose-6-phosphate dehydrogenase; expression induced by growth on xylose; induced by growth on starch and lactate
An02g12430	NADP+-specific isocitrate dehydrogenase; induced by growth on starch and lactate
An02g12610	Putative Ran-GTPase-activating protein
An02g12640	Putative RNA-binding protein
An02g12750	Ortholog(s) have unfolded protein binding activity, role in protein folding and chaperonin-containing T-complex, nucleus localization
An02g12770	Succinate dehydrogenase (ubiquinone)
An02g13110	#N/A
An02g13180	Ortholog of A. nidulans FGSC A4 : AN4852, A. fumigatus Af293 : Afu2g00430/exg9, Afu3g07520/exg7, A. oryzae RIB40 : AO090020000144 and Aspergillus wentii : Aspwe1_0157603
An02g13840	Cytoplasmic ribosomal protein of the small subunit S9
An02g13920	Ortholog(s) have ubiquitin thiolesterase activity, ubiquitin-specific protease activity, role in protein deubiquitination and cytosol, nucleus localization
An02g14080	Putative asparaginyl-tRNA synthetase
An02g14170	Ortholog of A. nidulans FGSC A4 : AN7484, A. fumigatus Af293 : Afu2g05720, A. oryzae RIB40 : AO090001000689, Aspergillus wentii : Aspwe1_0046318 and Aspergillus sydowii : Aspsy1_0153479
An02g14380	Hexokinase
An02g14520	GMP synthase
An02g14560	Oligosaccharyltransferase complex alpha subunit; expression enhanced by maltose; expression induced by tunicamycin and DTT
An02g14800	Protein disulfide isomerase; expression enhanced by maltose; expression induced by tunicamycin and DTT
An03g00890	Has domain(s) with predicted catalytic activity, coenzyme binding, nucleotide binding activity and role in cellular metabolic process
An03g00900	Ortholog of A. niger CBS 513.88 : An08g08120, An09g00610, A. oryzae RIB40 : AO090010000695, Aspergillus wentii : Aspwe1_0044057, Aspwe1_0173844, Aspwe1_0586207 and Aspergillus sydowii : Aspsy1_0051856
An03g00920	Has domain(s) with predicted catalytic activity, coenzyme binding, nucleotide binding activity and role in cellular metabolic process
An03g01140	Oxalate decarboxylase
An03g01660	Vacuolar aminopeptidase Y family secreted protease; expression repressed by tunicamycin and DTT
An03g02360	Putative hydrophobin
An03g02430	Ortholog(s) have mannitol 2-dehydrogenase activity
An03g02780	Has domain(s) with predicted electron carrier activity, oxidoreductase activity and role in oxidation-reduction process
An03g02830	Phosphatidylserine decarboxylase
An03g03660	Glutathione reductase
An03g03750	Laccase-like multicopper oxidase; expressed in germinating conidia
An03g03900	Ortholog(s) have single-stranded DNA binding activity and mitochondrion localization
An03g04230	Ortholog(s) have cytosol, nucleus localization
An03g04280	Protein with similarity to pyridoxine synthesis component pyroA of Aspergillus nidulans
An03g04530	Beta-phosphoglucomutase beta-PGM
An03g04580	#N/A
An03g04790	Ortholog(s) have preprotein binding activity, role in conidium formation, hyphal growth, protein targeting to mitochondrion and mitochondrial outer membrane translocase complex localization
An03g05290	Glucan 1,3-beta-glucosidase; putative glucanotransferase; induced by caspofungin; highly expressed in germinating conidia
An03g06550	1,4-alpha-D-glucan glucohydrolase; secreted glucoamylase; most highly expressed at the periphery of colonies; repressed by xylose and induced by maltose; AmyR dependant induction on maltose
An03g06690	Salicylate hydroxylase with a predicted role in salicylic acid degradation
An03g06960	Predicted actin-binding protein involved in endocytosis
An04g00100	Ortholog(s) have glyoxysome localization
An04g00110	NADH-ubiquinone oxidoreductase; respiratory-chain NADH dehydrogenase
An04g00360	COPII complex subunit; expression enhanced by maltose
An04g00410	Putative dipeptidyl peptidase III
An04g00990	NADP-dependent glutamate dehydrogenase; induced by growth on starch and lactate; expression repressed by tunicamycin and DTT
An04g01450	Has domain(s) with predicted FMN binding, oxidoreductase activity and role in oxidation-reduction process
An04g01530	Ortholog(s) have SNAP receptor activity, role in Golgi to vacuole transport, vacuole inheritance and Golgi apparatus, endoplasmic reticulum, fungal-type vacuole membrane, late endosome localization
An04g01610	Ortholog(s) have acetolactate synthase activity, enzyme regulator activity, role in branched-chain amino acid biosynthetic process and acetolactate synthase complex, mitochondrial nucleoid localization
An04g01750	Methionine synthase; 5-methyltetrahydropteroyltriglutamate-homocysteine S-methyltransferase
An04g01800	Ortholog(s) have endopeptidase activator activity and role in proteasomal ubiquitin-independent protein catabolic process, proteasome-mediated ubiquitin-dependent protein catabolic process
An04g01870	Ortholog(s) have endopeptidase activator activity and role in proteasomal ubiquitin-independent protein catabolic process, proteasome-mediated ubiquitin-dependent protein catabolic process
An04g01940	Ortholog(s) have GTP binding, tRNA binding, translation initiation factor activity and role in establishment or maintenance of cell polarity, positive regulation of translational fidelity, translational initiation
An04g02030	Ortholog(s) have role in cellular response to osmotic stress, cytoplasmic translational initiation, positive regulation of gene expression, regulation of conjugation with cellular fusion, regulation of mitotic cell cycle
An04g02060	5-aminoimidazole-4-carboxamide ribonucleotide (AICAR) transformylase/IMP cyclohydrolase
An04g02070	Putative clathrin heavy chain; expression enhanced by maltose
An04g02090	Cytoplasmic pyruvate carboxylase
An04g02460	Ortholog(s) have role in cristae formation, protein import into mitochondrial intermembrane space and integral to mitochondrial inner membrane, mitochondrial crista, mitochondrial crista junction, plasma membrane localization
An04g02470	Rab5-like GTPase
An04g02610	Succinate-semialdehyde dehydrogenase (NAD(P)+)
An04g02670	Has domain(s) with predicted oxidoreductase activity and role in oxidation-reduction process
An04g02690	Putative alcohol dehydrogenase
An04g02800	Pyrroline-5-carboxylate reductase
An04g03200	Mannose-6-phosphate isomerase
An04g03270	Ortholog(s) have cytosol, nucleus localization
An04g03330	Ortholog(s) have cytosol, nucleus localization
An04g03360	Putative mitochondrial peroxiredoxin; induced by growth on starch and lactate
An04g03400	Putative aldehyde dehydrogenase
An04g03495	Ortholog(s) have dolichyl-diphosphooligosaccharide-protein glycotransferase activity, role in protein N-linked glycosylation and oligosaccharyltransferase complex localization
An04g03500	Ortholog of A. nidulans FGSC A4 : AN1682, A. fumigatus Af293 : Afu4g08680, A. oryzae RIB40 : AO090023000689, Aspergillus wentii : Aspwe1_0075630 and Aspergillus sydowii : Aspsy1_0038709
An04g03530	Putative NAD-dependent D-arabinitol dehydrogenase
An04g03800	Ortholog(s) have mitochondrial ribosome localization
An04g03910	Ortholog(s) have U1 snRNP localization
An04g03930	Putative zinc aminopeptidase
An04g04040	Ortholog(s) have role in cellular response to alkyl hydroperoxide and cytosol, nucleus localization
An04g04060	Cytochrome-c peroxidase precursor
An04g04130	Ornithine transaminase
An04g04750	Putative oxoglutarate dehydrogenase; induced by growth on starch and lactate
An04g04870	Ortholog(s) have superoxide dismutase activity
An04g04940	Ortholog of A. nidulans FGSC A4 : AN5580, A. fumigatus Af293 : Afu4g11550, Aspergillus wentii : Aspwe1_0022740, Aspergillus sydowii : Aspsy1_0057110 and Aspergillus terreus NIH2624 : ATET_03924
An04g04990	Mannose-1-phosphate guanylyltransferase
An04g05260	Saccharopine dehydrogenase (NADP+, L-glutamate forming)
An04g05270	Ortholog(s) have ATPase activator activity, chaperone binding activity, role in protein folding, response to stress and cytosol localization
An04g05300	Fructose-2,6-bisphosphatase
An04g05380	Ortholog(s) have role in cellular response to cadmium ion, detoxification of cadmium ion and cytosol, nucleus localization
An04g05420	L-aminoadipatesemialdehyde dehydrogenase
An04g05630	Ortholog(s) have role in cell division, cellular response to DNA damage stimulus, nucleus organization and nuclear membrane, nuclear periphery, nuclear pore outer ring, spindle pole body localization
An04g05640	NADH-binding subunit of mitochondrial respiratory chain complex I (NADH:ubiquinone oxidoreductase)
An04g05790	Protein of unknown function
An04g05850	Ortholog(s) have structural constituent of ribosome activity and role in maturation of SSU-rRNA from tricistronic rRNA transcript (SSU-rRNA, 5.8S rRNA, LSU-rRNA)
An04g05960	Ortholog(s) have ATP-dependent 3'-5' DNA helicase activity, ATP-dependent 5'-3' DNA helicase activity, sequence-specific DNA binding activity
An04g05980	Ortholog(s) have SNAP receptor activity and role in Golgi to vacuole transport, intra-Golgi vesicle-mediated transport, vacuole fusion, non-autophagic, vesicle fusion
An04g06140	Ortholog(s) have TFIID-class transcription factor binding, chromatin binding, core promoter binding, histone acetyl-lysine binding activity
An04g06210	Homocitrate synthase
An04g06380	Mitochondrial aspartate aminotransferase
An04g06870	Ortholog(s) have extracellular region localization
An04g07050	Ortholog(s) have heat shock protein binding activity, role in protein folding, regulation of mitotic cell cycle and cytosol, nucleus localization
An04g07330	Ortholog(s) have role in aerobic respiration and mitochondrial nucleoid, mitochondrial ribosome localization
An04g07340	Ortholog(s) have unfolded protein binding activity
An04g07500	Ortholog of A. nidulans FGSC A4 : AN0400, A. fumigatus Af293 : Afu4g09610, A. oryzae RIB40 : AO090003001281, Neosartorya fischeri NRRL 181 : NFIA_106400 and Aspergillus wentii : Aspwe1_0022929
An04g08730	Ortholog(s) have endoplasmic reticulum, extracellular region localization
An04g08860	Ortholog(s) have DNA binding activity and cytosol, nucleus localization
An04g09020	Ortholog(s) have actin filament binding, actin monomer binding activity and role in actin cortical patch organization, actin filament depolymerization, actin filament severing, sequestering of actin monomers
An04g09170	Ortholog(s) have ATPase activity, ubiquitin binding activity
An05g00050	Ortholog(s) have dipeptidase activity and cytoplasm localization
An05g00070	Ortholog(s) have aminopeptidase activity, epoxide hydrolase activity, role in cellular lipid metabolic process, protein catabolic process and cytosol, extracellular region, nucleus localization
An05g00160	Cystathionine beta-synthase
An05g00430	Ortholog of A. fumigatus Af293 : Afu2g07840, A. oryzae RIB40 : AO090701000806, Neosartorya fischeri NRRL 181 : NFIA_083550, Aspergillus wentii : Aspwe1_0629899 and Aspergillus versicolor : Aspve1_0082834
An05g00900	Has domain(s) with predicted lipid binding activity
An05g02380	Has domain(s) with predicted choline dehydrogenase activity, flavin adenine dinucleotide binding activity and role in alcohol metabolic process, oxidation-reduction process
An06g00590	Ortholog of Aspergillus brasiliensis : Aspbr1_0040727, Aspergillus kawachii : Aspka1_0178283, Aspergillus wentii : Aspwe1_0099088 and Aspergillus versicolor : Aspve1_0086573
An06g01370	3-oxoadipate CoA transferase
An06g01390	NADH-ubiquinone oxidoreductase; respiratory-chain NADH dehydrogenase
An06g01440	Ortholog(s) have cytosol, nucleus localization
An06g01660	Ortholog(s) have cytosol, mitochondrion, nucleus localization
An06g01710	Ortholog(s) have cytosol localization
An06g01750	Ortholog(s) have role in actin cortical patch assembly, actin filament organization, cellular response to drug, endocytosis and cellular bud neck, cellular bud tip, cytoplasm, mating projection tip localization
An06g01830	Ortholog(s) have aminoacyl-tRNA editing activity, leucine-tRNA ligase activity, role in leucyl-tRNA aminoacylation and cytosol localization
An06g01890	Putative HIT family protein; repressed by growth on starch and lactate
An07g00110	#N/A
An07g00510	Ortholog(s) have extracellular region localization
An07g00520	Ortholog of A. fumigatus Af293 : Afu6g00760, A. oryzae RIB40 : AO090012000378, Neosartorya fischeri NRRL 181 : NFIA_047910 and Aspergillus wentii : Aspwe1_0178656
An07g00820	Ortholog(s) have cytosol, nucleus localization
An07g01520	Ortholog(s) have cytoplasm, nuclear pore localization
An07g01580	Ortholog(s) have cytosol, nuclear envelope localization
An07g02010	20S CP alpha subunit of the proteasome
An07g02160	Mitochondrial malate dehydrogenase
An07g02180	E2 dihydrolipoamide acetyltransferase
An07g02300	Ortholog(s) have RSC complex, SWI/SNF complex, cytoplasm localization
An07g02650	Protein similar to translation elongation factor 3
An07g02700	Ortholog(s) have mitochondrion localization
An07g02860	Ortholog(s) have histone binding, nucleosome binding activity
An07g02960	Ortholog(s) have SSU rRNA binding, structural constituent of ribosome activity and role in maturation of SSU-rRNA from tricistronic rRNA transcript (SSU-rRNA, 5.8S rRNA, LSU-rRNA)
An07g02990	Has domain(s) with predicted nucleic acid binding, nucleotide binding activity
An07g03140	Putative xylulokinase; expression induced by growth on xylose; carbon catabolite repressed; XlnR regulated
An07g03340	Hydrophobin; highly expressed in dormant conidia
An07g03520	Has domain(s) with predicted nucleotide binding activity
An07g03630	Ortholog of A. nidulans FGSC A4 : AN8821, A. fumigatus Af293 : Afu5g09350, A. oryzae RIB40 : AO090020000551, Aspergillus wentii : Aspwe1_0048229 and Aspergillus sydowii : Aspsy1_0060977
An07g03760	Ortholog(s) have cytosol localization
An07g03770	Cu,Zn superoxide dismutase; repressed by growth on starch and lactate
An07g03850	Putative transaldolase; expression induced by growth on xylose; induced by growth on starch and lactate
An07g03880	Putative vacuolar serine proteinase; putative signal sequence for transport into the endoplasmic reticulum; secreted protein
An07g04190	Oligosaccharyltransferase complex beta subunit; expression enhanced by maltose; expression induced by tunicamycin and DTT
An07g06000	Ortholog(s) have RNA binding, aspartate-tRNA ligase activity, role in aspartyl-tRNA aminoacylation and cytosol, nucleus localization
An07g06030	COPI complex, gamma subunit; expression enhanced by maltose
An07g06520	Ortholog(s) have unfolded protein binding activity, role in cytoplasmic translation, rRNA processing, regulation of translational fidelity and cell surface, cytosol, nucleus, polysome localization
An07g06530	Protein similar to multicopy suppressor Sur7p; expression repressed by tunicamycin and DTT
An07g06840	Precursor of dihydrolipoamide dehydrogenase
An07g07150	Ortholog(s) have mRNA binding activity, role in negative regulation of MAPK cascade and cytosol localization
An07g07390	Cytochrome c oxidase subunit
An07g07760	14-3-3 protein
An07g07790	Ortholog(s) have nuclear periphery localization
An07g07860	Ortholog(s) have ubiquitin-specific protease activity and role in cellular response to drug, mitochondrial fission, peroxisome fission, proteasome-mediated ubiquitin-dependent protein catabolic process, protein deubiquitination
An07g07880	Ortholog(s) have mitochondrion targeting sequence binding, protein channel activity and role in protein import into mitochondrial intermembrane space, protein import into mitochondrial matrix
An07g08170	Inosine-5?-monophosphate dehydrogenase
An07g08190	Ortholog(s) have cytosol, nucleus localization
An07g08300	Peptidyl-proline cis-trans isomerase; cyclophilin; putative cellular target for cyclosporin A
An07g08760	Ortholog(s) have NADPH dehydrogenase activity, hormone binding, steroid binding activity, role in ergot alkaloid biosynthetic process, steroid metabolic process and cell surface, fungal-type vacuole, hyphal cell wall localization
An07g08890	Ortholog(s) have lipid binding activity and role in eisosome assembly, endocytosis, negative regulation of protein kinase activity, protein localization, response to heat
An07g08990	Pyruvate kinase
An07g09050	Ortholog of A. nidulans FGSC A4 : AN6760, AN8527, A. fumigatus Af293 : Afu4g01400, Afu5g02670, Afu5g14240, A. niger CBS 513.88 : An08g09630 and Aspergillus wentii : Aspwe1_0069899, Aspwe1_0185315, Aspwe1_0186212
An07g09530	Alpha subunit E1 of the pyruvate dehydrogenase complex; induced by growth on starch and lactate
An07g09710	Ortholog of A. nidulans FGSC A4 : AN5154, A. fumigatus Af293 : Afu1g07090, A. oryzae RIB40 : AO090012000961, Aspergillus wentii : Aspwe1_0155743 and Aspergillus sydowii : Aspsy1_0134266
An07g09830	Ortholog of A. nidulans FGSC A4 : AN5141, A. fumigatus Af293 : Afu1g07280, A. oryzae RIB40 : AO090012000982, Aspergillus wentii : Aspwe1_0172497 and Aspergillus sydowii : Aspsy1_0033440
An07g09920	Glutamate synthase (NADH)
An07g10010	Ortholog(s) have guanine nucleotide transmembrane transporter activity and role in cellular iron ion homeostasis, guanine nucleotide transport, mitochondrial genome maintenance, transmembrane transport
An07g10100	Adenylate kinase
An07g10110	Ortholog(s) have role in cellular response to drug and nuclear envelope, proteasome regulatory particle, lid subcomplex, proteasome storage granule localization
An08g00210	Glycerol 3-phosphate dehydrogenase (FAD-dependent sn-glycerol-3-phosphate dehydrogenase)
An08g00510	Ortholog(s) have cytosol localization
An08g00610	Ortholog(s) have structural constituent of ribosome activity, role in cytoplasmic translation and cytosolic large ribosomal subunit, nucleus localization
An08g00770	Ortholog of A. nidulans FGSC A4 : AN1362, A. fumigatus Af293 : Afu1g09250, A. oryzae RIB40 : AO090005001616, Aspergillus wentii : Aspwe1_0024539 and Aspergillus sydowii : Aspsy1_0053010
An08g00830	Ortholog(s) have protein serine/threonine phosphatase activity and role in cellular response to osmotic stress, inactivation of MAPK activity involved in osmosensory signaling pathway, protein dephosphorylation
An08g00880	Ortholog(s) have sequence-specific DNA binding activity and role in translational initiation
An08g00970	Ribosomal protein of the small subunit
An08g01140	Ortholog(s) have role in dynein-driven meiotic oscillatory nuclear movement, karyogamy involved in conjugation with cellular fusion, reciprocal meiotic recombination
An08g01190	Ortholog(s) have peptide alpha-N-acetyltransferase activity, role in N-terminal protein amino acid acetylation, histone acetylation and NatA complex, cytosol, cytosolic ribosome, nucleus localization
An08g01370	Ortholog(s) have dicarboxylic acid transmembrane transporter activity, role in mitochondrial transport and mitochondrial inner membrane localization
An08g01520	Ortholog(s) have cytosol, nucleus localization
An08g01590	Ortholog(s) have mitochondrial membrane localization
An08g01610	Ortholog(s) have ATPase activity, role in negative regulation of G2/M transition of mitotic cell cycle and cytosol, nucleus localization
An08g01640	Ortholog(s) have protein complex scaffold activity, role in posttranslational protein targeting to membrane, response to heat and TRC complex, nucleus localization
An08g01650	Ortholog(s) have chaperone binding, protein binding, bridging activity, role in protein import into mitochondrial matrix and plasma membrane, presequence translocase-associated import motor localization
An08g01790	Ortholog(s) have role in ascospore formation, cellular response to cadmium ion, detoxification of cadmium ion
An08g01960	Adenosylhomocysteinase
An08g02260	Phosphoglycerate kinase
An08g02470	Ortholog(s) have role in maturation of LSU-rRNA from tricistronic rRNA transcript (SSU-rRNA, 5.8S rRNA, LSU-rRNA) and cytosol, nucleolus, preribosome, large subunit precursor localization
An08g02510	Has domain(s) with predicted protein heterodimerization activity, sequence-specific DNA binding activity and intracellular localization
An08g02700	S-adenosylmethionine synthase
An08g03270	COPI complex, beta subunit; expression enhanced by maltose
An08g03430	Ortholog(s) have RNA binding, structural constituent of ribosome activity
An08g03490	Elongation factor 1 beta
An08g03580	1,3-beta-glucanosyltransferase; highly expressed in dormant conidia
An08g03690	Putative ADP-ribosylation factor; expression enhanced by maltose
An08g03910	Ortholog(s) have cytosol localization
An08g04070	Ortholog(s) have mitochondrion targeting sequence binding, protein channel activity
An08g04470	Ortholog(s) have GTPase activity, translation elongation factor activity, role in mitochondrial genome maintenance, mitochondrial translation, translational elongation and mitochondrion localization
An08g04880	Ortholog(s) have role in mitochondrial respiratory chain complex IV assembly
An08g04890	Ortholog(s) have role in chromatin silencing at centromere, chromatin silencing at telomere and nucleolus, spindle localization
An08g05060	Ortholog(s) have eukaryotic initiation factor 4G binding, mRNA binding activity
An08g05300	Ortholog(s) have ATP binding, heat shock protein binding activity and cytosol, nucleus localization
An08g05580	Putative isocitrate dehydrogenase (NAD+)
An08g05730	Ortholog(s) have 5S rRNA binding, structural constituent of ribosome activity, role in ribosomal large subunit assembly and cytosol localization
An08g05790	Ortholog(s) have glycogen phosphorylase activity, role in glycogen catabolic process, response to heat and cell surface, cytoplasm, hyphal cell wall localization
An08g05850	Osmotic sensitivity MAP kinase; highly expressed in dormant conidia
An08g06330	COPI complex, epsilon subunit; expression enhanced by maltose
An08g06350	Mannose-6-phosphate isomerase
An08g06540	Ortholog(s) have role in inner mitochondrial membrane organization, mitochondrion inheritance, mitochondrion morphogenesis, negative regulation of proteolysis, protein folding, replicative cell aging
An08g06560	Ortholog(s) have spermidine synthase activity, role in pantothenate biosynthetic process, spermidine biosynthetic process and cytosol, extracellular region, nucleus localization
An08g06570	Putative transketolase; expression induced by growth on xylose; induced by growth on starch and lactate
An08g06630	Ortholog(s) have intracellular localization
An08g06730	Protein of unknown function
An08g06940	Putative histone H4.1
An08g07030	Has domain(s) with predicted snoRNA binding activity and role in ribosome biogenesis, snRNA pseudouridine synthesis
An08g07240	Has domain(s) with predicted FMN binding, pyridoxamine-phosphate oxidase activity and role in oxidation-reduction process
An08g07290	Aldehyde dehydrogenase involved in ethanol utilization; repressed by growth on starch and lactate
An08g07360	Ortholog(s) have mitochondrion targeting sequence binding, protein channel activity
An08g07420	Aspartate carbamoyltransferase
An08g07570	Isopentenyl diphosphate:dimethylallyl diphosphate isomerase (IPP isomerase)
An08g07890	Has domain(s) with predicted coenzyme binding, nucleotide binding, phosphogluconate dehydrogenase (decarboxylating) activity and role in pentose-phosphate shunt
An08g08290	Ortholog of A. oryzae RIB40 : AO090023000947, Neosartorya fischeri NRRL 181 : NFIA_000700, NFIA_055170, NFIA_100540 and Aspergillus wentii : Aspwe1_0022285, Aspwe1_0024590, Aspwe1_0157022
An08g08600	Protein of unknown function; expression repressed by tunicamycin and DTT
An08g08740	Ortholog(s) have role in endonucleolytic cleavage in ITS1 to separate SSU-rRNA from 5.8S rRNA and LSU-rRNA from tricistronic rRNA transcript (SSU-rRNA, 5.8S rRNA, LSU-rRNA), rRNA export from nucleus
An08g08820	Ortholog of A. nidulans FGSC A4 : AN5446, A. fumigatus Af293 : Afu6g13500, A. oryzae RIB40 : AO090103000340, Neosartorya fischeri NRRL 181 : NFIA_059450 and Aspergillus versicolor : Aspve1_0084095
An08g08910	Has domain(s) with predicted electron carrier activity, molybdenum ion binding, oxidoreductase activity and role in oxidation-reduction process
An08g08920	Ortholog(s) have catalase activity and role in chanoclavine-I biosynthetic process
An08g10030	Protein of unknown function; induced by growth on starch and lactate
An08g10130	Ortholog(s) have nuclear chromatin, nuclear pore localization
An08g10530	Mitochondrial aconitate hydratase
An08g10610	Ortholog(s) have mitochondrial membrane localization
An08g10690	Putative mitochondrial NADH ubiquinone reductase, 40 kDa subunit; repressed by growth on starch and lactate
An08g10710	Ortholog of A. nidulans FGSC A4 : AN3716, A. fumigatus Af293 : Afu6g12770, A. oryzae RIB40 : AO090003000397, Aspergillus wentii : Aspwe1_0102826 and Aspergillus sydowii : Aspsy1_0032599
An08g11070	Secreted invertase; extracellular fructofuranosidase; important as biocatalyst to derive fructooligosaccharides
An09g00820	Has domain(s) with predicted catalytic activity
An09g01150	Has domain(s) with predicted nucleotide binding, oxidoreductase activity and role in metabolic process
An09g03060	#N/A
An09g03130	Catalase A
An09g03440	Ortholog of A. nidulans FGSC A4 : AN7587, A. fumigatus Af293 : Afu2g15180, A. oryzae RIB40 : AO090012000301, Aspergillus wentii : Aspwe1_0054076 and Aspergillus sydowii : Aspsy1_0058595
An09g03560	Ortholog(s) have intracellular localization
An09g03940	Ketol-acid reductoisomerase; induced by growth on starch and lactate
An09g04850	Putative p-sulfobenzyl alcohol dehydrogenase
An09g04890	Ortholog(s) have SNAP receptor activity, role in endocytosis, vesicle fusion and Golgi apparatus, SNARE complex, cell septum, endoplasmic reticulum, endosome, trans-Golgi network localization
An09g04900	Ortholog(s) have nucleus localization
An09g05120	Triacylglycerol lipase
An09g05180	Ortholog(s) have cytosol localization
An09g05300	Ortholog(s) have sequence-specific DNA binding activity
An09g05480	Ortholog(s) have ubiquitin-specific protease activity, role in endocytosis, protein deubiquitination and cell division site, cytosol, nucleus, transport vesicle localization
An09g05490	p24 family protein; expression enhanced by maltose
An09g05870	Nucleoside-diphosphate kinase
An09g05950	Has domain(s) with predicted ATP binding, ATPase activity, coupled to transmembrane movement of ions, phosphorylative mechanism, cation-transporting ATPase activity, metal ion binding activity
An09g05970	Ortholog(s) have cytosol, nucleus localization
An09g06020	Ortholog(s) have protein phosphatase type 1 regulator activity, ubiquitin binding activity
An09g06270	Ortholog(s) have Golgi apparatus localization
An09g06580	Has domain(s) with predicted nucleic acid binding, nucleotide binding activity, role in transport and intracellular localization
An09g06590	Hsp90 chaperone
An09g06650	Core protein II of ubiquinol-cytochrome c reductase
An09g06680	Putative citrate synthase; predicted N-terminal mitochondrial import signal and a C-terminal peroxisomal target sequence (AKL)
An09g06790	Rab GTPase
An09g06800	Putative leucyl aminopeptidase
An09g06850	NADH-ubiquinone oxidoreductase; respiratory-chain NADH dehydrogenase
An10g00360	Ortholog(s) have cytosol, nuclear envelope localization
An10g00510	Ortholog(s) have S-(hydroxymethyl)glutathione dehydrogenase activity, alcohol dehydrogenase (NAD) activity, hydroxymethylfurfural reductase (NADH) activity
An10g00570	Has domain(s) with predicted nucleotide binding, oxidoreductase activity, zinc ion binding activity and role in oxidation-reduction process
An10g00800	Putative adenosine permease; expression repressed by tunicamycin and DTT
An11g00410	Ortholog(s) have intracellular localization
An11g00510	ATP:citrate oxaloacetatelyase
An11g00530	Cytoplasmic ATP-citrate lyase
An11g00610	Ortholog(s) have nuclear periphery localization
An11g00860	Ortholog(s) have role in cordyol C metabolic process, diorcinol metabolic process, orcinol metabolic process and sexual sporulation resulting in formation of a cellular spore, more
An11g00890	Ortholog of A. oryzae RIB40 : AO090023000241, Neosartorya fischeri NRRL 181 : NFIA_056230, Aspergillus wentii : Aspwe1_0039389 and Aspergillus clavatus NRRL 1 : ACLA_084080
An11g00910	Ortholog(s) have role in sexual sporulation resulting in formation of a cellular spore, sporocarp development involved in sexual reproduction and nucleus localization
An11g01300	Ortholog(s) have role in ribosome biogenesis and cytosol, nucleolus localization
An11g01750	Ortholog of Aspergillus tubingensis : Asptu1_0124317, Aspergillus brasiliensis : Aspbr1_0025232 and Aspergillus kawachii : Aspka1_0174269
An11g01760	Protein similar to proteasome 20S subunit Pre2p
An11g02040	6-phosphogluconate dehydrogenase, decarboxylating; induced by growth on starch and lactate
An11g02360	Ortholog(s) have chaperonin-containing T-complex localization
An11g02400	Has domain(s) with predicted ATP binding, lysine-tRNA ligase activity, nucleic acid binding activity, role in lysyl-tRNA aminoacylation and cytoplasm localization
An11g02550	Putative phosphoenolpyruvate carboxykinase
An11g02610	26S proteasome Rpn7p regulatory subunit
An11g03340	Putative acid alpha-amylase; abundantly expressed on d-maltose; most highly expressed at the periphery of colonies; repressed by xylose and induced by maltose; AmyR dependant regulation
An11g04180	DnaK-type molecular chaperone; ER chaperone; unfolded protein response (UPR) target gene; expression enhanced by maltose, by heat shock, DTT and by tunicamycin treatment
An11g04630	Ortholog(s) have nuclear periphery localization
An11g04650	Has domain(s) with predicted RNA binding activity
An11g04985	#N/A
An11g05460	Ortholog(s) have actin filament binding activity and role in actin cytoskeleton organization, barbed-end actin filament capping, cellular protein localization, mitotic cytokinesis, regulation of cell shape
An11g05510	Ortholog(s) have macrolide binding, peptidyl-prolyl cis-trans isomerase activity
An11g05700	Ortholog(s) have mitochondrial membrane localization
An11g06130	Ortholog of A. nidulans FGSC A4 : AN1734, A. fumigatus Af293 : Afu6g08740, A. oryzae RIB40 : AO090001000548, Aspergillus wentii : Aspwe1_0120879 and Aspergillus sydowii : Aspsy1_0289054
An11g06200	Putative NADH ubiquinone reductase, 31 kD subunit; protein levels influenced by the presence of lactate
An11g06230	Putative oxidoreductase
An11g06670	Putative alpha subunit of assimilatory sulfite reductase
An11g06720	20S CP alpha subunit of the proteasome
An11g06780	Ortholog of A. nidulans FGSC A4 : AN7990, Aspergillus wentii : Aspwe1_0176973, Aspergillus sydowii : Aspsy1_0047960 and Aspergillus terreus NIH2624 : ATET_06661
An11g06820	3'-5' bisphosphate nucleotidase
An11g07650	Ortholog(s) have thioredoxin peroxidase activity, role in cell redox homeostasis, cellular response to oxidative stress, response to cadmium ion and mitochondrion localization
An11g07960	Putative glutaminase
An11g07970	Ortholog of A. nidulans FGSC A4 : AN10946, A. fumigatus Af293 : Afu6g09920, A. oryzae RIB40 : AO090001000626, Neosartorya fischeri NRRL 181 : NFIA_055650 and Aspergillus wentii : Aspwe1_0045804
An11g08940	Ortholog(s) have cytosol, hyphal cell wall, nucleus localization
An11g09120	Ortholog(s) have RNA binding, structural constituent of ribosome activity, role in cytoplasmic translation and cytosolic large ribosomal subunit, nucleolus localization
An11g09380	Ortholog(s) have deoxyhypusine monooxygenase activity
An11g09500	Ortholog(s) have structural constituent of ribosome activity and 90S preribosome, cytosolic small ribosomal subunit, extracellular region localization
An11g09650	Ortholog of A. nidulans FGSC A4 : AN4779, A. fumigatus Af293 : Afu3g06660, A. oryzae RIB40 : AO090020000332, Aspergillus wentii : Aspwe1_0173599 and Aspergillus sydowii : Aspsy1_0087834
An11g09690	Ortholog(s) have role in cullin deneddylation, positive regulation of mitotic metaphase/anaphase transition, proteasome assembly, proteasome localization, proteasome-mediated ubiquitin-dependent protein catabolic process
An11g09790	ATP sulfurylase
An11g09840	Ortholog(s) have enzyme activator activity, role in iron-sulfur cluster assembly and cytosol, extrinsic to mitochondrial inner membrane, mitochondrial matrix, nucleus localization
An11g10380	Has domain(s) with predicted enzyme regulator activity, role in regulation of protein catabolic process and proteasome complex localization
An11g11030	Ortholog(s) have RNA binding activity and mitochondrion, nucleus localization
An11g11180	Putative glutamate carboxypeptidase-like protein; repressed by growth on starch and lactate
An11g11280	Dihydrolipoamide S-succinyl transferase
An11g11300	Ortholog(s) have DNA binding activity and role in DNA damage induced protein phosphorylation, DNA repair, protein localization to kinetochore, signal transduction in response to DNA damage
An12g00220	Putative NADH dehydrogenase chain precursor
An12g00410	Ortholog(s) have mRNA binding activity, role in arginine catabolic process, positive regulation of cellular response to oxidative stress, positive regulation of nuclear-transcribed mRNA poly(A) tail shortening and cytosol localization
An12g00510	Ortholog(s) have role in maturation of SSU-rRNA from tricistronic rRNA transcript (SSU-rRNA, 5.8S rRNA, LSU-rRNA) and cytosol, mitochondrion, nucleolus localization
An12g00600	Ortholog(s) have cytosol, mitochondrion localization
An12g00790	Stress-induced protein
An12g00820	Putative UTP-glucose-1-phosphate uridylyltransferase; Leloir pathway enzyme; induced by caspofungin
An12g01190	Ortholog(s) have role in ascospore-type prospore membrane assembly, conidium formation, hyphal growth, sporocarp development involved in asexual reproduction, sporocarp development involved in sexual reproduction
An12g01350	Ortholog(s) have SSU rRNA binding, structural constituent of ribosome activity, role in positive regulation of translational fidelity, rRNA export from nucleus and cytosolic small ribosomal subunit, small-subunit processome localization
An12g02680	Ortholog of A. nidulans FGSC A4 : AN11765, A. fumigatus Af293 : Afu3g07625, A. niger CBS 513.88 : An02g12900, An04g10150 and A. oryzae RIB40 : AO090020000130, AO090023000386
An12g03440	Glucose oxidase
An12g03570	Orotidine-5'-phosphate decarboxylase; mutants show decreased resistance to weak acid preservatives
An12g03760	Ortholog of A. niger CBS 513.88 : An12g03780, An12g03770, Aspergillus wentii : Aspwe1_0168652 and Aspergillus niger ATCC 1015 : 54032-mRNA, 54033-mRNA, 54034-mRNA
An12g04020	Acetyl-CoA carboxylase; biotin carboxylase
An12g04700	Ortholog(s) have exopeptidase activity
An12g04750	Ortholog(s) have role in mitochondrion inheritance, negative regulation of proteolysis, protein folding, replicative cell aging and mitochondrial inner membrane, plasma membrane localization
An12g04860	Cytoplasmic ribosomal protein of the large subunit L30
An12g04870	Ortholog(s) have role in ribosomal large subunit assembly, translational termination and cell surface, cytosol localization
An12g04940	Mitochondrial heat shock protein
An12g06300	Ortholog(s) have cytoplasm, nucleus localization
An12g07160	Protein of unknown function
An12g07520	NADH-ubiquinone oxidoreductase
An12g07580	N-Acetyl-gammaglutamyl-phosphate reductase/acetylglutamate kinase
An12g07790	Ortholog(s) have cytosol, polysomal ribosome localization
An12g07850	Fumarate hydratase
An12g08030	Ortholog(s) have ATP-dependent RNA helicase activity
An12g08380	Ortholog(s) have structural molecule activity and role in Arp2/3 complex-mediated actin nucleation, actin cortical patch assembly, cellular response to drug, spore germination
An12g08570	Type 2 peroxiredoxin
An12g08590	Ortholog(s) have glyoxysome, mitochondrial membrane localization
An12g08610	Putative glucokinase
An12g08760	Vacuolar ATPase subunit E
An12g09650	Ortholog(s) have cytosol, nucleus localization
An12g09950	Putative alcohol dehydrogenase
An12g10710	Ortholog(s) have mitochondrion localization
An12g10830	Protein of unknown function
An13g00290	Ortholog(s) have protein binding, bridging activity and role in actin cortical patch assembly, axial cellular bud site selection, bipolar cellular bud site selection, endocytosis, unidimensional cell growth
An13g00430	Ortholog(s) have role in translational initiation and cytosol, eukaryotic 43S preinitiation complex, eukaryotic translation initiation factor 3 complex, eIF3m, nucleus localization
An13g00540	Ortholog of A. nidulans FGSC A4 : AN4253, A. fumigatus Af293 : Afu7g04060, A. oryzae RIB40 : AO090005000085, Aspergillus wentii : Aspwe1_0038478 and Aspergillus sydowii : Aspsy1_0032907
An13g00550	Ortholog(s) have 3-deoxy-7-phosphoheptulonate synthase activity and role in aromatic amino acid family biosynthetic process
An13g00760	Tropomyosin
An13g01070	40S ribosomal protein S28.e
An13g01080	ATP phosphoribosyltransferase
An13g01130	3-oxoacyl-[acyl-carrier protein] reductase
An13g01660	Ortholog of Neosartorya fischeri NRRL 181 : NFIA_025910, NFIA_100400, Aspergillus wentii : Aspwe1_0040579, Aspergillus versicolor : Aspve1_0034609, Aspve1_0036118 and Aspergillus niger ATCC 1015 : 54813-mRNA
An13g01680	Has domain(s) with predicted aldehyde-lyase activity and role in carbohydrate metabolic process
An13g01920	Acetyl-CoA C-acetyltransferase, acetoacetyl-CoA thiolase
An13g03490	Has domain(s) with predicted catalytic activity and role in metabolic process
An14g00100	Ortholog(s) have structural constituent of nuclear pore activity and role in nuclear pore organization, poly(A)+ mRNA export from nucleus, protein import into nucleus, ribosomal large subunit export from nucleus
An14g00180	Ortholog(s) have protein domain specific binding activity
An14g00220	Ortholog(s) have role in protein import into mitochondrial outer membrane and mitochondrial outer membrane localization
An14g00310	Ortholog(s) have mitochondrion localization
An14g00370	Ortholog(s) have cell surface, cytosol localization
An14g00430	Ortholog(s) have mitochondrion localization
An14g00690	Ortholog(s) have catalase activity, role in cellular response to heat, cellular response to hydrogen peroxide and intracellular localization
An14g00930	Cystathionine beta-lyase
An14g00990	Enoyl-CoA hydratase; peroxisomal multifunctional beta-oxidation protein; induced by fenpropimorph
An14g01010	Ortholog(s) have structural constituent of ribosome activity, role in cytoplasmic translation and cell surface, cytosolic large ribosomal subunit, nucleolus localization
An14g01030	Has domain(s) with predicted translation initiation factor activity, translation initiation factor binding activity, role in translational initiation and eukaryotic translation initiation factor 3 complex localization
An14g02100	Glycosylphosphatidylinositol (GPI)-anchored cell wall mannoprotein
An14g02180	Alpha,alpha-trehalosephosphate synthase (UDP-forming); highly expressed in dormant conidia
An14g02360	Ortholog(s) have U2 snRNP, cytosol localization
An14g02460	Flavohemoglobin
An14g02470	Sedolisin family secreted protease
An14g02560	Has domain(s) with predicted nucleotide binding activity
An14g02870	Succinate-semialdehyde dehydrogenase (NAD(P)+)
An14g02890	Ortholog(s) have cytosol, nucleus localization
An14g03280	Ortholog(s) have dihydroxy-acid dehydratase activity, role in branched-chain amino acid biosynthetic process and intracellular localization
An14g03820	UDP-glucose 4-epimerase; Leloir pathway enzyme
An14g04080	Ubiquinol-cytochrome c reductase
An14g04160	Cofilin
An14g04180	F1F0-ATPase complex subunit
An14g04190	1,4-alpha-glucan branching enzyme
An14g04710	Aspergillopepsin A, a pepsin family secreted acid protease; expression increases by growth without ammonia; under carbon control and pH regulation
An14g04920	Triose-phosphate-isomerase
An14g04980	Ortholog(s) have Prp19 complex, cytosol, nuclear envelope localization
An14g05430	Has domain(s) with predicted nucleotide binding, oxidoreductase activity and role in metabolic process
An14g05550	Has domain(s) with predicted nucleotide binding, oxidoreductase activity, zinc ion binding activity and role in oxidation-reduction process
An14g06330	Ortholog of Aspergillus carbonarius ITEM 5010 : Acar5010_151682
An14g06340	Hydroxyacylglutathione hydrolase
An14g06600	Ortholog of A. oryzae RIB40 : AO090120000385, Aspergillus niger ATCC 1015 : 53901-mRNA, Aspergillus brasiliensis : Aspbr1_0141046 and Aspergillus tubingensis : Asptu1_0034336
An14g06730	Ortholog(s) have endoplasmic reticulum localization
An15g00070	Malate dehydrogenase precursor
An15g00080	Ortholog(s) have cytosol localization
An15g00140	Transcriptional repressor that controls expression of genes involved in cell wall biosynthesis, development, and nitrogen source utilization
An15g00160	Ortholog(s) have cytosol, nucleus, spindle localization
An15g00190	Ortholog(s) have mitochondrion targeting sequence binding, protein channel activity and role in conidium formation, hyphal growth, protein import into mitochondrial matrix, protein import into mitochondrial outer membrane
An15g00250	Ortholog(s) have role in posttranslational protein targeting to membrane, protein insertion into ER membrane and TRC complex, nucleus localization
An15g00410	Putative formate dehydrogenase; acetate-inducible gene
An15g00510	20S CP alpha subunit of the proteasome
An15g00560	Actin structural protein
An15g00750	Protein similar to elongation factor 1-gamma 1
An15g00760	#N/A
An15g01390	Ortholog(s) have ATPase activity, tRNA binding activity, role in tRNA modification and Elongator holoenzyme complex, cytosol, nucleus localization
An15g01690	Ortholog(s) have RNA binding activity and cell surface, cytosol, nucleus localization
An15g01700	Ortholog(s) have phosphatidic acid binding, phosphatidylinositol-3,5-bisphosphate binding, phosphatidylinositol-3-phosphate binding, phosphatidylinositol-4-phosphate binding, unfolded protein binding activity
An15g01710	F1Fo-ATP synthase subunit 7
An15g01760	Phosphoribosylpyrophosphate amidotransferase/amidophosphoribosyltransferase
An15g01780	2-methylcitrate hydrolyase/2-methylcitrate dehydratase
An15g01860	Malate synthase
An15g02280	Has domain(s) with predicted nucleotide binding, oxidoreductase activity and role in metabolic process
An15g02340	Argininosuccinate synthase
An15g02350	Ortholog of A. nidulans FGSC A4 : AN0602, A. oryzae RIB40 : AO090023000525, Aspergillus wentii : Aspwe1_0050808, Aspwe1_0063480 and Aspergillus sydowii : Aspsy1_0055411
An15g02490	Ortholog(s) have NAD binding, homoisocitrate dehydrogenase activity, role in lysine biosynthetic process and mitochondrion localization
An15g03380	Ortholog of A. nidulans FGSC A4 : AN7558, A. fumigatus Af293 : Afu2g14870, A. oryzae RIB40 : AO090012000398, Aspergillus wentii : Aspwe1_0693466 and Aspergillus sydowii : Aspsy1_0153287
An15g03670	Ortholog(s) have nucleus localization
An15g03780	Ortholog(s) have role in ascospore formation, cellular response to caffeine, eukaryotic translation initiation factor 3 complex assembly, gamma-tubulin complex localization
An15g04670	Ortholog of A. nidulans FGSC A4 : AN2404, A. fumigatus Af293 : Afu8g05810, A. oryzae RIB40 : AO090005000570, Aspergillus wentii : Aspwe1_0118486 and Aspergillus sydowii : Aspsy1_0039439
An15g04820	Has domain(s) with predicted choline dehydrogenase activity, flavin adenine dinucleotide binding activity and role in alcohol metabolic process, oxidation-reduction process
An15g05200	Has domain(s) with predicted O-methyltransferase activity
An15g05450	Predicted mannitol dehydrogenase, expressed in conidiospores during sporulation
An15g05740	Rab GTPase
An15g05770	Ortholog(s) have sulfite reductase (NADPH) activity, role in sulfate assimilation, sulfur amino acid biosynthetic process and cytosol, sulfite reductase complex (NADPH) localization
An15g05890	Putative aldehyde dehydrogenase
An15g06020	Ortholog(s) have ubiquitin activating enzyme activity, role in mRNA export from nucleus, protein ubiquitination and cytosol, nucleus localization
An15g06030	Ortholog(s) have glutathione transferase activity
An15g06110	Ortholog(s) have role in Golgi to vacuole transport and Golgi trans cisterna, endoplasmic reticulum, late endosome localization
An15g06180	Ortholog(s) have cytosol, nuclear envelope localization
An15g06360	Ortholog(s) have cytosol localization
An15g06370	Ortholog(s) have chaperonin-containing T-complex, nucleus localization
An15g06440	Ortholog(s) have protein binding, bridging activity, role in chromosome condensation, protein import into nucleus, regulation of mitotic cell cycle and nuclear envelope localization
An15g06580	Uracil phosphoribosyltransferase
An15g06790	Ortholog(s) have cytosol localization
An15g07070	Ortholog(s) have extracellular region localization
An15g07300	Ortholog of A. nidulans FGSC A4 : AN0391, AN7222, A. fumigatus Af293 : Afu1g01490, Afu2g01760, A. niger CBS 513.88 : An03g06670 and A. oryzae RIB40 : AO090010000045/aoiD, AO090102000259
An16g00440	Has domain(s) with predicted nucleotide binding activity
An16g00700	Has domain(s) with predicted 2 iron, 2 sulfur cluster binding, oxidoreductase activity and role in oxidation-reduction process
An16g00920	Putative peroxiredoxin; peroxisomal membrane protein; expression regulated by growth on starch and lactate
An16g00930	Ortholog(s) have intracellular localization
An16g01800	Has domain(s) with predicted nucleic acid binding, nucleotide binding activity
An16g01830	Glyceraldehyde-3-phosphate dehydrogenase
An16g02210	Ortholog(s) have role in ubiquitin-dependent protein catabolic process and nucleus, proteasome regulatory particle, lid subcomplex, proteasome storage granule localization
An16g02450	Ortholog of Aspergillus tubingensis : Asptu1_0120601, Aspergillus brasiliensis : Aspbr1_0178093, Aspergillus flavus NRRL 3357 : AFL2T_01269 and Aspergillus acidus : Aspfo1_0188447
An16g02520	Threonine synthase
An16g02570	Ortholog(s) have role in aerobic respiration, penicillin biosynthetic process and mitochondrial matrix localization
An16g02940	Has domain(s) with predicted ribosome binding, translation initiation factor activity, role in regulation of translational initiation, translational initiation and eukaryotic translation initiation factor 3 complex, nucleus localization
An16g02970	Glycine hydroxymethyltransferase/serine hydroxymethyltransferase
An16g02990	Phosphoglycerate mutase
An16g03090	Ortholog(s) have role in rRNA processing and 90S preribosome, box C/D snoRNP complex, small-subunit processome localization
An16g03500	Ortholog of A. nidulans FGSC A4 : AN5004, Aspergillus wentii : Aspwe1_0024962, Aspergillus clavatus NRRL 1 : ACLA_037640 and Aspergillus niger ATCC 1015 : 41113-mRNA
An16g03590	Putative phosphatidylinositol/-choline transfer protein; expression enhanced by maltose
An16g03720	Ortholog(s) have intracellular localization
An16g03740	Regulatory subunit of the cAPM-dependent protein kinase; highly expressed in dormant conidia
An16g03880	Dihydroneopterin aldolase
An16g04420	Ortholog(s) have role in cellular response to salt stress, reciprocal meiotic recombination and endoplasmic reticulum, mitochondrion, plasma membrane localization
An16g04580	Has domain(s) with predicted translation initiation factor activity and eukaryotic translation initiation factor 3 complex localization
An16g04690	Ortholog(s) have role in ribosomal small subunit assembly and cytosol localization
An16g04820	Ortholog(s) have intracellular localization
An16g04930	Ortholog(s) have structural constituent of ribosome activity and cytosol, ribosome localization
An16g04940	Ortholog(s) have role in rRNA export from nucleus and nucleolus localization
An16g04970	Carbamoyl-phosphate synthetase, aspartate transcarbamylase, and glutamine amidotransferase
An16g05020	Inositol hexaki-/heptaki-phosphate kinase
An16g05090	Putative mitochondrial heat shock protein; induced by growth on starch and lactate
An16g05370	Ortholog(s) have ARF GTPase activator activity and role in COPI coating of Golgi vesicle, ER to Golgi vesicle-mediated transport, retrograde vesicle-mediated transport, Golgi to ER
An16g05420	Putative glucose-6-phosphate isomerase; expression induced by growth on xylose
An16g05570	Aspartate transaminase; phenylalanine:alphaketoglutarate aminotransferase
An16g06100	Putative glutathione-S-transferase; repressed by growth on starch and lactate
An16g06270	Has domain(s) with predicted nucleotide binding, oxidoreductase activity and role in metabolic process
An16g07110	Acetyl-CoA hydrolase; protein levels influenced by the presence of lactate
An16g07210	Ortholog(s) have role in cellular response to DNA damage stimulus, cleistothecium development, conidiophore development, conidium formation, entrainment of circadian clock by photoperiod and hyphal growth, more
An16g07290	F1F0-ATPase complex subunit
An16g07410	F1F0-ATPase complex subunit
An16g07470	#N/A
An16g08410	Ortholog(s) have nucleus localization
An16g08550	Ortholog(s) have proton-transporting ATPase activity, rotational mechanism, structural molecule activity and role in ATP synthesis coupled proton transport, cristae formation, protein complex oligomerization
An16g08830	Putative SEC63 complex subunit; expression enhanced by maltose; expression induced by tunicamycin and DTT
An16g09260	DnaK-type molecular chaperone
An16g09320	Ortholog(s) have alanine-tRNA ligase activity, role in alanyl-tRNA aminoacylation and cytosol, mitochondrion localization
An17g00270	Protein similar to 26S ATP/ubiquitin-dependent proteinase chain S4
An17g00370	Ortholog(s) have single-stranded telomeric DNA binding activity and cytosol localization
An17g00730	Ortholog(s) have cytosol, mitochondrion, nucleus localization
An17g00910	Gamma-aminobutyrate transaminase
An17g01420	Ortholog(s) have role in cellular protein localization, cytokinesis, site selection, endoplasmic reticulum inheritance, endoplasmic reticulum tubular network organization, nuclear pore complex assembly, vesicle-mediated transport
An17g01530	Alcohol-dehydrogenase
An17g01670	Ortholog(s) have succinate-CoA ligase (ADP-forming) activity, role in succinyl-CoA metabolic process and mitochondrial nucleoid localization
An17g01815	Putative translation initiation factor
An17g01977	Ortholog(s) have glycine-tRNA ligase activity, role in DNA-dependent transcription, termination, mitochondrial glycyl-tRNA aminoacylation and cytosol, mitochondrion localization
An17g02040	Ortholog(s) have role in positive regulation of potassium ion transmembrane transport and mitotic spindle pole body, nucleus localization
An17g02210	Ortholog(s) have translation release factor activity, codon specific activity and role in asexual sporulation resulting in formation of a cellular spore, cellular response to nitrogen starvation, cytokinesis, translational termination
An17g02300	Ortholog(s) have role in DNA replication-independent nucleosome assembly, traversing start control point of mitotic cell cycle and cytosol localization
An17g02330	Phosphoglycerate dehydrogenase
An17g02340	Ortholog(s) have cytosol localization
An17g02390	Cytoplasmic ribosomal protein of the small subunit RP10B
An18g00530	Has domain(s) with predicted choline dehydrogenase activity, flavin adenine dinucleotide binding activity and role in alcohol metabolic process, oxidation-reduction process
An18g01690	Protein of unknown function; expression induced by tunicamycin and DTT
An18g01890	Ortholog of A. fumigatus Af293 : Afu8g04920, A. niger CBS 513.88 : An12g10470, A. oryzae RIB40 : AO090701000445, AO090005000959 and Aspergillus wentii : Aspwe1_0118977
An18g02020	Protein disulfide isomerase; suggested to facilitate the folding of nascent polypeptides; expression enhanced by maltose; expression induced by tunicamycin and DTT
An18g02140	Spi1-GTPase binding protein
An18g02460	Ortholog(s) have U1 snRNP, nucleolus localization
An18g03010	Ortholog(s) have role in proteasome-mediated ubiquitin-dependent protein catabolic process and cytosol, nucleus localization
An18g03200	Ortholog(s) have ATP binding activity
An18g03290	Ortholog(s) have role in asymmetric protein localization to old mitotic spindle pole body, establishment or maintenance of cytoskeleton polarity, negative regulation of septation initiation signaling
An18g03310	Ortholog(s) have DNA-(apurinic or apyrimidinic site) lyase activity, structural constituent of ribosome activity and role in rRNA export from nucleus, ribosomal small subunit export from nucleus
An18g03570	Beta-glucosidase; repressed by growth on starch and lactate
An18g03700	Ortholog(s) have cytosol localization
An18g04010	Has domain(s) with predicted DNA binding, zinc ion binding activity and intracellular localization
An18g04030	Ortholog(s) have cytosol localization
An18g04120	Ortholog of A. nidulans FGSC A4 : AN7960, A. oryzae RIB40 : AO090009000418, Aspergillus wentii : Aspwe1_0180879 and Aspergillus sydowii : Aspsy1_0156233
An18g04220	ADP/ATP translocase; antiporter
An18g04310	Ortholog(s) have structural constituent of ribosome activity and cytosolic small ribosomal subunit, nucleus localization
An18g04580	Has domain(s) with predicted DNA binding, sequence-specific DNA binding transcription factor activity and role in regulation of transcription, DNA-dependent
An18g04650	Ortholog(s) have enzyme regulator activity, guanyl-nucleotide exchange factor activity, translation initiation factor activity and role in regulation of translational initiation
An18g04800	Has domain(s) with predicted intramolecular lyase activity
An18g04840	Protein similar to elongation factor 1 alpha
An18g05000	Ortholog of A. nidulans FGSC A4 : AN10518, A. fumigatus Af293 : Afu1g06350, A. oryzae RIB40 : AO090001000412, Neosartorya fischeri NRRL 181 : NFIA_018360 and Aspergillus wentii : Aspwe1_0038230
An18g05020	Ortholog(s) have cytosol, nucleus, small-subunit processome localization
An18g05070	Ortholog(s) have cytosol, nucleus localization
An18g05230	Ortholog(s) have role in positive regulation of RNA polymerase II transcriptional preinitiation complex assembly, proteasome regulatory particle assembly, ubiquitin-dependent protein catabolic process
An18g05500	Ortholog(s) have extracellular region localization
An18g05770	Ortholog(s) have chaperonin-containing T-complex, nucleus localization
An18g05830	Ortholog(s) have role in protein import into nucleus, regulation of mitotic cell cycle and cytosol, nuclear membrane, nucleolus localization
An18g05850	Ortholog(s) have cytosol, nucleus localization
An18g05860	Ortholog(s) have structural constituent of ribosome activity and cytosol, ribosome localization
An18g05890	Ortholog(s) have protein serine/threonine phosphatase activity and role in cellular response to cadmium ion, cellular response to drug, positive regulation of catalytic activity, protein dephosphorylation
An18g06230	Ortholog(s) have protein domain specific binding activity
An18g06250	Phosphopyruvate hydratase
An18g06260	Has domain(s) with predicted translation initiation factor activity and eukaryotic translation initiation factor 3 complex localization
An18g06270	14-3-3 protein
An18g06390	Ortholog of A. nidulans FGSC A4 : AN5764, A. fumigatus Af293 : Afu6g06670, A. oryzae RIB40 : AO090003000043, Aspergillus wentii : Aspwe1_0170253 and Aspergillus sydowii : Aspsy1_0030199
An18g06490	Ortholog(s) have endoplasmic reticulum localization
An18g06600	Has domain(s) with predicted nucleotide binding, snRNA binding activity and role in mRNA splicing, via spliceosome
An18g06700	20S CP beta subunit of the proteasome
An18g06760	Putative isocitrate dehydrogenase (NAD+)
An18g06800	20S CP alpha subunit of the proteasome
An18g06810	Ortholog(s) have 6,7-dimethyl-8-ribityllumazine synthase activity, role in riboflavin biosynthetic process and mitochondrial intermembrane space, nucleus localization

## Sheet: T5
	List of all proteins detected in conidia germinated for 5 hours
	AspGD annotation
An01g00030	Ortholog of A. nidulans FGSC A4 : AN9409, A. fumigatus Af293 : Afu3g04260, A. oryzae RIB40 : AO090124000087, Aspergillus wentii : Aspwe1_0110466 and Aspergillus sydowii : Aspsy1_0062621
An01g00050	Has domain(s) with predicted enoyl-[acyl-carrier-protein] reductase (NADH) activity, role in fatty acid biosynthetic process, oxidation-reduction process and fatty acid synthase complex localization
An01g00060	Fatty acid synthase subunit alpha; induced by growth on starch and lactate
An01g00100	Pyruvate dehydrogenase (lipoamide)
An01g00120	Ortholog(s) have enoyl-[acyl-carrier-protein] reductase activity, role in aerobic respiration, fatty acid biosynthetic process and mitochondrion localization
An01g01550	Catalase
An01g02500	Thioredoxin
An01g02840	Ortholog(s) have glutathione binding, translation initiation factor activity, role in translational initiation and cytosol localization
An01g02880	Cytoplasmic ubiquitin / ribosomal fusion protein
An01g02900	Ortholog(s) have ribosome binding, translation elongation factor activity, translation initiation factor activity
An01g03050	Ortholog(s) have poly(A) RNA binding activity, role in regulation of nuclear-transcribed mRNA poly(A) tail shortening, regulation of translational initiation and cytoplasmic stress granule, nucleus, ribosome localization
An01g03090	Glucan endo-1,3-beta-D-glucosidase; beta-glucanase
An01g03110	Has domain(s) with predicted structural constituent of ribosome activity, role in translation and ribosome localization
An01g03160	Ortholog(s) have structural constituent of ribosome activity and role in maturation of SSU-rRNA from tricistronic rRNA transcript (SSU-rRNA, 5.8S rRNA, LSU-rRNA)
An01g03230	Ortholog of A. nidulans FGSC A4 : AN0461, A. fumigatus Af293 : Afu1g04370, A. oryzae RIB40 : AO090003000912, Aspergillus wentii : Aspwe1_0025386 and Aspergillus sydowii : Aspsy1_0055307
An01g03410	Ortholog(s) have mitochondrion localization
An01g03560	Ortholog(s) have DNA binding, bending, double-stranded DNA binding, four-way junction DNA binding, sequence-specific DNA binding activity
An01g03570	Cytochrome-b5 reductase
An01g03580	Ortholog(s) have cell surface, cytosol, nucleolus localization
An01g04040	Small GTPase of the ARF family, likely a component of COPII coat of transport vesicles; complements S. cerevisiae sar1 mutants
An01g04120	Has domain(s) with predicted hydrolase activity
An01g04240	Putative cytoplasmic acidic ribosomal protein P0
An01g04250	Uroporphyrinogen III decarboxylase (Uro D, uroporphyrinogen decarboxylase); expression repressed by tunicamycin and DTT
An01g04430	Ortholog(s) have role in regulation of translation in response to nitrogen starvation
An01g04590	Ortholog(s) have role in cellular response to nitrogen starvation, negative regulation of G0 to G1 transition, ribosomal small subunit biogenesis and 90S preribosome, nucleolus localization
An01g04630	F1F0-ATPase complex subunit
An01g04740	Ortholog(s) have role in ribosomal large subunit assembly and cytosol, nucleolus localization
An01g05040	dUTP pyrophosphatase
An01g05150	6-phosphogluconolactonase
An01g05340	Ortholog(s) have histone binding activity, role in cellular response to brefeldin A, chromatin silencing at silent mating-type cassette and cytosol, extracellular region, membrane raft, mitochondrion, nucleus, plasma membrane localization
An01g05510	Ortholog(s) have role in Arp2/3 complex-mediated actin nucleation and Arp2/3 protein complex, actin cortical patch, cell division site, cell tip, cytosol, nucleus localization
An01g05580	Ortholog(s) have cytosol, nucleolus localization
An01g05650	Ortholog(s) have protein heterodimerization activity, structural constituent of cytoskeleton activity
An01g05780	Ortholog(s) have ATP-dependent 3'-5' DNA helicase activity, ATP-dependent 5'-3' DNA helicase activity and role in box C/D snoRNP assembly, histone exchange, rRNA processing, regulation of transcription from RNA polymerase II promoter
An01g06040	Putative 60S ribosome biogenesis protein
An01g06060	Rab GTPase
An01g06180	Ubiquinol-cytochrome c reductase
An01g06230	Ortholog(s) have role in spore germination and cytosol, eukaryotic 43S preinitiation complex, eukaryotic translation initiation factor 3 complex, eIF3e, eukaryotic translation initiation factor 3 complex, eIF3m localization
An01g06480	Ortholog(s) have unfolded protein binding activity, role in protein folding and chaperonin-containing T-complex, nucleus localization
An01g06560	Argininosuccinate lyase
An01g06960	Ortholog(s) have role in hyperosmotic response, response to antibiotic, response to salt stress and intracellular localization
An01g06970	Glycerol dehydrogenase; D-arabinose 1-dehydrogenase [NAD(P)+]; protein levels influenced by presence of starch
An01g07200	Ortholog(s) have cytoplasm localization
An01g07270	Ortholog(s) have mitochondrion localization
An01g07500	Ortholog of A. nidulans FGSC A4 : AN3655, A. fumigatus Af293 : Afu4g12220, A. oryzae RIB40 : AO090009000424, Aspergillus wentii : Aspwe1_0166578 and Aspergillus sydowii : Aspsy1_0204923
An01g07870	Has domain(s) with predicted phospholipid binding activity
An01g08080	Ortholog(s) have intracellular localization
An01g08090	Phosphoribosylaminoimidazole carboxylase
An01g08410	Ortholog(s) have methylthioribulose 1-phosphate dehydratase activity, role in L-methionine salvage from methylthioadenosine and cytoplasm localization
An01g08490	Ortholog(s) have cytosol localization
An01g08570	Thioredoxin reductase; induced by growth on starch and lactate
An01g08800	#N/A
An01g08850	Ortholog(s) have G-protein alpha-subunit binding, GDP-dissociation inhibitor activity, protein kinase C binding, ribosome binding activity
An01g09040	Ortholog(s) have ATP-dependent RNA helicase activity, RNA binding activity
An01g09610	Ortholog(s) have glutathione binding activity and extracellular region, intracellular localization
An01g09830	Putative glutathione S-conjugate transporter
An01g10050	IgE-dependent histamine-releasing factor
An01g10720	#N/A
An01g10820	Ortholog(s) have role in cellular response to biotic stimulus, cellular response to drug and cellular response to starvation, more
An01g10880	F1F0-ATPase complex subunit
An01g11440	UDP-glucose 4-epimerase
An01g11650	5-formyltetrahydrofolate deformylase
An01g11950	DNA-directed RNA polymerase
An01g12210	Ubiquinol-cytochrome c reductase
An01g12230	Ortholog(s) have mRNA binding, rRNA methyltransferase activity and role in box C/D snoRNA 3'-end processing, rRNA methylation
An01g12420	Ortholog(s) have structural constituent of ribosome activity, role in cellular response to drug, cytoplasmic translation and cell surface, cytosolic large ribosomal subunit, extracellular region localization
An01g12450	Glucan beta-1,3 exoglucanase
An01g12570	Putative histidine biosynthesis trifunctional protein; induced by growth on starch and lactate
An01g13160	Alpha-isopropylmalate synthase
An01g13190	Ortholog(s) have structural constituent of ribosome activity, role in rRNA export from nucleus and 90S preribosome, cytosolic small ribosomal subunit, extracellular region, membrane localization
An01g13350	Ortholog(s) have cytosol, nuclear envelope localization
An01g13600	Ortholog(s) have inorganic phosphate transmembrane transporter activity, role in phosphate ion transmembrane transport and integral to mitochondrial inner membrane, plasma membrane localization
An01g13920	Adenylosuccinate synthetase
An01g13940	Ortholog(s) have cytosol, nucleus localization
An01g14070	Ortholog(s) have role in cell division and nuclear membrane localization
An01g14080	Ortholog(s) have structural constituent of ribosome activity and cytosolic small ribosomal subunit, nucleus localization
An01g14130	Putative beta-isopropylmalate dehydrogenase
An02g00890	Phosphoserine transaminase
An02g01360	Ortholog(s) have mitochondrion targeting sequence binding, protein channel activity, role in protein import into mitochondrial matrix and mitochondrial inner membrane presequence translocase complex, plasma membrane localization
An02g01750	Ortholog(s) have adenyl-nucleotide exchange factor activity, role in protein import into mitochondrial matrix, protein refolding and mitochondrial matrix, presequence translocase-associated import motor localization
An02g01830	Ortholog(s) have electron transporter, transferring electrons from CoQH2-cytochrome c reductase complex and cytochrome c oxidase complex activity
An02g02010	Ortholog(s) have cytosol localization
An02g02040	Ortholog of A. nidulans FGSC A4 : AN6228, A. fumigatus Af293 : Afu2g13290, A. oryzae RIB40 : AO090026000289, Aspergillus wentii : Aspwe1_0054052 and Aspergillus sydowii : Aspsy1_0058186
An02g02170	Tryptophan synthetase
An02g02530	Ortholog(s) have cytosol, nucleolus localization
An02g02700	Phosphoribosylglycinamide formyltransferase
An02g02820	Enoyl-CoA hydratase
An02g02910	Dihydroorotate dehydrogenase
An02g02920	Triosephosphate isomerase
An02g02960	Acyl-CoA-binding type 2 protein
An02g03160	Putative regulator of G-protein signaling protein; mutant forms aerial hyphae without conidiophore stalks
An02g03400	20S CP alpha subunit of the proteasome
An02g03460	Ortholog(s) have role in endocytosis, establishment or maintenance of actin cytoskeleton polarity, vacuole organization and integral to Golgi membrane localization
An02g03520	Ortholog(s) have role in cellular response to drug, rRNA processing, ribosomal large subunit biogenesis, ribosomal subunit export from nucleus and nucleolus, preribosome, large subunit precursor, spindle localization
An02g03640	Has domain(s) with predicted coenzyme binding, nucleotide binding, phosphogluconate dehydrogenase (decarboxylating) activity and role in pentose-phosphate shunt
An02g03850	Ortholog(s) have RNA cap binding activity, role in deadenylation-dependent decapping of nuclear-transcribed mRNA and cytoplasmic mRNA processing body, cytosol, mRNA cap binding complex, nucleus localization
An02g03860	Ortholog(s) have 90S preribosome, cytoplasm, mitotic spindle pole body, nucleolus localization
An02g03950	Ortholog(s) have role in ribosomal large subunit assembly and cell surface, cytosol, small-subunit processome localization
An02g03960	Ortholog of Aspergillus wentii : Aspwe1_0117760, Aspergillus versicolor : Aspve1_0052429, Aspergillus clavatus NRRL 1 : ACLA_070800 and Aspergillus niger ATCC 1015 : 173794-mRNA
An02g04020	5?-phosphoribosyl-4-(N-succinocarboxamide)-5-aminoimidazole lyase
An02g04220	Ortholog(s) have role in rRNA processing, ribosomal large subunit assembly and mitochondrion, mitotic spindle pole body, nucleoplasm localization
An02g04330	Ortholog(s) have copper ion binding activity, role in aerobic respiration, protein complex assembly and mitochondrial inner membrane, mitochondrial intermembrane space, mitochondrial ribosome, plasma membrane localization
An02g04520	H+-transporting ATP synthase delta chain precursor; F1F0-ATPase complex subunit18364712
An02g04860	Ortholog(s) have endoplasmic reticulum, plasma membrane localization
An02g04880	Ortholog(s) have cytosol localization
An02g05400	Ortholog(s) have role in mRNA cis splicing, via spliceosome and U2 snRNP localization
An02g05460	Putative DNA-directed RNA polymerase
An02g05470	NADH-ubiquinone oxidoreductase; respiratory-chain NADH dehydrogenase
An02g05700	Translation elongation factor 2; protein levels influenced by presence of starch
An02g05880	NADH-ubiquinone oxidoreductase; respiratory-chain NADH dehydrogenase
An02g05900	Ortholog of A. nidulans FGSC A4 : AN5969, A. fumigatus Af293 : Afu2g10580, Aspergillus wentii : Aspwe1_0044146, Aspergillus versicolor : Aspve1_0040765 and Aspergillus clavatus NRRL 1 : ACLA_069580
An02g06050	Cytoplasmic ribosomal protein of the small subunit S16.e
An02g06130	Ortholog(s) have SSU rRNA binding, mRNA binding activity and role in maturation of SSU-rRNA from tricistronic rRNA transcript (SSU-rRNA, 5.8S rRNA, LSU-rRNA), ribosomal small subunit assembly
An02g06150	Branched chain amino acid aminotransferase
An02g06320	3-hydroxy-3-methylglutaryl coenzyme A synthase
An02g06390	Ortholog(s) have role in ribosome biogenesis and 90S preribosome, cell surface, cytosol, nucleolus, small-subunit processome localization
An02g06530	Ortholog of A. nidulans FGSC A4 : AN4908, A. fumigatus Af293 : Afu3g10800, A. oryzae RIB40 : AO090003000629, Aspergillus wentii : Aspwe1_0036953 and Aspergillus sydowii : Aspsy1_0043015
An02g06560	Ortholog(s) have glutathione peroxidase activity, glutathione transferase activity and role in cellular response to metal ion, cellular response to xenobiotic stimulus
An02g06710	Suppressor of tom1 protein
An02g06820	Pyruvate decarboxylase; protein levels influenced by presence of starch
An02g07040	20S CP alpha subunit of the proteasome
An02g07090	Ortholog(s) have cytosol, nucleus localization
An02g07120	Ortholog(s) have role in ascospore formation, cellular protein localization, cellular response to caffeine and eukaryotic translation initiation factor 3 complex assembly, more
An02g07190	Ortholog(s) have role in positive regulation of RNA polymerase II transcriptional preinitiation complex assembly, proteasome regulatory particle assembly, ubiquitin-dependent protein catabolic process
An02g07210	Putative acid aspartic protease, constitutively expressed
An02g07250	Arginase
An02g07430	Homoserine dehydrogenase
An02g07470	Fructose-bisphosphate aldolase; repressed by growth on starch and lactose
An02g07500	Saccharopine dehydrogenase
An02g07530	Protein of unknown function
An02g07650	Putative phosphoglucomutase; Leloir pathway enzyme; induced by caspofungin
An02g07690	Ortholog(s) have microtubule plus-end binding, protein homodimerization activity, structural constituent of cytoskeleton activity
An02g08080	Ortholog(s) have cytosol, nucleolus localization
An02g08430	Ortholog(s) have histone-arginine N-methyltransferase activity, ribosome binding activity and role in peptidyl-arginine methylation, to asymmetrical-dimethyl arginine, ribosome biogenesis
An02g08660	UDP-galactopyranose mutase, involved in cell wall biosynthesis; induced by growth on starch and lactate
An02g08920	Ortholog(s) have role in cellular response to drug and chaperonin-containing T-complex, nucleus localization
An02g09200	Ortholog(s) have structural constituent of ribosome activity
An02g09240	Ribose-phosphate pyrophosphokinase
An02g09260	Protein similar to nucleolar protein NOP5
An02g09370	Ortholog(s) have role in mitotic cell cycle checkpoint, regulation of translational initiation in response to osmotic stress, stress granule disassembly and cytosol, nucleus localization
An02g09550	Putative het-c2 protein
An02g09930	Cytochrome c oxidase subunit
An02g09960	Putative phosphoribosylformylglycinamidine synthase
An02g10350	Protein similar to farnesyl-pyrophosphate synthase
An02g10390	Ortholog(s) have cytosol, nucleus localization
An02g10670	Mitochondrial enzyme D-lactate ferricytochrome c oxidoreductase
An02g10790	20S CP alpha subunit of the proteasome
An02g11330	Ortholog of A. nidulans FGSC A4 : AN8368, AN2952, A. fumigatus Af293 : Afu3g07900, Afu4g14080, Afu8g00900, A. niger CBS 513.88 : An03g05560 and A. oryzae RIB40 : AO090120000471
An02g11570	Ortholog(s) have structural constituent of ribosome activity and mitochondrial large ribosomal subunit localization
An02g11680	Ortholog(s) have cytosol localization
An02g11910	E3 binding protein
An02g11940	Ortholog(s) have aminopeptidase activity, role in cellular response to drug, chaperone-mediated protein folding, proteolysis and cytosol, extracellular region, fungal-type vacuole lumen, ribosome localization
An02g12000	Protein of unknown function
An02g12010	Inorganic pyrophosphatase
An02g12060	Putative cystathione beta-synthase
An02g12120	Ortholog(s) have structural constituent of ribosome activity, role in cytoplasmic translation and cytosolic large ribosomal subunit, nucleolus localization
An02g12140	Glucose-6-phosphate dehydrogenase; expression induced by growth on xylose; induced by growth on starch and lactate
An02g12320	Ortholog(s) have cytosol, eukaryotic translation initiation factor 2 complex, multi-eIF complex localization
An02g12430	NADP+-specific isocitrate dehydrogenase; induced by growth on starch and lactate
An02g12510	Has domain(s) with predicted ATP binding, ATPase activity, coupled to transmembrane movement of ions, phosphorylative mechanism, cation-transporting ATPase activity, metal ion binding activity
An02g12610	Putative Ran-GTPase-activating protein
An02g12640	Putative RNA-binding protein
An02g12750	Ortholog(s) have unfolded protein binding activity, role in protein folding and chaperonin-containing T-complex, nucleus localization
An02g12770	Succinate dehydrogenase (ubiquinone)
An02g13840	Cytoplasmic ribosomal protein of the small subunit S9
An02g13850	Ortholog(s) have cytosol localization
An02g14080	Putative asparaginyl-tRNA synthetase
An02g14170	Ortholog of A. nidulans FGSC A4 : AN7484, A. fumigatus Af293 : Afu2g05720, A. oryzae RIB40 : AO090001000689, Aspergillus wentii : Aspwe1_0046318 and Aspergillus sydowii : Aspsy1_0153479
An02g14340	Ortholog(s) have RNA binding activity and role in mRNA splicing, via spliceosome, maturation of SSU-rRNA from tricistronic rRNA transcript (SSU-rRNA, 5.8S rRNA, LSU-rRNA)
An02g14360	Ortholog of A. nidulans FGSC A4 : AN7458, A. fumigatus Af293 : Afu2g05930, A. oryzae RIB40 : AO090001000711, Aspergillus wentii : Aspwe1_0046345 and Aspergillus sydowii : Aspsy1_1009031
An02g14380	Hexokinase
An02g14520	GMP synthase
An02g14590	NAD+-dependent glutamate dehydrogenase
An02g14750	Ortholog(s) have ATP-dependent 3'-5' DNA helicase activity, chromatin binding, histone acetyltransferase activity
An02g14800	Protein disulfide isomerase; expression enhanced by maltose; expression induced by tunicamycin and DTT
An03g00890	Has domain(s) with predicted catalytic activity, coenzyme binding, nucleotide binding activity and role in cellular metabolic process
An03g00900	Ortholog of A. niger CBS 513.88 : An08g08120, An09g00610, A. oryzae RIB40 : AO090010000695, Aspergillus wentii : Aspwe1_0044057, Aspwe1_0173844, Aspwe1_0586207 and Aspergillus sydowii : Aspsy1_0051856
An03g00920	Has domain(s) with predicted catalytic activity, coenzyme binding, nucleotide binding activity and role in cellular metabolic process
An03g01280	Ortholog(s) have cytosol localization
An03g01310	CTP synthase
An03g02980	Putative thioredoxin
An03g03730	Has domain(s) with predicted carbonate dehydratase activity, zinc ion binding activity and role in carbon utilization
An03g03900	Ortholog(s) have single-stranded DNA binding activity and mitochondrion localization
An03g04230	Ortholog(s) have cytosol, nucleus localization
An03g04280	Protein with similarity to pyridoxine synthesis component pyroA of Aspergillus nidulans
An03g04530	Beta-phosphoglucomutase beta-PGM
An03g04560	Morphine dehydrogenase
An03g04790	Ortholog(s) have preprotein binding activity, role in conidium formation, hyphal growth, protein targeting to mitochondrion and mitochondrial outer membrane translocase complex localization
An03g05100	Ortholog(s) have role in exonucleolytic trimming to generate mature 3'-end of 5.8S rRNA from tricistronic rRNA transcript (SSU-rRNA, 5.8S rRNA and LSU-rRNA), more
An03g06430	Has domain(s) with predicted nucleotide binding, oxidoreductase activity, transferase activity, transferring acyl groups other than amino-acyl groups, zinc ion binding activity and role in oxidation-reduction process
An03g06950	Ortholog(s) have GTPase activity, protein homodimerization activity
An03g06960	Predicted actin-binding protein involved in endocytosis
An04g00060	NADH-ubiquinone oxidoreductase; respiratory-chain NADH dehydrogenase
An04g00100	Ortholog(s) have glyoxysome localization
An04g00110	NADH-ubiquinone oxidoreductase; respiratory-chain NADH dehydrogenase
An04g00360	COPII complex subunit; expression enhanced by maltose
An04g00430	Branched chain amino acid aminotransferase
An04g00990	NADP-dependent glutamate dehydrogenase; induced by growth on starch and lactate; expression repressed by tunicamycin and DTT
An04g01080	Ribonucleotide reductase
An04g01200	Ortholog(s) have ubiquinol-cytochrome-c reductase activity and role in aerobic respiration, mitochondrial electron transport, ubiquinol to cytochrome c, mitochondrial respiratory chain complex III assembly
An04g01230	Putative cell wall organization protein
An04g01340	Putative asparagine synthase
An04g01540	Diphosphomevalonate decarboxylase
An04g01610	Ortholog(s) have acetolactate synthase activity, enzyme regulator activity, role in branched-chain amino acid biosynthetic process and acetolactate synthase complex, mitochondrial nucleoid localization
An04g01750	Methionine synthase; 5-methyltetrahydropteroyltriglutamate-homocysteine S-methyltransferase
An04g01800	Ortholog(s) have endopeptidase activator activity and role in proteasomal ubiquitin-independent protein catabolic process, proteasome-mediated ubiquitin-dependent protein catabolic process
An04g01870	Ortholog(s) have endopeptidase activator activity and role in proteasomal ubiquitin-independent protein catabolic process, proteasome-mediated ubiquitin-dependent protein catabolic process
An04g01940	Ortholog(s) have GTP binding, tRNA binding, translation initiation factor activity and role in establishment or maintenance of cell polarity, positive regulation of translational fidelity, translational initiation
An04g02000	Ortholog(s) have role in cellular response to biotic stimulus, cellular response to starvation and chromosome organization, more
An04g02030	Ortholog(s) have role in cellular response to osmotic stress, cytoplasmic translational initiation, positive regulation of gene expression, regulation of conjugation with cellular fusion, regulation of mitotic cell cycle
An04g02060	5-aminoimidazole-4-carboxamide ribonucleotide (AICAR) transformylase/IMP cyclohydrolase
An04g02070	Putative clathrin heavy chain; expression enhanced by maltose
An04g02090	Cytoplasmic pyruvate carboxylase
An04g02120	Ortholog(s) have role in ribosomal large subunit assembly and cytosol localization
An04g02130	Ortholog(s) have U1 snRNP, U2 snRNP, cytosol localization
An04g02460	Ortholog(s) have role in cristae formation, protein import into mitochondrial intermembrane space and integral to mitochondrial inner membrane, mitochondrial crista, mitochondrial crista junction, plasma membrane localization
An04g02550	Ortholog(s) have role in mitochondrial translation and mitochondrion localization
An04g02580	Threonine dehydratase
An04g02610	Succinate-semialdehyde dehydrogenase (NAD(P)+)
An04g02690	Putative alcohol dehydrogenase
An04g02800	Pyrroline-5-carboxylate reductase
An04g03200	Mannose-6-phosphate isomerase
An04g03270	Ortholog(s) have cytosol, nucleus localization
An04g03700	Ortholog(s) have cytosol, nucleus, ribosome localization
An04g03790	Ortholog(s) have role in ribosomal large subunit export from nucleus and mitotic spindle pole body, nucleolus, nucleoplasm, preribosome, large subunit precursor localization
An04g03800	Ortholog(s) have mitochondrial ribosome localization
An04g03910	Ortholog(s) have U1 snRNP localization
An04g03930	Putative zinc aminopeptidase
An04g04040	Ortholog(s) have role in cellular response to alkyl hydroperoxide and cytosol, nucleus localization
An04g04060	Cytochrome-c peroxidase precursor
An04g04130	Ornithine transaminase
An04g04750	Putative oxoglutarate dehydrogenase; induced by growth on starch and lactate
An04g04870	Ortholog(s) have superoxide dismutase activity
An04g04940	Ortholog of A. nidulans FGSC A4 : AN5580, A. fumigatus Af293 : Afu4g11550, Aspergillus wentii : Aspwe1_0022740, Aspergillus sydowii : Aspsy1_0057110 and Aspergillus terreus NIH2624 : ATET_03924
An04g04970	Ortholog(s) have ATP-dependent peptidase activity
An04g04990	Mannose-1-phosphate guanylyltransferase
An04g05130	Aspartate transaminase; phenylalanine:alphaketoglutarate aminotransferase
An04g05260	Saccharopine dehydrogenase (NADP+, L-glutamate forming)
An04g05270	Ortholog(s) have ATPase activator activity, chaperone binding activity, role in protein folding, response to stress and cytosol localization
An04g05300	Fructose-2,6-bisphosphatase
An04g05420	L-aminoadipatesemialdehyde dehydrogenase
An04g05620	Putative acetyl-CoA synthase
An04g05640	NADH-binding subunit of mitochondrial respiratory chain complex I (NADH:ubiquinone oxidoreductase)
An04g05720	Putative ketothiolase; 3-ketoacyl-CoA thiolase
An04g05850	Ortholog(s) have structural constituent of ribosome activity and role in maturation of SSU-rRNA from tricistronic rRNA transcript (SSU-rRNA, 5.8S rRNA, LSU-rRNA)
An04g05960	Ortholog(s) have ATP-dependent 3'-5' DNA helicase activity, ATP-dependent 5'-3' DNA helicase activity, sequence-specific DNA binding activity
An04g06210	Homocitrate synthase
An04g06380	Mitochondrial aspartate aminotransferase
An04g07330	Ortholog(s) have role in aerobic respiration and mitochondrial nucleoid, mitochondrial ribosome localization
An04g07340	Ortholog(s) have unfolded protein binding activity
An04g08330	Orotate phosphoribosyltransferase
An04g08760	Ortholog(s) have ribosomal large subunit binding activity, role in ribosomal large subunit export from nucleus and cytosol, cytosolic large ribosomal subunit, nucleus localization
An04g08860	Ortholog(s) have DNA binding activity and cytosol, nucleus localization
An04g09020	Ortholog(s) have actin filament binding, actin monomer binding activity and role in actin cortical patch organization, actin filament depolymerization, actin filament severing, sequestering of actin monomers
An04g09080	Ortholog of A. nidulans FGSC A4 : AN5649, AN1674, AN0384, AN1268, AN7262, A. fumigatus Af293 : Afu1g01700, Afu2g17000, Afu4g08730, Afu4g13630, Afu1g10012 and A. niger CBS 513.88 : An01g09380, An01g06520, An04g03600
An04g09170	Ortholog(s) have ATPase activity, ubiquitin binding activity
An04g09270	Ortholog of A. nidulans FGSC A4 : AN7248, A. fumigatus Af293 : Afu2g17200, A. oryzae RIB40 : AO090102000099, Aspergillus wentii : Aspwe1_0153703 and Aspergillus sydowii : Aspsy1_0140330
An05g00160	Cystathionine beta-synthase
An05g00410	Glycine hydroxymethyltransferase/serine hydroxymethyltransferase
An05g00530	#N/A
An05g00930	Protein similar to mitochondrial malic enzyme (NADP-specific); expression repressed by tunicamycin and DTT
An05g01140	Protein of unknown function
An06g01390	NADH-ubiquinone oxidoreductase; respiratory-chain NADH dehydrogenase
An06g01440	Ortholog(s) have cytosol, nucleus localization
An06g01710	Ortholog(s) have cytosol localization
An06g01820	Ortholog(s) have structural constituent of ribosome activity, role in mitochondrial translation and mitochondrial large ribosomal subunit localization
An06g01830	Ortholog(s) have aminoacyl-tRNA editing activity, leucine-tRNA ligase activity, role in leucyl-tRNA aminoacylation and cytosol localization
An06g01870	Ortholog(s) have role in rRNA export from nucleus and cell surface, cytosol localization
An06g01890	Putative HIT family protein; repressed by growth on starch and lactate
An07g00070	Protein of unknown function; repressed by growth on starch and lactate
An07g00510	Ortholog(s) have extracellular region localization
An07g00520	Ortholog of A. fumigatus Af293 : Afu6g00760, A. oryzae RIB40 : AO090012000378, Neosartorya fischeri NRRL 181 : NFIA_047910 and Aspergillus wentii : Aspwe1_0178656
An07g01520	Ortholog(s) have cytoplasm, nuclear pore localization
An07g01560	Ortholog(s) have role in mRNA splicing, via spliceosome and U1 snRNP, U2 snRNP, U2-type prespliceosome, U4/U6 x U5 tri-snRNP complex, U5 snRNP, cytosol localization
An07g01580	Ortholog(s) have cytosol, nuclear envelope localization
An07g02010	20S CP alpha subunit of the proteasome
An07g02090	Has domain(s) with predicted nucleic acid binding, nucleotide binding activity
An07g02160	Mitochondrial malate dehydrogenase
An07g02180	E2 dihydrolipoamide acetyltransferase
An07g02300	Ortholog(s) have RSC complex, SWI/SNF complex, cytoplasm localization
An07g02650	Protein similar to translation elongation factor 3
An07g02690	Ortholog(s) have nucleolus localization
An07g02700	Ortholog(s) have mitochondrion localization
An07g02960	Ortholog(s) have SSU rRNA binding, structural constituent of ribosome activity and role in maturation of SSU-rRNA from tricistronic rRNA transcript (SSU-rRNA, 5.8S rRNA, LSU-rRNA)
An07g03070	Ortholog(s) have L-aspartate transmembrane transporter activity, L-glutamate transmembrane transporter activity, antiporter activity, uniporter activity
An07g03150	Ortholog(s) have cytosol, nuclear envelope localization
An07g03340	Hydrophobin; highly expressed in dormant conidia
An07g03450	Ortholog of A. nidulans FGSC A4 : AN8811, A. fumigatus Af293 : Afu5g09500, A. oryzae RIB40 : AO090020000576, Aspergillus wentii : Aspwe1_0147632 and Aspergillus sydowii : Aspsy1_0060964
An07g03770	Cu,Zn superoxide dismutase; repressed by growth on starch and lactate
An07g03850	Putative transaldolase; expression induced by growth on xylose; induced by growth on starch and lactate
An07g05920	Estrogen receptor-binding cyclophilin
An07g06000	Ortholog(s) have RNA binding, aspartate-tRNA ligase activity, role in aspartyl-tRNA aminoacylation and cytosol, nucleus localization
An07g06030	COPI complex, gamma subunit; expression enhanced by maltose
An07g06520	Ortholog(s) have unfolded protein binding activity, role in cytoplasmic translation, rRNA processing, regulation of translational fidelity and cell surface, cytosol, nucleus, polysome localization
An07g06600	Ortholog(s) have tubulin binding activity, role in response to cold, tubulin complex assembly and nucleus, polysome, prefoldin complex localization
An07g06740	Ortholog(s) have cytosol, nuclear periphery, nuclear pore, spindle pole body localization
An07g06760	Ortholog(s) have role in maturation of SSU-rRNA from tricistronic rRNA transcript (SSU-rRNA, 5.8S rRNA, LSU-rRNA) and cytosolic small ribosomal subunit localization
An07g06840	Precursor of dihydrolipoamide dehydrogenase
An07g07390	Cytochrome c oxidase subunit
An07g07690	Ortholog(s) have cytosol, nucleus localization
An07g07760	14-3-3 protein
An07g07840	Ortholog(s) have cytosol, mitochondrion, nucleus localization
An07g07880	Ortholog(s) have mitochondrion targeting sequence binding, protein channel activity and role in protein import into mitochondrial intermembrane space, protein import into mitochondrial matrix
An07g08140	Has domain(s) with predicted ATP binding, aminoacyl-tRNA ligase activity, tRNA binding activity, role in tRNA aminoacylation and cytoplasm localization
An07g08170	Inosine-5?-monophosphate dehydrogenase
An07g08190	Ortholog(s) have cytosol, nucleus localization
An07g08300	Peptidyl-proline cis-trans isomerase; cyclophilin; putative cellular target for cyclosporin A
An07g08850	Ortholog(s) have structural constituent of ribosome activity and role in maturation of SSU-rRNA from tricistronic rRNA transcript (SSU-rRNA, 5.8S rRNA, LSU-rRNA), ribosomal small subunit assembly
An07g08890	Ortholog(s) have lipid binding activity and role in eisosome assembly, endocytosis, negative regulation of protein kinase activity, protein localization, response to heat
An07g08990	Pyruvate kinase
An07g09070	Ortholog(s) have structural constituent of ribosome activity and mitochondrial small ribosomal subunit localization
An07g09250	Ortholog(s) have structural constituent of ribosome activity, role in cellular response to drug and mitochondrial small ribosomal subunit localization
An07g09530	Alpha subunit E1 of the pyruvate dehydrogenase complex; induced by growth on starch and lactate
An07g09550	Ortholog(s) have structural constituent of ribosome activity and mitochondrial membrane, mitochondrial small ribosomal subunit localization
An07g09710	Ortholog of A. nidulans FGSC A4 : AN5154, A. fumigatus Af293 : Afu1g07090, A. oryzae RIB40 : AO090012000961, Aspergillus wentii : Aspwe1_0155743 and Aspergillus sydowii : Aspsy1_0134266
An07g09830	Ortholog of A. nidulans FGSC A4 : AN5141, A. fumigatus Af293 : Afu1g07280, A. oryzae RIB40 : AO090012000982, Aspergillus wentii : Aspwe1_0172497 and Aspergillus sydowii : Aspsy1_0033440
An07g10010	Ortholog(s) have guanine nucleotide transmembrane transporter activity and role in cellular iron ion homeostasis, guanine nucleotide transport, mitochondrial genome maintenance, transmembrane transport
An07g10100	Adenylate kinase
An07g10110	Ortholog(s) have role in cellular response to drug and nuclear envelope, proteasome regulatory particle, lid subcomplex, proteasome storage granule localization
An08g00300	Guanylate kinase
An08g00510	Ortholog(s) have cytosol localization
An08g00610	Ortholog(s) have structural constituent of ribosome activity, role in cytoplasmic translation and cytosolic large ribosomal subunit, nucleus localization
An08g00830	Ortholog(s) have protein serine/threonine phosphatase activity and role in cellular response to osmotic stress, inactivation of MAPK activity involved in osmosensory signaling pathway, protein dephosphorylation
An08g00880	Ortholog(s) have sequence-specific DNA binding activity and role in translational initiation
An08g00970	Ribosomal protein of the small subunit
An08g00980	Ortholog(s) have enzyme regulator activity, guanyl-nucleotide exchange factor activity, translation initiation factor activity and role in regulation of translational initiation
An08g01040	Ortholog(s) have poly(A) RNA binding activity, role in negative regulation of G2/M transition of mitotic cell cycle, nuclear-transcribed mRNA poly(A) tail shortening and cytoplasm, nuclear chromatin, polysome localization
An08g01370	Ortholog(s) have dicarboxylic acid transmembrane transporter activity, role in mitochondrial transport and mitochondrial inner membrane localization
An08g01520	Ortholog(s) have cytosol, nucleus localization
An08g01580	Ortholog of A. nidulans FGSC A4 : AN1288, A. fumigatus Af293 : Afu1g09770, A. oryzae RIB40 : AO090012000866, Aspergillus wentii : Aspwe1_0036503 and Aspergillus sydowii : Aspsy1_0025457
An08g01590	Ortholog(s) have mitochondrial membrane localization
An08g01610	Ortholog(s) have ATPase activity, role in negative regulation of G2/M transition of mitotic cell cycle and cytosol, nucleus localization
An08g01620	Ortholog(s) have role in ribosome biogenesis and cytosol, ribosome localization
An08g01650	Ortholog(s) have chaperone binding, protein binding, bridging activity, role in protein import into mitochondrial matrix and plasma membrane, presequence translocase-associated import motor localization
An08g01790	Ortholog(s) have role in ascospore formation, cellular response to cadmium ion, detoxification of cadmium ion
An08g01960	Adenosylhomocysteinase
An08g01990	Ortholog(s) have U4/U6 x U5 tri-snRNP complex localization
An08g02210	Ortholog(s) have iron ion binding activity, role in ribosomal large subunit biogenesis, ribosomal subunit export from nucleus, translational initiation, translational termination and cytosolic ribosome, nucleus localization
An08g02260	Phosphoglycerate kinase
An08g02390	Ortholog(s) have nucleolus localization
An08g02520	Ortholog(s) have role in cell division, positive regulation of growth rate, rRNA processing, ribosomal subunit export from nucleus and nucleolus localization
An08g02700	S-adenosylmethionine synthase
An08g02990	Adenylylsulfate kinase
An08g03190	Beta tubulin structural protein
An08g03430	Ortholog(s) have RNA binding, structural constituent of ribosome activity
An08g03490	Elongation factor 1 beta
An08g03690	Putative ADP-ribosylation factor; expression enhanced by maltose
An08g03910	Ortholog(s) have cytosol localization
An08g04070	Ortholog(s) have mitochondrion targeting sequence binding, protein channel activity
An08g04080	Ortholog(s) have ADP binding, peptidase activity and mitochondrial processing peptidase complex localization
An08g04240	NADH-ubiquinone oxidoreductase; respiratory-chain NADH dehydrogenase
An08g04470	Ortholog(s) have GTPase activity, translation elongation factor activity, role in mitochondrial genome maintenance, mitochondrial translation, translational elongation and mitochondrion localization
An08g04880	Ortholog(s) have role in mitochondrial respiratory chain complex IV assembly
An08g05260	Ortholog(s) have role in regulation of ascospore formation, tRNA 3'-trailer cleavage, endonucleolytic and nucleus localization
An08g05300	Ortholog(s) have ATP binding, heat shock protein binding activity and cytosol, nucleus localization
An08g05500	Ortholog(s) have structural constituent of ribosome activity and mitochondrial large ribosomal subunit localization
An08g05580	Putative isocitrate dehydrogenase (NAD+)
An08g05730	Ortholog(s) have 5S rRNA binding, structural constituent of ribosome activity, role in ribosomal large subunit assembly and cytosol localization
An08g06080	Anthranilate synthase; has three functional domains which catalyse a glutamine amidotransferase reaction (GAT), an indole-3-glycerol phosphate synthase reaction (IGPS) and a N-(5'-phosphoribosyl) anthranilate isomerase reaction
An08g06130	Heterotrimeric G-protein alpha-subunit; expressed in germinating conidia
An08g06220	Ortholog(s) have role in cristae formation and integral to mitochondrial inner membrane, mitochondrial crista junction localization
An08g06330	COPI complex, epsilon subunit; expression enhanced by maltose
An08g06540	Ortholog(s) have role in inner mitochondrial membrane organization, mitochondrion inheritance, mitochondrion morphogenesis, negative regulation of proteolysis, protein folding, replicative cell aging
An08g06560	Ortholog(s) have spermidine synthase activity, role in pantothenate biosynthetic process, spermidine biosynthetic process and cytosol, extracellular region, nucleus localization
An08g06570	Putative transketolase; expression induced by growth on xylose; induced by growth on starch and lactate
An08g06650	Ortholog(s) have box H/ACA snoRNA binding activity, role in rRNA pseudouridine synthesis, snRNA pseudouridine synthesis and box H/ACA snoRNP complex localization
An08g06730	Protein of unknown function
An08g06770	Ortholog(s) have isoleucine-tRNA ligase activity, role in isoleucyl-tRNA aminoacylation and cytosol localization
An08g06800	#N/A
An08g06810	Pentafunctional arom polypeptide; contains:3-dehydroquinate synthase,3-dehydroquinate dehydratase (3-dehydroquinase), shikimate 5-dehydrogenase, shikimate kinase, and EPSP synthase domains
An08g06940	Putative histone H4.1
An08g06960	Ortholog(s) have role in DNA methylation, global genome nucleotide-excision repair, mitotic spindle assembly checkpoint, rRNA transcription, regulation of DNA methylation, sexual sporulation resulting in formation of a cellular spore
An08g07050	DNA-directed RNA polymerase
An08g07240	Has domain(s) with predicted FMN binding, pyridoxamine-phosphate oxidase activity and role in oxidation-reduction process
An08g07290	Aldehyde dehydrogenase involved in ethanol utilization; repressed by growth on starch and lactate
An08g07360	Ortholog(s) have mitochondrion targeting sequence binding, protein channel activity
An08g07420	Aspartate carbamoyltransferase
An08g07570	Isopentenyl diphosphate:dimethylallyl diphosphate isomerase (IPP isomerase)
An08g08740	Ortholog(s) have role in endonucleolytic cleavage in ITS1 to separate SSU-rRNA from 5.8S rRNA and LSU-rRNA from tricistronic rRNA transcript (SSU-rRNA, 5.8S rRNA, LSU-rRNA), rRNA export from nucleus
An08g08820	Ortholog of A. nidulans FGSC A4 : AN5446, A. fumigatus Af293 : Afu6g13500, A. oryzae RIB40 : AO090103000340, Neosartorya fischeri NRRL 181 : NFIA_059450 and Aspergillus versicolor : Aspve1_0084095
An08g08920	Ortholog(s) have catalase activity and role in chanoclavine-I biosynthetic process
An08g09010	Ortholog(s) have U2 snRNP localization
An08g09160	Ortholog(s) have snoRNA binding activity
An08g10060	Ortholog(s) have GTP binding, GTPase activity, role in chromosome organization, negative regulation of G2/M transition of mitotic cell cycle, nucleus organization and cytosol, extracellular region, nucleus localization
An08g10140	Ortholog(s) have structural constituent of ribosome activity, role in cytoplasmic translation, regulation of translational fidelity and cytosolic large ribosomal subunit localization
An08g10480	Has domain(s) with predicted role in ribosome biogenesis and ribonucleoprotein complex localization
An08g10500	Has domain(s) with predicted structural constituent of ribosome activity, role in translation and ribosome localization
An08g10530	Mitochondrial aconitate hydratase
An08g10690	Putative mitochondrial NADH ubiquinone reductase, 40 kDa subunit; repressed by growth on starch and lactate
An08g10710	Ortholog of A. nidulans FGSC A4 : AN3716, A. fumigatus Af293 : Afu6g12770, A. oryzae RIB40 : AO090003000397, Aspergillus wentii : Aspwe1_0102826 and Aspergillus sydowii : Aspsy1_0032599
An08g10740	Putative ZmGnsN3 glucanase
An08g11040	Ortholog(s) have cytosol, nucleus localization
An09g00820	Has domain(s) with predicted catalytic activity
An09g01150	Has domain(s) with predicted nucleotide binding, oxidoreductase activity and role in metabolic process
An09g03060	#N/A
An09g03130	Catalase A
An09g03940	Ketol-acid reductoisomerase; induced by growth on starch and lactate
An09g03950	Ortholog(s) have cytosol localization
An09g04520	Ortholog(s) have S-adenosylmethionine-dependent methyltransferase activity, role in chromatin silencing at rDNA, nicotinamide metabolic process and cytosol localization
An09g04900	Ortholog(s) have nucleus localization
An09g05180	Ortholog(s) have cytosol localization
An09g05300	Ortholog(s) have sequence-specific DNA binding activity
An09g05630	Ortholog of A. nidulans FGSC A4 : AN8200, A. fumigatus Af293 : Afu5g03310, A. oryzae RIB40 : AO090102000535, Aspergillus wentii : Aspwe1_0030105 and Aspergillus sydowii : Aspsy1_0136711
An09g05870	Nucleoside-diphosphate kinase
An09g05970	Ortholog(s) have cytosol, nucleus localization
An09g06580	Has domain(s) with predicted nucleic acid binding, nucleotide binding activity, role in transport and intracellular localization
An09g06590	Hsp90 chaperone
An09g06650	Core protein II of ubiquinol-cytochrome c reductase
An09g06670	Ortholog(s) have DNA binding, tricarboxylate secondary active transmembrane transporter activity and role in alpha-ketoglutarate transport, mitochondrial citrate transport, mitochondrial genome maintenance
An09g06680	Putative citrate synthase; predicted N-terminal mitochondrial import signal and a C-terminal peroxisomal target sequence (AKL)
An09g06790	Rab GTPase
An09g06850	NADH-ubiquinone oxidoreductase; respiratory-chain NADH dehydrogenase
An10g00360	Ortholog(s) have cytosol, nuclear envelope localization
An10g00510	Ortholog(s) have S-(hydroxymethyl)glutathione dehydrogenase activity, alcohol dehydrogenase (NAD) activity, hydroxymethylfurfural reductase (NADH) activity
An11g00470	Has domain(s) with predicted ribose-5-phosphate isomerase activity and role in pentose-phosphate shunt, non-oxidative branch
An11g00510	ATP:citrate oxaloacetatelyase
An11g00530	Cytoplasmic ATP-citrate lyase
An11g00860	Ortholog(s) have role in cordyol C metabolic process, diorcinol metabolic process, orcinol metabolic process and sexual sporulation resulting in formation of a cellular spore, more
An11g01300	Ortholog(s) have role in ribosome biogenesis and cytosol, nucleolus localization
An11g01750	Ortholog of Aspergillus tubingensis : Asptu1_0124317, Aspergillus brasiliensis : Aspbr1_0025232 and Aspergillus kawachii : Aspka1_0174269
An11g01950	Ortholog(s) have rDNA binding activity, role in rRNA transcription and cytosol, nucleolus localization
An11g02030	Ortholog(s) have role in RNA metabolic process and cytoplasmic stress granule, nucleus, ribosome localization
An11g02040	6-phosphogluconate dehydrogenase, decarboxylating; induced by growth on starch and lactate
An11g02360	Ortholog(s) have chaperonin-containing T-complex localization
An11g02400	Has domain(s) with predicted ATP binding, lysine-tRNA ligase activity, nucleic acid binding activity, role in lysyl-tRNA aminoacylation and cytoplasm localization
An11g02620	Alanine transaminase
An11g03740	Ortholog(s) have extracellular region localization
An11g04180	DnaK-type molecular chaperone; ER chaperone; unfolded protein response (UPR) target gene; expression enhanced by maltose, by heat shock, DTT and by tunicamycin treatment
An11g04360	Ortholog(s) have role in cellular response to heat and cytosol, endoplasmic reticulum, nuclear outer membrane-endoplasmic reticulum membrane network localization
An11g04650	Has domain(s) with predicted RNA binding activity
An11g04985	#N/A
An11g05700	Ortholog(s) have mitochondrial membrane localization
An11g06110	Purine nucleotide phosphorylase
An11g06140	1-pyrroline-5-carboxylate dehydrogenase
An11g06200	Putative NADH ubiquinone reductase, 31 kD subunit; protein levels influenced by the presence of lactate
An11g06720	20S CP alpha subunit of the proteasome
An11g06810	Ortholog(s) have structural constituent of ribosome activity and mitochondrial large ribosomal subunit, nucleus localization
An11g07380	Ortholog(s) have role in negative regulation of gene expression and cytosol, nucleus localization
An11g07650	Ortholog(s) have thioredoxin peroxidase activity, role in cell redox homeostasis, cellular response to oxidative stress, response to cadmium ion and mitochondrion localization
An11g07970	Ortholog of A. nidulans FGSC A4 : AN10946, A. fumigatus Af293 : Afu6g09920, A. oryzae RIB40 : AO090001000626, Neosartorya fischeri NRRL 181 : NFIA_055650 and Aspergillus wentii : Aspwe1_0045804
An11g08940	Ortholog(s) have cytosol, hyphal cell wall, nucleus localization
An11g09120	Ortholog(s) have RNA binding, structural constituent of ribosome activity, role in cytoplasmic translation and cytosolic large ribosomal subunit, nucleolus localization
An11g09380	Ortholog(s) have deoxyhypusine monooxygenase activity
An11g09500	Ortholog(s) have structural constituent of ribosome activity and 90S preribosome, cytosolic small ribosomal subunit, extracellular region localization
An11g09510	Aspartic beta semi-aldehyde dehydrogenase, aspartate semialdehyde dehydrogenase
An11g09650	Ortholog of A. nidulans FGSC A4 : AN4779, A. fumigatus Af293 : Afu3g06660, A. oryzae RIB40 : AO090020000332, Aspergillus wentii : Aspwe1_0173599 and Aspergillus sydowii : Aspsy1_0087834
An11g09790	ATP sulfurylase
An11g09880	Protein of unknown function; induced by growth on starch and lactate
An11g10150	Phosphoribosyl amino imidazolesuccinocarbozamide synthetase
An11g10490	Ortholog(s) have ubiquitin binding, ubiquitin-protein ligase activity
An11g10740	Ortholog(s) have cytosol, exosome (RNase complex), mitotic spindle pole body, nucleus localization
An11g11030	Ortholog(s) have RNA binding activity and mitochondrion, nucleus localization
An11g11180	Putative glutamate carboxypeptidase-like protein; repressed by growth on starch and lactate
An11g11280	Dihydrolipoamide S-succinyl transferase
An11g11300	Ortholog(s) have DNA binding activity and role in DNA damage induced protein phosphorylation, DNA repair, protein localization to kinetochore, signal transduction in response to DNA damage
An11g11310	Ortholog(s) have replication fork protection complex localization
An12g00220	Putative NADH dehydrogenase chain precursor
An12g00320	Adenine phosphoribosyltransferase with a predicted role in adenine salvage pathway
An12g00410	Ortholog(s) have mRNA binding activity, role in arginine catabolic process, positive regulation of cellular response to oxidative stress, positive regulation of nuclear-transcribed mRNA poly(A) tail shortening and cytosol localization
An12g00480	UDP-N-acetylglucosamine pyrophosphorylase
An12g00510	Ortholog(s) have role in maturation of SSU-rRNA from tricistronic rRNA transcript (SSU-rRNA, 5.8S rRNA, LSU-rRNA) and cytosol, mitochondrion, nucleolus localization
An12g00790	Stress-induced protein
An12g00820	Putative UTP-glucose-1-phosphate uridylyltransferase; Leloir pathway enzyme; induced by caspofungin
An12g01190	Ortholog(s) have role in ascospore-type prospore membrane assembly, conidium formation, hyphal growth, sporocarp development involved in asexual reproduction, sporocarp development involved in sexual reproduction
An12g01330	Ortholog(s) have translation initiation factor activity, role in translational initiation and cytosol, nucleus localization
An12g01350	Ortholog(s) have SSU rRNA binding, structural constituent of ribosome activity, role in positive regulation of translational fidelity, rRNA export from nucleus and cytosolic small ribosomal subunit, small-subunit processome localization
An12g03440	Glucose oxidase
An12g03570	Orotidine-5'-phosphate decarboxylase; mutants show decreased resistance to weak acid preservatives
An12g04020	Acetyl-CoA carboxylase; biotin carboxylase
An12g04670	Putative to translation initiation factor eIF-5
An12g04720	Ortholog(s) have ATP-dependent 3'-5' DNA helicase activity, DNA replication origin binding, chromatin binding, four-way junction helicase activity and single-stranded DNA binding, more
An12g04750	Ortholog(s) have role in mitochondrion inheritance, negative regulation of proteolysis, protein folding, replicative cell aging and mitochondrial inner membrane, plasma membrane localization
An12g04780	NADH-ubiquinone oxidoreductase; respiratory-chain NADH dehydrogenase
An12g04860	Cytoplasmic ribosomal protein of the large subunit L30
An12g04870	Ortholog(s) have role in ribosomal large subunit assembly, translational termination and cell surface, cytosol localization
An12g04940	Mitochondrial heat shock protein
An12g06300	Ortholog(s) have cytoplasm, nucleus localization
An12g07160	Protein of unknown function
An12g07520	NADH-ubiquinone oxidoreductase
An12g07570	Predicted vesicular SNARE
An12g07580	N-Acetyl-gammaglutamyl-phosphate reductase/acetylglutamate kinase
An12g07790	Ortholog(s) have cytosol, polysomal ribosome localization
An12g07830	Ortholog(s) have RNA binding activity
An12g07850	Fumarate hydratase
An12g07900	Ortholog(s) have RNA strand annealing activity, role in cellular response to drug and cytosol, nucleus localization
An12g08030	Ortholog(s) have ATP-dependent RNA helicase activity
An12g08380	Ortholog(s) have structural molecule activity and role in Arp2/3 complex-mediated actin nucleation, actin cortical patch assembly, cellular response to drug, spore germination
An12g08570	Type 2 peroxiredoxin
An12g08590	Ortholog(s) have glyoxysome, mitochondrial membrane localization
An12g08610	Putative glucokinase
An12g08680	Ortholog(s) have cytosol, nucleus localization
An12g09670	Uracil phosphoribosyltransferase
An12g09810	Putative alcohol dehydrogenase
An12g10710	Ortholog(s) have mitochondrion localization
An13g00080	Ortholog(s) have mitochondrial ribosome localization
An13g00430	Ortholog(s) have role in translational initiation and cytosol, eukaryotic 43S preinitiation complex, eukaryotic translation initiation factor 3 complex, eIF3m, nucleus localization
An13g00540	Ortholog of A. nidulans FGSC A4 : AN4253, A. fumigatus Af293 : Afu7g04060, A. oryzae RIB40 : AO090005000085, Aspergillus wentii : Aspwe1_0038478 and Aspergillus sydowii : Aspsy1_0032907
An13g00550	Ortholog(s) have 3-deoxy-7-phosphoheptulonate synthase activity and role in aromatic amino acid family biosynthetic process
An13g00670	Ortholog(s) have protein domain specific binding activity, role in protein import into mitochondrial matrix and presequence translocase-associated import motor localization
An13g01070	40S ribosomal protein S28.e
An13g01080	ATP phosphoribosyltransferase
An13g01130	3-oxoacyl-[acyl-carrier protein] reductase
An13g01210	Ortholog(s) have endopeptidase activity and role in proteasomal ubiquitin-independent protein catabolic process, proteasome-mediated ubiquitin-dependent protein catabolic process
An14g00060	NADH-ubiquinone oxidoreductase
An14g00180	Ortholog(s) have protein domain specific binding activity
An14g00220	Ortholog(s) have role in protein import into mitochondrial outer membrane and mitochondrial outer membrane localization
An14g00280	Hypoxanthine phosphoribosyltransferase with a role in the salvage pathways for nucleotides
An14g00310	Ortholog(s) have mitochondrion localization
An14g00370	Ortholog(s) have cell surface, cytosol localization
An14g00430	Ortholog(s) have mitochondrion localization
An14g00690	Ortholog(s) have catalase activity, role in cellular response to heat, cellular response to hydrogen peroxide and intracellular localization
An14g00820	Ortholog(s) have plasma membrane localization
An14g01010	Ortholog(s) have structural constituent of ribosome activity, role in cytoplasmic translation and cell surface, cytosolic large ribosomal subunit, nucleolus localization
An14g01030	Has domain(s) with predicted translation initiation factor activity, translation initiation factor binding activity, role in translational initiation and eukaryotic translation initiation factor 3 complex localization
An14g01040	#N/A
An14g01560	Ortholog(s) have cytosol localization
An14g01590	S-adenosyl-methionine delta-24-sterol-C-methyltransferase
An14g02360	Ortholog(s) have U2 snRNP, cytosol localization
An14g02460	Flavohemoglobin
An14g02890	Ortholog(s) have cytosol, nucleus localization
An14g03280	Ortholog(s) have dihydroxy-acid dehydratase activity, role in branched-chain amino acid biosynthetic process and intracellular localization
An14g03630	Ortholog(s) have ATP-dependent RNA helicase activity, RNA strand annealing activity, role in Group I intron splicing, Group II intron splicing, RNA folding and mitochondrial matrix localization
An14g03710	Ortholog(s) have ATP-dependent 3'-5' DNA helicase activity, DNA replication origin binding, four-way junction helicase activity and single-stranded DNA binding, more
An14g03820	UDP-glucose 4-epimerase; Leloir pathway enzyme
An14g04080	Ubiquinol-cytochrome c reductase
An14g04160	Cofilin
An14g04180	F1F0-ATPase complex subunit
An14g04740	Ortholog of A. nidulans FGSC A4 : AN6891, A. fumigatus Af293 : Afu5g13330, A. oryzae RIB40 : AO090120000478, Aspergillus wentii : Aspwe1_0050596 and Aspergillus sydowii : Aspsy1_0085527
An14g04920	Triose-phosphate-isomerase
An14g04940	Ortholog(s) have nucleolus localization
An14g04980	Ortholog(s) have Prp19 complex, cytosol, nuclear envelope localization
An14g05320	Putative cell cycle regulator p21 protein
An14g05430	Has domain(s) with predicted nucleotide binding, oxidoreductase activity and role in metabolic process
An14g05550	Has domain(s) with predicted nucleotide binding, oxidoreductase activity, zinc ion binding activity and role in oxidation-reduction process
An14g06010	Chorismate mutase
An14g06020	Ortholog(s) have endoplasmic reticulum, nuclear envelope localization
An14g06730	Ortholog(s) have endoplasmic reticulum localization
An14g06870	Ribonucleotide reductase
An14g07200	Ortholog(s) have catalase activity and role in chanoclavine-I biosynthetic process
An15g00070	Malate dehydrogenase precursor
An15g00080	Ortholog(s) have cytosol localization
An15g00160	Ortholog(s) have cytosol, nucleus, spindle localization
An15g00190	Ortholog(s) have mitochondrion targeting sequence binding, protein channel activity and role in conidium formation, hyphal growth, protein import into mitochondrial matrix, protein import into mitochondrial outer membrane
An15g00410	Putative formate dehydrogenase; acetate-inducible gene
An15g00510	20S CP alpha subunit of the proteasome
An15g00560	Actin structural protein
An15g00570	Glycinamide ribotide synthetase and aminoimidazole ribotide synthetase/phosphoribosylamine-glycine ligase
An15g00610	Imidazoleglycerol-phosphate dehydratase
An15g00690	Putative NADH:ubiquinone reductase
An15g00750	Protein similar to elongation factor 1-gamma 1
An15g00760	#N/A
An15g01240	Ortholog(s) have importin-alpha export receptor activity, role in cell division, protein export from nucleus and nuclear membrane localization
An15g01690	Ortholog(s) have RNA binding activity and cell surface, cytosol, nucleus localization
An15g01700	Ortholog(s) have phosphatidic acid binding, phosphatidylinositol-3,5-bisphosphate binding, phosphatidylinositol-3-phosphate binding, phosphatidylinositol-4-phosphate binding, unfolded protein binding activity
An15g01710	F1Fo-ATP synthase subunit 7
An15g01910	Ortholog(s) have ATP binding, ATPase activity, role in poly(A)+ mRNA export from nucleus, ribosomal small subunit biogenesis and cytosol, mitochondrion, plasma membrane, polysome localization
An15g02340	Argininosuccinate synthase
An15g02350	Ortholog of A. nidulans FGSC A4 : AN0602, A. oryzae RIB40 : AO090023000525, Aspergillus wentii : Aspwe1_0050808, Aspwe1_0063480 and Aspergillus sydowii : Aspsy1_0055411
An15g02490	Ortholog(s) have NAD binding, homoisocitrate dehydrogenase activity, role in lysine biosynthetic process and mitochondrion localization
An15g03220	Ortholog(s) have RNA polymerase II activating transcription factor binding, disulfide oxidoreductase activity
An15g03420	Ortholog(s) have role in cellular response to hyperoxia, more
An15g03780	Ortholog(s) have role in ascospore formation, cellular response to caffeine, eukaryotic translation initiation factor 3 complex assembly, gamma-tubulin complex localization
An15g04670	Ortholog of A. nidulans FGSC A4 : AN2404, A. fumigatus Af293 : Afu8g05810, A. oryzae RIB40 : AO090005000570, Aspergillus wentii : Aspwe1_0118486 and Aspergillus sydowii : Aspsy1_0039439
An15g05450	Predicted mannitol dehydrogenase, expressed in conidiospores during sporulation
An15g06020	Ortholog(s) have ubiquitin activating enzyme activity, role in mRNA export from nucleus, protein ubiquitination and cytosol, nucleus localization
An15g06180	Ortholog(s) have cytosol, nuclear envelope localization
An15g06260	Has domain(s) with predicted tRNA binding activity
An15g06360	Ortholog(s) have cytosol localization
An15g06390	Ortholog(s) have nucleolus localization
An15g06440	Ortholog(s) have protein binding, bridging activity, role in chromosome condensation, protein import into nucleus, regulation of mitotic cell cycle and nuclear envelope localization
An15g06740	Ortholog(s) have structural constituent of ribosome activity, role in translation and cytosolic large ribosomal subunit, nucleus localization
An15g06790	Ortholog(s) have cytosol localization
An15g07070	Ortholog(s) have extracellular region localization
An16g00930	Ortholog(s) have intracellular localization
An16g01570	Ortholog(s) have role in Arp2/3 complex-mediated actin nucleation, actin cortical patch localization, cellular response to drug, endocytosis and establishment of mitochondrion localization, more
An16g01800	Has domain(s) with predicted nucleic acid binding, nucleotide binding activity
An16g01830	Glyceraldehyde-3-phosphate dehydrogenase
An16g02210	Ortholog(s) have role in ubiquitin-dependent protein catabolic process and nucleus, proteasome regulatory particle, lid subcomplex, proteasome storage granule localization
An16g02450	Ortholog of Aspergillus tubingensis : Asptu1_0120601, Aspergillus brasiliensis : Aspbr1_0178093, Aspergillus flavus NRRL 3357 : AFL2T_01269 and Aspergillus acidus : Aspfo1_0188447
An16g02520	Threonine synthase
An16g02570	Ortholog(s) have role in aerobic respiration, penicillin biosynthetic process and mitochondrial matrix localization
An16g02940	Has domain(s) with predicted ribosome binding, translation initiation factor activity, role in regulation of translational initiation, translational initiation and eukaryotic translation initiation factor 3 complex, nucleus localization
An16g02970	Glycine hydroxymethyltransferase/serine hydroxymethyltransferase
An16g02990	Phosphoglycerate mutase
An16g03090	Ortholog(s) have role in rRNA processing and 90S preribosome, box C/D snoRNP complex, small-subunit processome localization
An16g03100	Ortholog(s) have role in cellular response to drug and chaperonin-containing T-complex, nucleus localization
An16g03590	Putative phosphatidylinositol/-choline transfer protein; expression enhanced by maltose
An16g03740	Regulatory subunit of the cAPM-dependent protein kinase; highly expressed in dormant conidia
An16g04170	Acetolactate synthase
An16g04580	Has domain(s) with predicted translation initiation factor activity and eukaryotic translation initiation factor 3 complex localization
An16g04690	Ortholog(s) have role in ribosomal small subunit assembly and cytosol localization
An16g04820	Ortholog(s) have intracellular localization
An16g04940	Ortholog(s) have role in rRNA export from nucleus and nucleolus localization
An16g04960	#N/A
An16g04970	Carbamoyl-phosphate synthetase, aspartate transcarbamylase, and glutamine amidotransferase
An16g05050	Ortholog(s) have cytosol, nuclear envelope localization
An16g05090	Putative mitochondrial heat shock protein; induced by growth on starch and lactate
An16g05260	Ortholog(s) have cytosol, eukaryotic 43S preinitiation complex, eukaryotic translation initiation factor 3 complex, eIF3e, eukaryotic translation initiation factor 3 complex, eIF3m, nucleus localization
An16g05420	Putative glucose-6-phosphate isomerase; expression induced by growth on xylose
An16g05440	Has domain(s) with predicted structural constituent of ribosome activity, role in translation and ribosome localization
An16g06820	Ortholog of A. nidulans FGSC A4 : AN6059, A. fumigatus Af293 : Afu2g09470, A. oryzae RIB40 : AO090011000717, Aspergillus wentii : Aspwe1_0054380 and Aspergillus sydowii : Aspsy1_0045140
An16g06845	#N/A
An16g07110	Acetyl-CoA hydrolase; protein levels influenced by the presence of lactate
An16g07290	F1F0-ATPase complex subunit
An16g07400	Methylenetetrahydrofolate dehydrogenase (NAD+)
An16g07410	F1F0-ATPase complex subunit
An16g07470	#N/A
An16g08010	Ortholog(s) have role in circadian regulation of gene expression, conidium formation, establishment or maintenance of bipolar cell polarity regulating cell shape and protein phosphorylation, more
An16g08120	Ortholog(s) have role in spliceosomal conformational changes to generate catalytic conformation and U5 snRNP, cytosol, spliceosomal complex localization
An16g08220	Has domain(s) with predicted catalytic activity, role in RNA processing, ribosome biogenesis and nucleolus localization
An16g08550	Ortholog(s) have proton-transporting ATPase activity, rotational mechanism, structural molecule activity and role in ATP synthesis coupled proton transport, cristae formation, protein complex oligomerization
An16g08720	Cystathionine gamma-lyase
An16g09050	Ortholog(s) have choline:oxygen 1-oxidoreductase activity, role in choline catabolic process and intracellular localization
An16g09190	Acetyl-CoA C-acetyltransferase
An16g09200	Ortholog(s) have U5 snRNP, cytosol, spliceosomal complex localization
An16g09240	Ortholog of A. nidulans FGSC A4 : AN1405, A. fumigatus Af293 : Afu8g03950, A. oryzae RIB40 : AO090103000008, Aspergillus wentii : Aspwe1_0043787 and Aspergillus sydowii : Aspsy1_0041996
An16g09260	DnaK-type molecular chaperone
An16g09320	Ortholog(s) have alanine-tRNA ligase activity, role in alanyl-tRNA aminoacylation and cytosol, mitochondrion localization
An17g00240	Putative ABC transporter
An17g00370	Ortholog(s) have single-stranded telomeric DNA binding activity and cytosol localization
An17g00730	Ortholog(s) have cytosol, mitochondrion, nucleus localization
An17g00910	Gamma-aminobutyrate transaminase
An17g01140	Ortholog(s) have role in ascospore formation, conjugation with cellular fusion, ribosomal large subunit assembly, ribosomal subunit export from nucleus and cytosolic large ribosomal subunit, mating projection tip localization
An17g01270	Ortholog(s) have structural constituent of ribosome activity and mitochondrial large ribosomal subunit localization
An17g01330	Adenosine kinase
An17g01360	Ortholog(s) have structural constituent of ribosome activity, role in cytoplasmic translation and cytosolic large ribosomal subunit, nucleus localization
An17g01420	Ortholog(s) have role in cellular protein localization, cytokinesis, site selection, endoplasmic reticulum inheritance, endoplasmic reticulum tubular network organization, nuclear pore complex assembly, vesicle-mediated transport
An17g01530	Alcohol-dehydrogenase
An17g01670	Ortholog(s) have succinate-CoA ligase (ADP-forming) activity, role in succinyl-CoA metabolic process and mitochondrial nucleoid localization
An17g01815	Putative translation initiation factor
An17g01977	Ortholog(s) have glycine-tRNA ligase activity, role in DNA-dependent transcription, termination, mitochondrial glycyl-tRNA aminoacylation and cytosol, mitochondrion localization
An17g02090	Homoserine kinase
An17g02170	Ortholog(s) have pseudouridine synthase activity
An17g02210	Ortholog(s) have translation release factor activity, codon specific activity and role in asexual sporulation resulting in formation of a cellular spore, cellular response to nitrogen starvation, cytokinesis, translational termination
An17g02240	Ortholog(s) have RNA binding activity, role in ribosomal large subunit assembly and cytoplasm localization
An17g02300	Ortholog(s) have role in DNA replication-independent nucleosome assembly, traversing start control point of mitotic cell cycle and cytosol localization
An17g02330	Phosphoglycerate dehydrogenase
An17g02340	Ortholog(s) have cytosol localization
An17g02350	Putative GTP-binding protein; induced by caspofungin
An17g02390	Cytoplasmic ribosomal protein of the small subunit RP10B
An18g00470	Has domain(s) with predicted hydrolase activity
An18g00530	Has domain(s) with predicted choline dehydrogenase activity, flavin adenine dinucleotide binding activity and role in alcohol metabolic process, oxidation-reduction process
An18g01690	Protein of unknown function; expression induced by tunicamycin and DTT
An18g02130	Ortholog(s) have TBP-class protein binding, core RNA polymerase II binding transcription factor activity
An18g02140	Spi1-GTPase binding protein
An18g02230	Ortholog(s) have mitotic spindle pole body, nucleus localization
An18g02890	Ortholog(s) have structural constituent of ribosome activity and mitochondrial large ribosomal subunit localization
An18g02900	Ortholog(s) have cytosol, nucleus localization
An18g02970	Porphobilinogen deaminase (hydroxymethylbilane synthase, Uro I synthase)
An18g02990	Ortholog(s) have structural constituent of ribosome activity and mitochondrial large ribosomal subunit localization
An18g03120	Ortholog(s) have ATP-dependent RNA helicase activity
An18g03200	Ortholog(s) have ATP binding activity
An18g03290	Ortholog(s) have role in asymmetric protein localization to old mitotic spindle pole body, establishment or maintenance of cytoskeleton polarity, negative regulation of septation initiation signaling
An18g03300	Ortholog(s) have phenylalanine-tRNA ligase activity, role in cellular response to drug, phenylalanyl-tRNA aminoacylation and cytosol, nucleus, phenylalanine-tRNA ligase complex localization
An18g03310	Ortholog(s) have DNA-(apurinic or apyrimidinic site) lyase activity, structural constituent of ribosome activity and role in rRNA export from nucleus, ribosomal small subunit export from nucleus
An18g03570	Beta-glucosidase; repressed by growth on starch and lactate
An18g03700	Ortholog(s) have cytosol localization
An18g04180	Ortholog(s) have structural constituent of ribosome activity, role in rRNA export from nucleus, ribosomal small subunit biogenesis and cytosolic small ribosomal subunit, nucleolus localization
An18g04220	ADP/ATP translocase; antiporter
An18g04310	Ortholog(s) have structural constituent of ribosome activity and cytosolic small ribosomal subunit, nucleus localization
An18g04590	Ortholog(s) have Rho GDP-dissociation inhibitor activity
An18g04650	Ortholog(s) have enzyme regulator activity, guanyl-nucleotide exchange factor activity, translation initiation factor activity and role in regulation of translational initiation
An18g04840	Protein similar to elongation factor 1 alpha
An18g05020	Ortholog(s) have cytosol, nucleus, small-subunit processome localization
An18g05070	Ortholog(s) have cytosol, nucleus localization
An18g05140	Ortholog(s) have rRNA binding activity, role in conjugation with cellular fusion, regulation of cell size, ribosomal large subunit assembly and nucleolus localization
An18g05170	Phosphoacetylglucosamine mutase
An18g05190	Ortholog(s) have histone methyltransferase activity (H4-R3 specific), protein-arginine omega-N asymmetric methyltransferase activity, protein-arginine omega-N monomethyltransferase activity
An18g05590	Ortholog(s) have organic acid transmembrane transporter activity, role in cellular response to cadmium ion, detoxification of cadmium ion, mitochondrial transport and mitochondrion localization
An18g05770	Ortholog(s) have chaperonin-containing T-complex, nucleus localization
An18g05820	Ortholog(s) have cytosol, nucleus localization
An18g05830	Ortholog(s) have role in protein import into nucleus, regulation of mitotic cell cycle and cytosol, nuclear membrane, nucleolus localization
An18g05860	Ortholog(s) have structural constituent of ribosome activity and cytosol, ribosome localization
An18g05980	Ras GTPase
An18g06250	Phosphopyruvate hydratase
An18g06260	Has domain(s) with predicted translation initiation factor activity and eukaryotic translation initiation factor 3 complex localization
An18g06270	14-3-3 protein
An18g06500	Putative phosphomannomutase; induced by caspofungin
An18g06600	Has domain(s) with predicted nucleotide binding, snRNA binding activity and role in mRNA splicing, via spliceosome
An18g06700	20S CP beta subunit of the proteasome
An18g06760	Putative isocitrate dehydrogenase (NAD+)
An18g06800	20S CP alpha subunit of the proteasome
An18g06810	Ortholog(s) have 6,7-dimethyl-8-ribityllumazine synthase activity, role in riboflavin biosynthetic process and mitochondrial intermembrane space, nucleus localization
An18g06820	Putative glutamine:fructose-6-phosphate amidotransferase; responsible for the first and a rate-limiting step in chitin synthesis; induced by caspofungin
An18g06850	Ortholog(s) have protein methyltransferase activity, rRNA (guanine) methyltransferase activity, tRNA (guanine-N2-)-methyltransferase activity

## Sheet: T1SA
	List of all proteins detected in conidia germinated for 1 hour in the presence of sorbic acid
	AspGD annotation
An01g00050	Has domain(s) with predicted enoyl-[acyl-carrier-protein] reductase (NADH) activity, role in fatty acid biosynthetic process, oxidation-reduction process and fatty acid synthase complex localization
An01g00060	Fatty acid synthase subunit alpha; induced by growth on starch and lactate
An01g00100	Pyruvate dehydrogenase (lipoamide)
An01g01230	Ortholog of A. nidulans FGSC A4 : AN8638/cetJ, A. fumigatus Af293 : Afu2g14320, Afu3g13130, Afu4g00730, Afu8g01530, A. niger CBS 513.88 : An12g10710 and A. oryzae RIB40 : AO090113000154
An01g01550	Catalase
An01g02420	Ortholog of A. nidulans FGSC A4 : AN10025, A. fumigatus Af293 : Afu5g11280, A. oryzae RIB40 : AO090026000715, Neosartorya fischeri NRRL 181 : NFIA_075990 and Aspergillus clavatus NRRL 1 : ACLA_014360
An01g02500	Thioredoxin
An01g02830	Ortholog(s) have endoplasmic reticulum, mitochondrial outer membrane localization
An01g02840	Ortholog(s) have glutathione binding, translation initiation factor activity, role in translational initiation and cytosol localization
An01g02900	Ortholog(s) have ribosome binding, translation elongation factor activity, translation initiation factor activity
An01g03050	Ortholog(s) have poly(A) RNA binding activity, role in regulation of nuclear-transcribed mRNA poly(A) tail shortening, regulation of translational initiation and cytoplasmic stress granule, nucleus, ribosome localization
An01g03090	Glucan endo-1,3-beta-D-glucosidase; beta-glucanase
An01g03160	Ortholog(s) have structural constituent of ribosome activity and role in maturation of SSU-rRNA from tricistronic rRNA transcript (SSU-rRNA, 5.8S rRNA, LSU-rRNA)
An01g03410	Ortholog(s) have mitochondrion localization
An01g03560	Ortholog(s) have DNA binding, bending, double-stranded DNA binding, four-way junction DNA binding, sequence-specific DNA binding activity
An01g03570	Cytochrome-b5 reductase
An01g03580	Ortholog(s) have cell surface, cytosol, nucleolus localization
An01g03930	#N/A
An01g04040	Small GTPase of the ARF family, likely a component of COPII coat of transport vesicles; complements S. cerevisiae sar1 mutants
An01g04240	Putative cytoplasmic acidic ribosomal protein P0
An01g04250	Uroporphyrinogen III decarboxylase (Uro D, uroporphyrinogen decarboxylase); expression repressed by tunicamycin and DTT
An01g04430	Ortholog(s) have role in regulation of translation in response to nitrogen starvation
An01g04630	F1F0-ATPase complex subunit
An01g04740	Ortholog(s) have role in ribosomal large subunit assembly and cytosol, nucleolus localization
An01g05150	6-phosphogluconolactonase
An01g05340	Ortholog(s) have histone binding activity, role in cellular response to brefeldin A, chromatin silencing at silent mating-type cassette and cytosol, extracellular region, membrane raft, mitochondrion, nucleus, plasma membrane localization
An01g05510	Ortholog(s) have role in Arp2/3 complex-mediated actin nucleation and Arp2/3 protein complex, actin cortical patch, cell division site, cell tip, cytosol, nucleus localization
An01g05660	Ortholog(s) have cell cortex localization
An01g05780	Ortholog(s) have ATP-dependent 3'-5' DNA helicase activity, ATP-dependent 5'-3' DNA helicase activity and role in box C/D snoRNP assembly, histone exchange, rRNA processing, regulation of transcription from RNA polymerase II promoter
An01g06060	Rab GTPase
An01g06180	Ubiquinol-cytochrome c reductase
An01g06230	Ortholog(s) have role in spore germination and cytosol, eukaryotic 43S preinitiation complex, eukaryotic translation initiation factor 3 complex, eIF3e, eukaryotic translation initiation factor 3 complex, eIF3m localization
An01g06310	Ortholog of Aspergillus wentii : Aspwe1_0049741, Aspergillus niger ATCC 1015 : 172741-mRNA, Aspergillus zonatus : Aspzo1_0146239 and Aspergillus carbonarius ITEM 5010 : Acar5010_130192
An01g06560	Argininosuccinate lyase
An01g06960	Ortholog(s) have role in hyperosmotic response, response to antibiotic, response to salt stress and intracellular localization
An01g06970	Glycerol dehydrogenase; D-arabinose 1-dehydrogenase [NAD(P)+]; protein levels influenced by presence of starch
An01g08080	Ortholog(s) have intracellular localization
An01g08090	Phosphoribosylaminoimidazole carboxylase
An01g08850	Ortholog(s) have G-protein alpha-subunit binding, GDP-dissociation inhibitor activity, protein kinase C binding, ribosome binding activity
An01g09610	Ortholog(s) have glutathione binding activity and extracellular region, intracellular localization
An01g09900	Ortholog(s) have intracellular localization
An01g10050	IgE-dependent histamine-releasing factor
An01g10790	Protein of unknown function; expressed in germinating conidia
An01g10880	F1F0-ATPase complex subunit
An01g10950	Ortholog of A. nidulans FGSC A4 : AN11985, A. fumigatus Af293 : Afu3g01210, A. oryzae RIB40 : AO090026000081, Aspergillus wentii : Aspwe1_0103451 and Aspergillus terreus NIH2624 : ATET_07760
An01g11440	UDP-glucose 4-epimerase
An01g11960	mRNP complex component; expression enhanced by maltose; brefeldin A resistance protein
An01g12150	Secreted, thermostable beta-galactosidase; XlnR regulated
An01g12180	Ortholog(s) have tRNA (cytosine-5-)-methyltransferase activity, role in tRNA methylation and nucleus localization
An01g12210	Ubiquinol-cytochrome c reductase
An01g12420	Ortholog(s) have structural constituent of ribosome activity, role in cellular response to drug, cytoplasmic translation and cell surface, cytosolic large ribosomal subunit, extracellular region localization
An01g12450	Glucan beta-1,3 exoglucanase
An01g12530	Manganese superoxide dismutase
An01g12550	Mannosyl-oligosaccharide 1,2-alpha-mannosidase
An01g12570	Putative histidine biosynthesis trifunctional protein; induced by growth on starch and lactate
An01g12780	Ortholog(s) have role in positive regulation of ribosomal protein gene transcription from RNA polymerase II promoter, regulation of cell size and cytoplasm, nucleus localization
An01g13190	Ortholog(s) have structural constituent of ribosome activity, role in rRNA export from nucleus and 90S preribosome, cytosolic small ribosomal subunit, extracellular region, membrane localization
An01g13350	Ortholog(s) have cytosol, nuclear envelope localization
An01g13600	Ortholog(s) have inorganic phosphate transmembrane transporter activity, role in phosphate ion transmembrane transport and integral to mitochondrial inner membrane, plasma membrane localization
An01g13920	Adenylosuccinate synthetase
An01g14070	Ortholog(s) have role in cell division and nuclear membrane localization
An01g14080	Ortholog(s) have structural constituent of ribosome activity and cytosolic small ribosomal subunit, nucleus localization
An01g14130	Putative beta-isopropylmalate dehydrogenase
An01g14280	Ortholog of A. nidulans FGSC A4 : AN0923, A. fumigatus Af293 : Afu1g15870, A. oryzae RIB40 : AO090005001113, Aspergillus sydowii : Aspsy1_0053441 and Aspergillus glaucus : Aspgl1_0063899
An01g15120	Protein of unknown function; repressed by growth on starch and lactate
An02g00190	Protein similar to enantiomer-selective amidase; expression repressed by tunicamycin and DTT
An02g00890	Phosphoserine transaminase
An02g01210	Ortholog(s) have role in actin cytoskeleton organization, cell wall organization, conidium formation, hyphal growth, regulation of endocytosis, spore germination
An02g01300	Has domain(s) with predicted catalytic activity and role in metabolic process
An02g01580	Ortholog(s) have role in cellular response to nitrogen starvation, negative regulation of G0 to G1 transition
An02g01610	Ortholog(s) have urease activity, role in urea catabolic process and cytosol, nucleus localization
An02g02040	Ortholog of A. nidulans FGSC A4 : AN6228, A. fumigatus Af293 : Afu2g13290, A. oryzae RIB40 : AO090026000289, Aspergillus wentii : Aspwe1_0054052 and Aspergillus sydowii : Aspsy1_0058186
An02g02960	Acyl-CoA-binding type 2 protein
An02g03120	Putative GDP dissociation inhibitor
An02g03310	Ortholog(s) have role in intracellular sterol transport and extracellular region, fungal-type vacuole lumen localization
An02g03400	20S CP alpha subunit of the proteasome
An02g03640	Has domain(s) with predicted coenzyme binding, nucleotide binding, phosphogluconate dehydrogenase (decarboxylating) activity and role in pentose-phosphate shunt
An02g03960	Ortholog of Aspergillus wentii : Aspwe1_0117760, Aspergillus versicolor : Aspve1_0052429, Aspergillus clavatus NRRL 1 : ACLA_070800 and Aspergillus niger ATCC 1015 : 173794-mRNA
An02g04020	5?-phosphoribosyl-4-(N-succinocarboxamide)-5-aminoimidazole lyase
An02g04170	Ortholog of A. nidulans FGSC A4 : AN10785, A. fumigatus Af293 : Afu2g12100, A. oryzae RIB40 : AO090026000436, Aspergillus wentii : Aspwe1_0659662 and Aspergillus sydowii : Aspsy1_0151797
An02g04520	H+-transporting ATP synthase delta chain precursor; F1F0-ATPase complex subunit18364712
An02g04880	Ortholog(s) have cytosol localization
An02g05470	NADH-ubiquinone oxidoreductase; respiratory-chain NADH dehydrogenase
An02g05680	Ortholog of A. nidulans FGSC A4 : AN5353, A. fumigatus Af293 : Afu6g14470, A. oryzae RIB40 : AO090103000108, Aspergillus wentii : Aspwe1_0131073 and Aspergillus sydowii : Aspsy1_0050268
An02g05700	Translation elongation factor 2; protein levels influenced by presence of starch
An02g05880	NADH-ubiquinone oxidoreductase; respiratory-chain NADH dehydrogenase
An02g06130	Ortholog(s) have SSU rRNA binding, mRNA binding activity and role in maturation of SSU-rRNA from tricistronic rRNA transcript (SSU-rRNA, 5.8S rRNA, LSU-rRNA), ribosomal small subunit assembly
An02g06220	Ortholog of A. nidulans FGSC A4 : AN4929, A. fumigatus Af293 : Afu3g10610, A. oryzae RIB40 : AO090003000605, Aspergillus wentii : Aspwe1_0104935 and Aspergillus sydowii : Aspsy1_0147876
An02g06360	Arp2/3 complex 16kD subunit
An02g06390	Ortholog(s) have role in ribosome biogenesis and 90S preribosome, cell surface, cytosol, nucleolus, small-subunit processome localization
An02g06400	Ortholog(s) have GTP binding, GTPase activity
An02g06530	Ortholog of A. nidulans FGSC A4 : AN4908, A. fumigatus Af293 : Afu3g10800, A. oryzae RIB40 : AO090003000629, Aspergillus wentii : Aspwe1_0036953 and Aspergillus sydowii : Aspsy1_0043015
An02g06560	Ortholog(s) have glutathione peroxidase activity, glutathione transferase activity and role in cellular response to metal ion, cellular response to xenobiotic stimulus
An02g06710	Suppressor of tom1 protein
An02g06820	Pyruvate decarboxylase; protein levels influenced by presence of starch
An02g07040	20S CP alpha subunit of the proteasome
An02g07090	Ortholog(s) have cytosol, nucleus localization
An02g07120	Ortholog(s) have role in ascospore formation, cellular protein localization, cellular response to caffeine and eukaryotic translation initiation factor 3 complex assembly, more
An02g07190	Ortholog(s) have role in positive regulation of RNA polymerase II transcriptional preinitiation complex assembly, proteasome regulatory particle assembly, ubiquitin-dependent protein catabolic process
An02g07210	Putative acid aspartic protease, constitutively expressed
An02g07300	Ortholog of A. nidulans FGSC A4 : AN2898, A. fumigatus Af293 : Afu3g11460, A. oryzae RIB40 : AO090003000701, Aspergillus wentii : Aspwe1_0105666 and Aspergillus sydowii : Aspsy1_0146871
An02g07350	Ortholog of A. nidulans FGSC A4 : AN2894, A. fumigatus Af293 : Afu3g11550, A. oryzae RIB40 : AO090003000710, Aspergillus wentii : Aspwe1_0025131 and Aspergillus sydowii : Aspsy1_0775782
An02g07400	Ortholog(s) have DNA binding, bending, sequence-specific DNA binding activity and role in RNA polymerase III transcriptional preinitiation complex assembly, chromatin remodeling, transcription from RNA polymerase II promoter
An02g07430	Homoserine dehydrogenase
An02g07470	Fructose-bisphosphate aldolase; repressed by growth on starch and lactose
An02g07500	Saccharopine dehydrogenase
An02g07530	Protein of unknown function
An02g07650	Putative phosphoglucomutase; Leloir pathway enzyme; induced by caspofungin
An02g08080	Ortholog(s) have cytosol, nucleolus localization
An02g08100	Ortholog(s) have RNA binding, single-stranded telomeric DNA binding activity, role in tRNA processing and cytosol, nucleus localization
An02g09090	Mutarotase enzyme
An02g09200	Ortholog(s) have structural constituent of ribosome activity
An02g09260	Protein similar to nucleolar protein NOP5
An02g09270	Has domain(s) with predicted flavin adenine dinucleotide binding, oxidoreductase activity, acting on CH-OH group of donors activity and role in oxidation-reduction process
An02g09930	Cytochrome c oxidase subunit
An02g09960	Putative phosphoribosylformylglycinamidine synthase
An02g10280	Ortholog of A. nidulans FGSC A4 : AN7992, Aspergillus wentii : Aspwe1_0042861, Aspergillus sydowii : Aspsy1_0047959 and Aspergillus carbonarius ITEM 5010 : Acar5010_203951
An02g10660	S-adenosylmethionine synthetase18364712
An02g10790	20S CP alpha subunit of the proteasome
An02g11470	DNA-directed RNA polymerase
An02g11680	Ortholog(s) have cytosol localization
An02g11910	E3 binding protein
An02g11940	Ortholog(s) have aminopeptidase activity, role in cellular response to drug, chaperone-mediated protein folding, proteolysis and cytosol, extracellular region, fungal-type vacuole lumen, ribosome localization
An02g12010	Inorganic pyrophosphatase
An02g12070	Ortholog(s) have mitochondrion localization
An02g12140	Glucose-6-phosphate dehydrogenase; expression induced by growth on xylose; induced by growth on starch and lactate
An02g12430	NADP+-specific isocitrate dehydrogenase; induced by growth on starch and lactate
An02g12640	Putative RNA-binding protein
An02g12770	Succinate dehydrogenase (ubiquinone)
An02g13110	#N/A
An02g13180	Ortholog of A. nidulans FGSC A4 : AN4852, A. fumigatus Af293 : Afu2g00430/exg9, Afu3g07520/exg7, A. oryzae RIB40 : AO090020000144 and Aspergillus wentii : Aspwe1_0157603
An02g13580	Endochitinase; glycoside 1 hydrolase family 18 chitinase
An02g13840	Cytoplasmic ribosomal protein of the small subunit S9
An02g14170	Ortholog of A. nidulans FGSC A4 : AN7484, A. fumigatus Af293 : Afu2g05720, A. oryzae RIB40 : AO090001000689, Aspergillus wentii : Aspwe1_0046318 and Aspergillus sydowii : Aspsy1_0153479
An02g14380	Hexokinase
An02g14520	GMP synthase
An02g14560	Oligosaccharyltransferase complex alpha subunit; expression enhanced by maltose; expression induced by tunicamycin and DTT
An02g14800	Protein disulfide isomerase; expression enhanced by maltose; expression induced by tunicamycin and DTT
An02g14840	Ortholog(s) have role in CENP-A containing nucleosome assembly at centromere, chromatin silencing at centromere, mitotic sister chromatid segregation and nucleoplasm localization
An03g00890	Has domain(s) with predicted catalytic activity, coenzyme binding, nucleotide binding activity and role in cellular metabolic process
An03g00900	Ortholog of A. niger CBS 513.88 : An08g08120, An09g00610, A. oryzae RIB40 : AO090010000695, Aspergillus wentii : Aspwe1_0044057, Aspwe1_0173844, Aspwe1_0586207 and Aspergillus sydowii : Aspsy1_0051856
An03g00920	Has domain(s) with predicted catalytic activity, coenzyme binding, nucleotide binding activity and role in cellular metabolic process
An03g01140	Oxalate decarboxylase
An03g01660	Vacuolar aminopeptidase Y family secreted protease; expression repressed by tunicamycin and DTT
An03g02360	Putative hydrophobin
An03g02430	Ortholog(s) have mannitol 2-dehydrogenase activity
An03g03750	Laccase-like multicopper oxidase; expressed in germinating conidia
An03g03900	Ortholog(s) have single-stranded DNA binding activity and mitochondrion localization
An03g04530	Beta-phosphoglucomutase beta-PGM
An03g04790	Ortholog(s) have preprotein binding activity, role in conidium formation, hyphal growth, protein targeting to mitochondrion and mitochondrial outer membrane translocase complex localization
An03g05290	Glucan 1,3-beta-glucosidase; putative glucanotransferase; induced by caspofungin; highly expressed in germinating conidia
An03g06550	1,4-alpha-D-glucan glucohydrolase; secreted glucoamylase; most highly expressed at the periphery of colonies; repressed by xylose and induced by maltose; AmyR dependant induction on maltose
An03g06570	Phenylacrylic acid decarboxylase; induced by sorbic acid; required for the decarboxylation of sorbic acid
An03g06960	Predicted actin-binding protein involved in endocytosis
An04g00100	Ortholog(s) have glyoxysome localization
An04g00110	NADH-ubiquinone oxidoreductase; respiratory-chain NADH dehydrogenase
An04g00410	Putative dipeptidyl peptidase III
An04g01230	Putative cell wall organization protein
An04g01750	Methionine synthase; 5-methyltetrahydropteroyltriglutamate-homocysteine S-methyltransferase
An04g01800	Ortholog(s) have endopeptidase activator activity and role in proteasomal ubiquitin-independent protein catabolic process, proteasome-mediated ubiquitin-dependent protein catabolic process
An04g01870	Ortholog(s) have endopeptidase activator activity and role in proteasomal ubiquitin-independent protein catabolic process, proteasome-mediated ubiquitin-dependent protein catabolic process
An04g01940	Ortholog(s) have GTP binding, tRNA binding, translation initiation factor activity and role in establishment or maintenance of cell polarity, positive regulation of translational fidelity, translational initiation
An04g02030	Ortholog(s) have role in cellular response to osmotic stress, cytoplasmic translational initiation, positive regulation of gene expression, regulation of conjugation with cellular fusion, regulation of mitotic cell cycle
An04g02060	5-aminoimidazole-4-carboxamide ribonucleotide (AICAR) transformylase/IMP cyclohydrolase
An04g02070	Putative clathrin heavy chain; expression enhanced by maltose
An04g02090	Cytoplasmic pyruvate carboxylase
An04g02460	Ortholog(s) have role in cristae formation, protein import into mitochondrial intermembrane space and integral to mitochondrial inner membrane, mitochondrial crista, mitochondrial crista junction, plasma membrane localization
An04g02690	Putative alcohol dehydrogenase
An04g02800	Pyrroline-5-carboxylate reductase
An04g03140	Ortholog(s) have RNA polymerase II core promoter proximal region sequence-specific DNA binding, RNA polymerase II transcription corepressor activity, TBP-class protein binding, structural molecule activity
An04g03200	Mannose-6-phosphate isomerase
An04g03270	Ortholog(s) have cytosol, nucleus localization
An04g03330	Ortholog(s) have cytosol, nucleus localization
An04g03530	Putative NAD-dependent D-arabinitol dehydrogenase
An04g03590	Ortholog(s) have cytosol, endoplasmic reticulum, nucleus localization
An04g03700	Ortholog(s) have cytosol, nucleus, ribosome localization
An04g04040	Ortholog(s) have role in cellular response to alkyl hydroperoxide and cytosol, nucleus localization
An04g04060	Cytochrome-c peroxidase precursor
An04g04130	Ornithine transaminase
An04g04750	Putative oxoglutarate dehydrogenase; induced by growth on starch and lactate
An04g04870	Ortholog(s) have superoxide dismutase activity
An04g04940	Ortholog of A. nidulans FGSC A4 : AN5580, A. fumigatus Af293 : Afu4g11550, Aspergillus wentii : Aspwe1_0022740, Aspergillus sydowii : Aspsy1_0057110 and Aspergillus terreus NIH2624 : ATET_03924
An04g05260	Saccharopine dehydrogenase (NADP+, L-glutamate forming)
An04g05300	Fructose-2,6-bisphosphatase
An04g05420	L-aminoadipatesemialdehyde dehydrogenase
An04g05620	Putative acetyl-CoA synthase
An04g05640	NADH-binding subunit of mitochondrial respiratory chain complex I (NADH:ubiquinone oxidoreductase)
An04g05790	Protein of unknown function
An04g05850	Ortholog(s) have structural constituent of ribosome activity and role in maturation of SSU-rRNA from tricistronic rRNA transcript (SSU-rRNA, 5.8S rRNA, LSU-rRNA)
An04g05960	Ortholog(s) have ATP-dependent 3'-5' DNA helicase activity, ATP-dependent 5'-3' DNA helicase activity, sequence-specific DNA binding activity
An04g06140	Ortholog(s) have TFIID-class transcription factor binding, chromatin binding, core promoter binding, histone acetyl-lysine binding activity
An04g06210	Homocitrate synthase
An04g06380	Mitochondrial aspartate aminotransferase
An04g07030	Ortholog(s) have role in cellular response to cadmium ion, detoxification of cadmium ion, positive regulation of conjugation with cellular fusion and cytosol, nucleus localization
An04g07330	Ortholog(s) have role in aerobic respiration and mitochondrial nucleoid, mitochondrial ribosome localization
An04g07500	Ortholog of A. nidulans FGSC A4 : AN0400, A. fumigatus Af293 : Afu4g09610, A. oryzae RIB40 : AO090003001281, Neosartorya fischeri NRRL 181 : NFIA_106400 and Aspergillus wentii : Aspwe1_0022929
An04g07530	Ortholog of Aspergillus tubingensis : Asptu1_0127407, Aspergillus brasiliensis : Aspbr1_0353149, Aspergillus kawachii : Aspka1_0181907 and Aspergillus acidus : Aspfo1_0206527
An04g08730	Ortholog(s) have endoplasmic reticulum, extracellular region localization
An04g08860	Ortholog(s) have DNA binding activity and cytosol, nucleus localization
An04g09170	Ortholog(s) have ATPase activity, ubiquitin binding activity
An05g00070	Ortholog(s) have aminopeptidase activity, epoxide hydrolase activity, role in cellular lipid metabolic process, protein catabolic process and cytosol, extracellular region, nucleus localization
An05g00430	Ortholog of A. fumigatus Af293 : Afu2g07840, A. oryzae RIB40 : AO090701000806, Neosartorya fischeri NRRL 181 : NFIA_083550, Aspergillus wentii : Aspwe1_0629899 and Aspergillus versicolor : Aspve1_0082834
An05g00540	#N/A
An05g02380	Has domain(s) with predicted choline dehydrogenase activity, flavin adenine dinucleotide binding activity and role in alcohol metabolic process, oxidation-reduction process
An06g00590	Ortholog of Aspergillus brasiliensis : Aspbr1_0040727, Aspergillus kawachii : Aspka1_0178283, Aspergillus wentii : Aspwe1_0099088 and Aspergillus versicolor : Aspve1_0086573
An06g01190	Ortholog(s) have calcium ion binding activity
An06g01390	NADH-ubiquinone oxidoreductase; respiratory-chain NADH dehydrogenase
An06g01440	Ortholog(s) have cytosol, nucleus localization
An06g01660	Ortholog(s) have cytosol, mitochondrion, nucleus localization
An06g01890	Putative HIT family protein; repressed by growth on starch and lactate
An07g00070	Protein of unknown function; repressed by growth on starch and lactate
An07g00510	Ortholog(s) have extracellular region localization
An07g00520	Ortholog of A. fumigatus Af293 : Afu6g00760, A. oryzae RIB40 : AO090012000378, Neosartorya fischeri NRRL 181 : NFIA_047910 and Aspergillus wentii : Aspwe1_0178656
An07g02010	20S CP alpha subunit of the proteasome
An07g02160	Mitochondrial malate dehydrogenase
An07g02180	E2 dihydrolipoamide acetyltransferase
An07g02300	Ortholog(s) have RSC complex, SWI/SNF complex, cytoplasm localization
An07g02650	Protein similar to translation elongation factor 3
An07g02700	Ortholog(s) have mitochondrion localization
An07g02770	Protein of unknown function
An07g03140	Putative xylulokinase; expression induced by growth on xylose; carbon catabolite repressed; XlnR regulated
An07g03340	Hydrophobin; highly expressed in dormant conidia
An07g03520	Has domain(s) with predicted nucleotide binding activity
An07g03760	Ortholog(s) have cytosol localization
An07g03770	Cu,Zn superoxide dismutase; repressed by growth on starch and lactate
An07g03850	Putative transaldolase; expression induced by growth on xylose; induced by growth on starch and lactate
An07g03880	Putative vacuolar serine proteinase; putative signal sequence for transport into the endoplasmic reticulum; secreted protein
An07g04190	Oligosaccharyltransferase complex beta subunit; expression enhanced by maltose; expression induced by tunicamycin and DTT
An07g06000	Ortholog(s) have RNA binding, aspartate-tRNA ligase activity, role in aspartyl-tRNA aminoacylation and cytosol, nucleus localization
An07g06030	COPI complex, gamma subunit; expression enhanced by maltose
An07g06170	Ortholog of A. oryzae RIB40 : AO090026000573, Aspergillus wentii : Aspwe1_0353226, Aspergillus clavatus NRRL 1 : ACLA_092330 and Aspergillus niger ATCC 1015 : 39869-mRNA
An07g06840	Precursor of dihydrolipoamide dehydrogenase
An07g07150	Ortholog(s) have mRNA binding activity, role in negative regulation of MAPK cascade and cytosol localization
An07g07760	14-3-3 protein
An07g07790	Ortholog(s) have nuclear periphery localization
An07g07860	Ortholog(s) have ubiquitin-specific protease activity and role in cellular response to drug, mitochondrial fission, peroxisome fission, proteasome-mediated ubiquitin-dependent protein catabolic process, protein deubiquitination
An07g08030	Putative serine carboxypeptidase; acid protease
An07g08170	Inosine-5?-monophosphate dehydrogenase
An07g08190	Ortholog(s) have cytosol, nucleus localization
An07g08300	Peptidyl-proline cis-trans isomerase; cyclophilin; putative cellular target for cyclosporin A
An07g08390	Putative oxaloacetate acetyl hydrolase; (2R,3S)-dimethylmalate lyase (DMML)
An07g08890	Ortholog(s) have lipid binding activity and role in eisosome assembly, endocytosis, negative regulation of protein kinase activity, protein localization, response to heat
An07g08990	Pyruvate kinase
An07g09390	Ortholog(s) have role in fungal-type cell wall organization, nuclear migration along microtubule and spindle pole body localization
An07g09830	Ortholog of A. nidulans FGSC A4 : AN5141, A. fumigatus Af293 : Afu1g07280, A. oryzae RIB40 : AO090012000982, Aspergillus wentii : Aspwe1_0172497 and Aspergillus sydowii : Aspsy1_0033440
An07g09920	Glutamate synthase (NADH)
An07g10110	Ortholog(s) have role in cellular response to drug and nuclear envelope, proteasome regulatory particle, lid subcomplex, proteasome storage granule localization
An08g00070	Ortholog(s) have nuclear export signal receptor activity
An08g00480	Ortholog(s) have cytosol, nucleus localization
An08g00540	Ortholog of A. nidulans FGSC A4 : AN1378, A. fumigatus Af293 : Afu1g09030, A. oryzae RIB40 : AO090005001622, Aspergillus wentii : Aspwe1_0024518 and Aspergillus sydowii : Aspsy1_0138364
An08g00610	Ortholog(s) have structural constituent of ribosome activity, role in cytoplasmic translation and cytosolic large ribosomal subunit, nucleus localization
An08g00770	Ortholog of A. nidulans FGSC A4 : AN1362, A. fumigatus Af293 : Afu1g09250, A. oryzae RIB40 : AO090005001616, Aspergillus wentii : Aspwe1_0024539 and Aspergillus sydowii : Aspsy1_0053010
An08g00830	Ortholog(s) have protein serine/threonine phosphatase activity and role in cellular response to osmotic stress, inactivation of MAPK activity involved in osmosensory signaling pathway, protein dephosphorylation
An08g00880	Ortholog(s) have sequence-specific DNA binding activity and role in translational initiation
An08g01520	Ortholog(s) have cytosol, nucleus localization
An08g01590	Ortholog(s) have mitochondrial membrane localization
An08g01610	Ortholog(s) have ATPase activity, role in negative regulation of G2/M transition of mitotic cell cycle and cytosol, nucleus localization
An08g01640	Ortholog(s) have protein complex scaffold activity, role in posttranslational protein targeting to membrane, response to heat and TRC complex, nucleus localization
An08g01960	Adenosylhomocysteinase
An08g02170	Ortholog of A. nidulans FGSC A4 : AN1253, Aspergillus wentii : Aspwe1_0036553, Aspergillus versicolor : Aspve1_0024471 and Aspergillus clavatus NRRL 1 : ACLA_025280
An08g02260	Phosphoglycerate kinase
An08g03420	Has domain(s) with predicted cytoplasm, nucleus localization
An08g03430	Ortholog(s) have RNA binding, structural constituent of ribosome activity
An08g03490	Elongation factor 1 beta
An08g03530	Ortholog(s) have mRNA 5'-UTR binding, translation repressor activity, nucleic acid binding activity
An08g03580	1,3-beta-glucanosyltransferase; highly expressed in dormant conidia
An08g03690	Putative ADP-ribosylation factor; expression enhanced by maltose
An08g03910	Ortholog(s) have cytosol localization
An08g04070	Ortholog(s) have mitochondrion targeting sequence binding, protein channel activity
An08g04470	Ortholog(s) have GTPase activity, translation elongation factor activity, role in mitochondrial genome maintenance, mitochondrial translation, translational elongation and mitochondrion localization
An08g04640	Sedolisin family secreted protease; putative lysosomal pepstatin-insensitive protease
An08g05300	Ortholog(s) have ATP binding, heat shock protein binding activity and cytosol, nucleus localization
An08g05580	Putative isocitrate dehydrogenase (NAD+)
An08g05730	Ortholog(s) have 5S rRNA binding, structural constituent of ribosome activity, role in ribosomal large subunit assembly and cytosol localization
An08g06330	COPI complex, epsilon subunit; expression enhanced by maltose
An08g06350	Mannose-6-phosphate isomerase
An08g06540	Ortholog(s) have role in inner mitochondrial membrane organization, mitochondrion inheritance, mitochondrion morphogenesis, negative regulation of proteolysis, protein folding, replicative cell aging
An08g06560	Ortholog(s) have spermidine synthase activity, role in pantothenate biosynthetic process, spermidine biosynthetic process and cytosol, extracellular region, nucleus localization
An08g06570	Putative transketolase; expression induced by growth on xylose; induced by growth on starch and lactate
An08g06620	Ortholog(s) have intracellular localization
An08g06630	Ortholog(s) have intracellular localization
An08g06730	Protein of unknown function
An08g06940	Putative histone H4.1
An08g07240	Has domain(s) with predicted FMN binding, pyridoxamine-phosphate oxidase activity and role in oxidation-reduction process
An08g07290	Aldehyde dehydrogenase involved in ethanol utilization; repressed by growth on starch and lactate
An08g07360	Ortholog(s) have mitochondrion targeting sequence binding, protein channel activity
An08g07420	Aspartate carbamoyltransferase
An08g07570	Isopentenyl diphosphate:dimethylallyl diphosphate isomerase (IPP isomerase)
An08g08290	Ortholog of A. oryzae RIB40 : AO090023000947, Neosartorya fischeri NRRL 181 : NFIA_000700, NFIA_055170, NFIA_100540 and Aspergillus wentii : Aspwe1_0022285, Aspwe1_0024590, Aspwe1_0157022
An08g08600	Protein of unknown function; expression repressed by tunicamycin and DTT
An08g08740	Ortholog(s) have role in endonucleolytic cleavage in ITS1 to separate SSU-rRNA from 5.8S rRNA and LSU-rRNA from tricistronic rRNA transcript (SSU-rRNA, 5.8S rRNA, LSU-rRNA), rRNA export from nucleus
An08g08750	Carboxypeptidase Y; expression repressed by tunicamycin and DTT
An08g08820	Ortholog of A. nidulans FGSC A4 : AN5446, A. fumigatus Af293 : Afu6g13500, A. oryzae RIB40 : AO090103000340, Neosartorya fischeri NRRL 181 : NFIA_059450 and Aspergillus versicolor : Aspve1_0084095
An08g08910	Has domain(s) with predicted electron carrier activity, molybdenum ion binding, oxidoreductase activity and role in oxidation-reduction process
An08g08920	Ortholog(s) have catalase activity and role in chanoclavine-I biosynthetic process
An08g09000	Putative ubiquitin like protein; expression induced by tunicamycin and DTT
An08g10030	Protein of unknown function; induced by growth on starch and lactate
An08g10130	Ortholog(s) have nuclear chromatin, nuclear pore localization
An08g10360	Ortholog(s) have ribonucleoprotein complex binding activity
An08g10480	Has domain(s) with predicted role in ribosome biogenesis and ribonucleoprotein complex localization
An08g10530	Mitochondrial aconitate hydratase
An08g10690	Putative mitochondrial NADH ubiquinone reductase, 40 kDa subunit; repressed by growth on starch and lactate
An08g10710	Ortholog of A. nidulans FGSC A4 : AN3716, A. fumigatus Af293 : Afu6g12770, A. oryzae RIB40 : AO090003000397, Aspergillus wentii : Aspwe1_0102826 and Aspergillus sydowii : Aspsy1_0032599
An08g11070	Secreted invertase; extracellular fructofuranosidase; important as biocatalyst to derive fructooligosaccharides
An09g00820	Has domain(s) with predicted catalytic activity
An09g01240	Ortholog(s) have lysophospholipase activity, role in phosphatidylcholine acyl-chain remodeling and anchored to plasma membrane, periplasmic space localization
An09g02980	Has domain(s) with predicted oxidoreductase activity and role in metabolic process
An09g03060	#N/A
An09g03130	Catalase A
An09g03940	Ketol-acid reductoisomerase; induced by growth on starch and lactate
An09g04850	Putative p-sulfobenzyl alcohol dehydrogenase
An09g04900	Ortholog(s) have nucleus localization
An09g05120	Triacylglycerol lipase
An09g05180	Ortholog(s) have cytosol localization
An09g05300	Ortholog(s) have sequence-specific DNA binding activity
An09g05330	Ortholog of A. nidulans FGSC A4 : AN9006, A. fumigatus Af293 : Afu3g02540, Afu6g11710, Afu7g08440, Afu5g00145, A. oryzae RIB40 : AO090038000212 and Neosartorya fischeri NRRL 181 : NFIA_004090, NFIA_057380
An09g05870	Nucleoside-diphosphate kinase
An09g05950	Has domain(s) with predicted ATP binding, ATPase activity, coupled to transmembrane movement of ions, phosphorylative mechanism, cation-transporting ATPase activity, metal ion binding activity
An09g05970	Ortholog(s) have cytosol, nucleus localization
An09g06270	Ortholog(s) have Golgi apparatus localization
An09g06590	Hsp90 chaperone
An09g06650	Core protein II of ubiquinol-cytochrome c reductase
An09g06680	Putative citrate synthase; predicted N-terminal mitochondrial import signal and a C-terminal peroxisomal target sequence (AKL)
An09g06695	#N/A
An09g06790	Rab GTPase
An09g06800	Putative leucyl aminopeptidase
An09g06850	NADH-ubiquinone oxidoreductase; respiratory-chain NADH dehydrogenase
An10g00360	Ortholog(s) have cytosol, nuclear envelope localization
An10g00400	Putative 1,3-beta-glucanosyltransferase; predicted signal peptide secretion sequence; induced by caspofungin; expressed during germination
An10g00800	Putative adenosine permease; expression repressed by tunicamycin and DTT
An11g00410	Ortholog(s) have intracellular localization
An11g00420	Ortholog(s) have phosphoprotein phosphatase activity, role in hyphal growth, negative regulation of G2/M transition of mitotic cell cycle, protein dephosphorylation and cytosol, nucleus localization
An11g00510	ATP:citrate oxaloacetatelyase
An11g00530	Cytoplasmic ATP-citrate lyase
An11g00610	Ortholog(s) have nuclear periphery localization
An11g00860	Ortholog(s) have role in cordyol C metabolic process, diorcinol metabolic process, orcinol metabolic process and sexual sporulation resulting in formation of a cellular spore, more
An11g00890	Ortholog of A. oryzae RIB40 : AO090023000241, Neosartorya fischeri NRRL 181 : NFIA_056230, Aspergillus wentii : Aspwe1_0039389 and Aspergillus clavatus NRRL 1 : ACLA_084080
An11g00910	Ortholog(s) have role in sexual sporulation resulting in formation of a cellular spore, sporocarp development involved in sexual reproduction and nucleus localization
An11g01750	Ortholog of Aspergillus tubingensis : Asptu1_0124317, Aspergillus brasiliensis : Aspbr1_0025232 and Aspergillus kawachii : Aspka1_0174269
An11g02040	6-phosphogluconate dehydrogenase, decarboxylating; induced by growth on starch and lactate
An11g02360	Ortholog(s) have chaperonin-containing T-complex localization
An11g02550	Putative phosphoenolpyruvate carboxykinase
An11g02610	26S proteasome Rpn7p regulatory subunit
An11g03340	Putative acid alpha-amylase; abundantly expressed on d-maltose; most highly expressed at the periphery of colonies; repressed by xylose and induced by maltose; AmyR dependant regulation
An11g04180	DnaK-type molecular chaperone; ER chaperone; unfolded protein response (UPR) target gene; expression enhanced by maltose, by heat shock, DTT and by tunicamycin treatment
An11g04530	Ortholog of A. nidulans FGSC A4 : AN2082, A. fumigatus Af293 : Afu2g04840, A. oryzae RIB40 : AO090003000287, Aspergillus wentii : Aspwe1_0120888 and Aspergillus sydowii : Aspsy1_0127836
An11g04650	Has domain(s) with predicted RNA binding activity
An11g04985	#N/A
An11g05460	Ortholog(s) have actin filament binding activity and role in actin cytoskeleton organization, barbed-end actin filament capping, cellular protein localization, mitotic cytokinesis, regulation of cell shape
An11g06200	Putative NADH ubiquinone reductase, 31 kD subunit; protein levels influenced by the presence of lactate
An11g06720	20S CP alpha subunit of the proteasome
An11g06780	Ortholog of A. nidulans FGSC A4 : AN7990, Aspergillus wentii : Aspwe1_0176973, Aspergillus sydowii : Aspsy1_0047960 and Aspergillus terreus NIH2624 : ATET_06661
An11g06820	3'-5' bisphosphate nucleotidase
An11g07650	Ortholog(s) have thioredoxin peroxidase activity, role in cell redox homeostasis, cellular response to oxidative stress, response to cadmium ion and mitochondrion localization
An11g07970	Ortholog of A. nidulans FGSC A4 : AN10946, A. fumigatus Af293 : Afu6g09920, A. oryzae RIB40 : AO090001000626, Neosartorya fischeri NRRL 181 : NFIA_055650 and Aspergillus wentii : Aspwe1_0045804
An11g08940	Ortholog(s) have cytosol, hyphal cell wall, nucleus localization
An11g09380	Ortholog(s) have deoxyhypusine monooxygenase activity
An11g09500	Ortholog(s) have structural constituent of ribosome activity and 90S preribosome, cytosolic small ribosomal subunit, extracellular region localization
An11g09650	Ortholog of A. nidulans FGSC A4 : AN4779, A. fumigatus Af293 : Afu3g06660, A. oryzae RIB40 : AO090020000332, Aspergillus wentii : Aspwe1_0173599 and Aspergillus sydowii : Aspsy1_0087834
An11g09690	Ortholog(s) have role in cullin deneddylation, positive regulation of mitotic metaphase/anaphase transition, proteasome assembly, proteasome localization, proteasome-mediated ubiquitin-dependent protein catabolic process
An11g09790	ATP sulfurylase
An11g10150	Phosphoribosyl amino imidazolesuccinocarbozamide synthetase
An11g10320	Predicted actin-binding protein involved in endocytosis
An11g10380	Has domain(s) with predicted enzyme regulator activity, role in regulation of protein catabolic process and proteasome complex localization
An11g10620	Ortholog of A. nidulans FGSC A4 : AN2776, A. fumigatus Af293 : Afu3g05980, A. oryzae RIB40 : AO090020000068, Aspergillus wentii : Aspwe1_0173669 and Aspergillus sydowii : Aspsy1_0029855
An11g11280	Dihydrolipoamide S-succinyl transferase
An12g00410	Ortholog(s) have mRNA binding activity, role in arginine catabolic process, positive regulation of cellular response to oxidative stress, positive regulation of nuclear-transcribed mRNA poly(A) tail shortening and cytosol localization
An12g00600	Ortholog(s) have cytosol, mitochondrion localization
An12g00790	Stress-induced protein
An12g00820	Putative UTP-glucose-1-phosphate uridylyltransferase; Leloir pathway enzyme; induced by caspofungin
An12g01190	Ortholog(s) have role in ascospore-type prospore membrane assembly, conidium formation, hyphal growth, sporocarp development involved in asexual reproduction, sporocarp development involved in sexual reproduction
An12g01350	Ortholog(s) have SSU rRNA binding, structural constituent of ribosome activity, role in positive regulation of translational fidelity, rRNA export from nucleus and cytosolic small ribosomal subunit, small-subunit processome localization
An12g02680	Ortholog of A. nidulans FGSC A4 : AN11765, A. fumigatus Af293 : Afu3g07625, A. niger CBS 513.88 : An02g12900, An04g10150 and A. oryzae RIB40 : AO090020000130, AO090023000386
An12g03440	Glucose oxidase
An12g03570	Orotidine-5'-phosphate decarboxylase; mutants show decreased resistance to weak acid preservatives
An12g04700	Ortholog(s) have exopeptidase activity
An12g04860	Cytoplasmic ribosomal protein of the large subunit L30
An12g04870	Ortholog(s) have role in ribosomal large subunit assembly, translational termination and cell surface, cytosol localization
An12g04940	Mitochondrial heat shock protein
An12g07160	Protein of unknown function
An12g07790	Ortholog(s) have cytosol, polysomal ribosome localization
An12g07850	Fumarate hydratase
An12g08380	Ortholog(s) have structural molecule activity and role in Arp2/3 complex-mediated actin nucleation, actin cortical patch assembly, cellular response to drug, spore germination
An12g08570	Type 2 peroxiredoxin
An12g08590	Ortholog(s) have glyoxysome, mitochondrial membrane localization
An12g08610	Putative glucokinase
An12g09950	Putative alcohol dehydrogenase
An12g10470	Ortholog of A. fumigatus Af293 : Afu8g04920, A. niger CBS 513.88 : An18g01890, A. oryzae RIB40 : AO090701000445, AO090005000959 and Aspergillus wentii : Aspwe1_0118977
An12g10710	Ortholog(s) have mitochondrion localization
An12g10830	Protein of unknown function
An13g00430	Ortholog(s) have role in translational initiation and cytosol, eukaryotic 43S preinitiation complex, eukaryotic translation initiation factor 3 complex, eIF3m, nucleus localization
An13g00550	Ortholog(s) have 3-deoxy-7-phosphoheptulonate synthase activity and role in aromatic amino acid family biosynthetic process
An13g00760	Tropomyosin
An13g01080	ATP phosphoribosyltransferase
An13g01130	3-oxoacyl-[acyl-carrier protein] reductase
An13g01210	Ortholog(s) have endopeptidase activity and role in proteasomal ubiquitin-independent protein catabolic process, proteasome-mediated ubiquitin-dependent protein catabolic process
An13g01660	Ortholog of Neosartorya fischeri NRRL 181 : NFIA_025910, NFIA_100400, Aspergillus wentii : Aspwe1_0040579, Aspergillus versicolor : Aspve1_0034609, Aspve1_0036118 and Aspergillus niger ATCC 1015 : 54813-mRNA
An13g01680	Has domain(s) with predicted aldehyde-lyase activity and role in carbohydrate metabolic process
An13g01920	Acetyl-CoA C-acetyltransferase, acetoacetyl-CoA thiolase
An13g02980	Ortholog of Neosartorya fischeri NRRL 181 : NFIA_002710, Aspergillus versicolor : Aspve1_0079646, Aspve1_0495831, Aspergillus niger ATCC 1015 : 191998-mRNA and Aspergillus zonatus : Aspzo1_0016273
An13g03490	Has domain(s) with predicted catalytic activity and role in metabolic process
An14g00180	Ortholog(s) have protein domain specific binding activity
An14g00310	Ortholog(s) have mitochondrion localization
An14g00430	Ortholog(s) have mitochondrion localization
An14g00690	Ortholog(s) have catalase activity, role in cellular response to heat, cellular response to hydrogen peroxide and intracellular localization
An14g00990	Enoyl-CoA hydratase; peroxisomal multifunctional beta-oxidation protein; induced by fenpropimorph
An14g01010	Ortholog(s) have structural constituent of ribosome activity, role in cytoplasmic translation and cell surface, cytosolic large ribosomal subunit, nucleolus localization
An14g01030	Has domain(s) with predicted translation initiation factor activity, translation initiation factor binding activity, role in translational initiation and eukaryotic translation initiation factor 3 complex localization
An14g02460	Flavohemoglobin
An14g02470	Sedolisin family secreted protease
An14g02870	Succinate-semialdehyde dehydrogenase (NAD(P)+)
An14g03010	Has domain(s) with predicted sequence-specific DNA binding, sequence-specific DNA binding transcription factor activity and role in regulation of transcription, DNA-dependent
An14g03280	Ortholog(s) have dihydroxy-acid dehydratase activity, role in branched-chain amino acid biosynthetic process and intracellular localization
An14g03820	UDP-glucose 4-epimerase; Leloir pathway enzyme
An14g03890	Ortholog(s) have cytoplasmic mRNA processing body, cytosol localization
An14g04180	F1F0-ATPase complex subunit
An14g04920	Triose-phosphate-isomerase
An14g05320	Putative cell cycle regulator p21 protein
An14g05550	Has domain(s) with predicted nucleotide binding, oxidoreductase activity, zinc ion binding activity and role in oxidation-reduction process
An14g06600	Ortholog of A. oryzae RIB40 : AO090120000385, Aspergillus niger ATCC 1015 : 53901-mRNA, Aspergillus brasiliensis : Aspbr1_0141046 and Aspergillus tubingensis : Asptu1_0034336
An14g06730	Ortholog(s) have endoplasmic reticulum localization
An15g00070	Malate dehydrogenase precursor
An15g00160	Ortholog(s) have cytosol, nucleus, spindle localization
An15g00190	Ortholog(s) have mitochondrion targeting sequence binding, protein channel activity and role in conidium formation, hyphal growth, protein import into mitochondrial matrix, protein import into mitochondrial outer membrane
An15g00410	Putative formate dehydrogenase; acetate-inducible gene
An15g00510	20S CP alpha subunit of the proteasome
An15g00560	Actin structural protein
An15g00620	Ortholog(s) have extracellular region localization
An15g00750	Protein similar to elongation factor 1-gamma 1
An15g00760	#N/A
An15g01700	Ortholog(s) have phosphatidic acid binding, phosphatidylinositol-3,5-bisphosphate binding, phosphatidylinositol-3-phosphate binding, phosphatidylinositol-4-phosphate binding, unfolded protein binding activity
An15g01710	F1Fo-ATP synthase subunit 7
An15g01860	Malate synthase
An15g02340	Argininosuccinate synthase
An15g02350	Ortholog of A. nidulans FGSC A4 : AN0602, A. oryzae RIB40 : AO090023000525, Aspergillus wentii : Aspwe1_0050808, Aspwe1_0063480 and Aspergillus sydowii : Aspsy1_0055411
An15g02490	Ortholog(s) have NAD binding, homoisocitrate dehydrogenase activity, role in lysine biosynthetic process and mitochondrion localization
An15g03380	Ortholog of A. nidulans FGSC A4 : AN7558, A. fumigatus Af293 : Afu2g14870, A. oryzae RIB40 : AO090012000398, Aspergillus wentii : Aspwe1_0693466 and Aspergillus sydowii : Aspsy1_0153287
An15g04820	Has domain(s) with predicted choline dehydrogenase activity, flavin adenine dinucleotide binding activity and role in alcohol metabolic process, oxidation-reduction process
An15g05200	Has domain(s) with predicted O-methyltransferase activity
An15g05450	Predicted mannitol dehydrogenase, expressed in conidiospores during sporulation
An15g05890	Putative aldehyde dehydrogenase
An15g06020	Ortholog(s) have ubiquitin activating enzyme activity, role in mRNA export from nucleus, protein ubiquitination and cytosol, nucleus localization
An15g06030	Ortholog(s) have glutathione transferase activity
An15g06180	Ortholog(s) have cytosol, nuclear envelope localization
An15g06370	Ortholog(s) have chaperonin-containing T-complex, nucleus localization
An15g06440	Ortholog(s) have protein binding, bridging activity, role in chromosome condensation, protein import into nucleus, regulation of mitotic cell cycle and nuclear envelope localization
An15g06580	Uracil phosphoribosyltransferase
An15g06740	Ortholog(s) have structural constituent of ribosome activity, role in translation and cytosolic large ribosomal subunit, nucleus localization
An15g06790	Ortholog(s) have cytosol localization
An15g07070	Ortholog(s) have extracellular region localization
An15g07290	#N/A
An15g07300	Ortholog of A. nidulans FGSC A4 : AN0391, AN7222, A. fumigatus Af293 : Afu1g01490, Afu2g01760, A. niger CBS 513.88 : An03g06670 and A. oryzae RIB40 : AO090010000045/aoiD, AO090102000259
An16g00700	Has domain(s) with predicted 2 iron, 2 sulfur cluster binding, oxidoreductase activity and role in oxidation-reduction process
An16g00930	Ortholog(s) have intracellular localization
An16g01830	Glyceraldehyde-3-phosphate dehydrogenase
An16g01880	Lysophospholipase; expression repressed by tunicamycin and DTT
An16g02170	Has domain(s) with predicted catalytic activity
An16g02210	Ortholog(s) have role in ubiquitin-dependent protein catabolic process and nucleus, proteasome regulatory particle, lid subcomplex, proteasome storage granule localization
An16g02250	Ortholog(s) have exopeptidase activity
An16g02450	Ortholog of Aspergillus tubingensis : Asptu1_0120601, Aspergillus brasiliensis : Aspbr1_0178093, Aspergillus flavus NRRL 3357 : AFL2T_01269 and Aspergillus acidus : Aspfo1_0188447
An16g02570	Ortholog(s) have role in aerobic respiration, penicillin biosynthetic process and mitochondrial matrix localization
An16g02940	Has domain(s) with predicted ribosome binding, translation initiation factor activity, role in regulation of translational initiation, translational initiation and eukaryotic translation initiation factor 3 complex, nucleus localization
An16g02970	Glycine hydroxymethyltransferase/serine hydroxymethyltransferase
An16g03090	Ortholog(s) have role in rRNA processing and 90S preribosome, box C/D snoRNP complex, small-subunit processome localization
An16g03500	Ortholog of A. nidulans FGSC A4 : AN5004, Aspergillus wentii : Aspwe1_0024962, Aspergillus clavatus NRRL 1 : ACLA_037640 and Aspergillus niger ATCC 1015 : 41113-mRNA
An16g03700	Has domain(s) with predicted hydrolase activity, acting on ester bonds activity
An16g03720	Ortholog(s) have intracellular localization
An16g03740	Regulatory subunit of the cAPM-dependent protein kinase; highly expressed in dormant conidia
An16g04050	Ortholog of A. oryzae RIB40 : AO090001000253, AO090011000252, Aspergillus brasiliensis : Aspbr1_0036278, Aspergillus flavus NRRL 3357 : AFL2T_07482 and Aspergillus versicolor : Aspve1_0047496
An16g04100	Ortholog(s) have cytosol, nucleus localization
An16g04170	Acetolactate synthase
An16g04420	Ortholog(s) have role in cellular response to salt stress, reciprocal meiotic recombination and endoplasmic reticulum, mitochondrion, plasma membrane localization
An16g04430	Ortholog(s) have enzyme activator activity, heme binding activity, role in ergosterol biosynthetic process, regulation of ergosterol biosynthetic process and endoplasmic reticulum, endosome localization
An16g04690	Ortholog(s) have role in ribosomal small subunit assembly and cytosol localization
An16g04820	Ortholog(s) have intracellular localization
An16g04910	Ortholog(s) have ATP-dependent NAD(P)H-hydrate dehydratase activity, role in nicotinamide nucleotide metabolic process and cytosol localization
An16g04930	Ortholog(s) have structural constituent of ribosome activity and cytosol, ribosome localization
An16g04940	Ortholog(s) have role in rRNA export from nucleus and nucleolus localization
An16g05020	Inositol hexaki-/heptaki-phosphate kinase
An16g05090	Putative mitochondrial heat shock protein; induced by growth on starch and lactate
An16g05420	Putative glucose-6-phosphate isomerase; expression induced by growth on xylose
An16g06100	Putative glutathione-S-transferase; repressed by growth on starch and lactate
An16g06845	#N/A
An16g07110	Acetyl-CoA hydrolase; protein levels influenced by the presence of lactate
An16g07210	Ortholog(s) have role in cellular response to DNA damage stimulus, cleistothecium development, conidiophore development, conidium formation, entrainment of circadian clock by photoperiod and hyphal growth, more
An16g07290	F1F0-ATPase complex subunit
An16g07330	Ortholog of A. nidulans FGSC A4 : AN1532, A. fumigatus Af293 : Afu8g05410, A. oryzae RIB40 : AO090005000610, Aspergillus wentii : Aspwe1_0045147 and Aspergillus sydowii : Aspsy1_0041815
An16g07410	F1F0-ATPase complex subunit
An16g08410	Ortholog(s) have nucleus localization
An16g09190	Acetyl-CoA C-acetyltransferase
An16g09260	DnaK-type molecular chaperone
An16g09320	Ortholog(s) have alanine-tRNA ligase activity, role in alanyl-tRNA aminoacylation and cytosol, mitochondrion localization
An17g00270	Protein similar to 26S ATP/ubiquitin-dependent proteinase chain S4
An17g00370	Ortholog(s) have single-stranded telomeric DNA binding activity and cytosol localization
An17g01360	Ortholog(s) have structural constituent of ribosome activity, role in cytoplasmic translation and cytosolic large ribosomal subunit, nucleus localization
An17g01530	Alcohol-dehydrogenase
An17g01670	Ortholog(s) have succinate-CoA ligase (ADP-forming) activity, role in succinyl-CoA metabolic process and mitochondrial nucleoid localization
An17g01815	Putative translation initiation factor
An17g01885	Protein of unknown function
An17g01977	Ortholog(s) have glycine-tRNA ligase activity, role in DNA-dependent transcription, termination, mitochondrial glycyl-tRNA aminoacylation and cytosol, mitochondrion localization
An17g02300	Ortholog(s) have role in DNA replication-independent nucleosome assembly, traversing start control point of mitotic cell cycle and cytosol localization
An17g02330	Phosphoglycerate dehydrogenase
An17g02340	Ortholog(s) have cytosol localization
An17g02390	Cytoplasmic ribosomal protein of the small subunit RP10B
An18g00470	Has domain(s) with predicted hydrolase activity
An18g00530	Has domain(s) with predicted choline dehydrogenase activity, flavin adenine dinucleotide binding activity and role in alcohol metabolic process, oxidation-reduction process
An18g01670	6-phosphofructo-1-kinase; posttranslationally processed; the native enzyme is first cleaved to an inactive fragment that regains its activity after phosphorylation
An18g01890	Ortholog of A. fumigatus Af293 : Afu8g04920, A. niger CBS 513.88 : An12g10470, A. oryzae RIB40 : AO090701000445, AO090005000959 and Aspergillus wentii : Aspwe1_0118977
An18g02020	Protein disulfide isomerase; suggested to facilitate the folding of nascent polypeptides; expression enhanced by maltose; expression induced by tunicamycin and DTT
An18g02140	Spi1-GTPase binding protein
An18g03010	Ortholog(s) have role in proteasome-mediated ubiquitin-dependent protein catabolic process and cytosol, nucleus localization
An18g03290	Ortholog(s) have role in asymmetric protein localization to old mitotic spindle pole body, establishment or maintenance of cytoskeleton polarity, negative regulation of septation initiation signaling
An18g03310	Ortholog(s) have DNA-(apurinic or apyrimidinic site) lyase activity, structural constituent of ribosome activity and role in rRNA export from nucleus, ribosomal small subunit export from nucleus
An18g03570	Beta-glucosidase; repressed by growth on starch and lactate
An18g04100	Putative exo-beta-1,3-glucanase; secreted glycoprotein precursor
An18g04120	Ortholog of A. nidulans FGSC A4 : AN7960, A. oryzae RIB40 : AO090009000418, Aspergillus wentii : Aspwe1_0180879 and Aspergillus sydowii : Aspsy1_0156233
An18g04220	ADP/ATP translocase; antiporter
An18g04230	Ortholog(s) have mitotic spindle pole body, nucleus localization
An18g04310	Ortholog(s) have structural constituent of ribosome activity and cytosolic small ribosomal subunit, nucleus localization
An18g04840	Protein similar to elongation factor 1 alpha
An18g05070	Ortholog(s) have cytosol, nucleus localization
An18g05230	Ortholog(s) have role in positive regulation of RNA polymerase II transcriptional preinitiation complex assembly, proteasome regulatory particle assembly, ubiquitin-dependent protein catabolic process
An18g05500	Ortholog(s) have extracellular region localization
An18g05830	Ortholog(s) have role in protein import into nucleus, regulation of mitotic cell cycle and cytosol, nuclear membrane, nucleolus localization
An18g05850	Ortholog(s) have cytosol, nucleus localization
An18g06230	Ortholog(s) have protein domain specific binding activity
An18g06250	Phosphopyruvate hydratase
An18g06260	Has domain(s) with predicted translation initiation factor activity and eukaryotic translation initiation factor 3 complex localization
An18g06270	14-3-3 protein
An18g06390	Ortholog of A. nidulans FGSC A4 : AN5764, A. fumigatus Af293 : Afu6g06670, A. oryzae RIB40 : AO090003000043, Aspergillus wentii : Aspwe1_0170253 and Aspergillus sydowii : Aspsy1_0030199
An18g06700	20S CP beta subunit of the proteasome
An18g06760	Putative isocitrate dehydrogenase (NAD+)
An18g06800	20S CP alpha subunit of the proteasome
An18g06810	Ortholog(s) have 6,7-dimethyl-8-ribityllumazine synthase activity, role in riboflavin biosynthetic process and mitochondrial intermembrane space, nucleus localization
An19g00230	Has domain(s) with predicted oxidoreductase activity and role in metabolic process

## Sheet: T5SA
	List of all proteins detected in conidia germinated for 5 hours in the presence of sorbic acid
	AspGD annotation
An01g00050	Has domain(s) with predicted enoyl-[acyl-carrier-protein] reductase (NADH) activity, role in fatty acid biosynthetic process, oxidation-reduction process and fatty acid synthase complex localization
An01g00100	Pyruvate dehydrogenase (lipoamide)
An01g00120	Ortholog(s) have enoyl-[acyl-carrier-protein] reductase activity, role in aerobic respiration, fatty acid biosynthetic process and mitochondrion localization
An01g00200	3-oxoadipate CoA transferase
An01g00560	Putative signal peptidase complex subunit; expression enhanced by maltose; expression induced by tunicamycin and DTT
An01g01080	Ortholog(s) have cytosol, nucleus localization
An01g01230	Ortholog of A. nidulans FGSC A4 : AN8638/cetJ, A. fumigatus Af293 : Afu2g14320, Afu3g13130, Afu4g00730, Afu8g01530, A. niger CBS 513.88 : An12g10710 and A. oryzae RIB40 : AO090113000154
An01g01550	Catalase
An01g01830	Putative catalase-peroxidase
An01g02340	Ortholog(s) have carbonyl reductase (NADPH) activity, oxidoreductase activity, acting on the aldehyde or oxo group of donors, NAD or NADP as acceptor activity and cytosol, nucleus, ribosome localization
An01g02500	Thioredoxin
An01g02830	Ortholog(s) have endoplasmic reticulum, mitochondrial outer membrane localization
An01g02900	Ortholog(s) have ribosome binding, translation elongation factor activity, translation initiation factor activity
An01g03050	Ortholog(s) have poly(A) RNA binding activity, role in regulation of nuclear-transcribed mRNA poly(A) tail shortening, regulation of translational initiation and cytoplasmic stress granule, nucleus, ribosome localization
An01g03090	Glucan endo-1,3-beta-D-glucosidase; beta-glucanase
An01g03110	Has domain(s) with predicted structural constituent of ribosome activity, role in translation and ribosome localization
An01g03160	Ortholog(s) have structural constituent of ribosome activity and role in maturation of SSU-rRNA from tricistronic rRNA transcript (SSU-rRNA, 5.8S rRNA, LSU-rRNA)
An01g03410	Ortholog(s) have mitochondrion localization
An01g03560	Ortholog(s) have DNA binding, bending, double-stranded DNA binding, four-way junction DNA binding, sequence-specific DNA binding activity
An01g03570	Cytochrome-b5 reductase
An01g03580	Ortholog(s) have cell surface, cytosol, nucleolus localization
An01g04040	Small GTPase of the ARF family, likely a component of COPII coat of transport vesicles; complements S. cerevisiae sar1 mutants
An01g04240	Putative cytoplasmic acidic ribosomal protein P0
An01g04260	Cytosine deaminase
An01g04430	Ortholog(s) have role in regulation of translation in response to nitrogen starvation
An01g04630	F1F0-ATPase complex subunit
An01g04740	Ortholog(s) have role in ribosomal large subunit assembly and cytosol, nucleolus localization
An01g05150	6-phosphogluconolactonase
An01g05340	Ortholog(s) have histone binding activity, role in cellular response to brefeldin A, chromatin silencing at silent mating-type cassette and cytosol, extracellular region, membrane raft, mitochondrion, nucleus, plasma membrane localization
An01g05510	Ortholog(s) have role in Arp2/3 complex-mediated actin nucleation and Arp2/3 protein complex, actin cortical patch, cell division site, cell tip, cytosol, nucleus localization
An01g05580	Ortholog(s) have cytosol, nucleolus localization
An01g05660	Ortholog(s) have cell cortex localization
An01g05780	Ortholog(s) have ATP-dependent 3'-5' DNA helicase activity, ATP-dependent 5'-3' DNA helicase activity and role in box C/D snoRNP assembly, histone exchange, rRNA processing, regulation of transcription from RNA polymerase II promoter
An01g05820	Has domain(s) with predicted catalytic activity and role in metabolic process
An01g06060	Rab GTPase
An01g06180	Ubiquinol-cytochrome c reductase
An01g06230	Ortholog(s) have role in spore germination and cytosol, eukaryotic 43S preinitiation complex, eukaryotic translation initiation factor 3 complex, eIF3e, eukaryotic translation initiation factor 3 complex, eIF3m localization
An01g06480	Ortholog(s) have unfolded protein binding activity, role in protein folding and chaperonin-containing T-complex, nucleus localization
An01g06560	Argininosuccinate lyase
An01g06960	Ortholog(s) have role in hyperosmotic response, response to antibiotic, response to salt stress and intracellular localization
An01g06970	Glycerol dehydrogenase; D-arabinose 1-dehydrogenase [NAD(P)+]; protein levels influenced by presence of starch
An01g07200	Ortholog(s) have cytoplasm localization
An01g07320	Ortholog(s) have role in ascospore formation, cellular response to biotic stimulus and cellular response to starvation, more
An01g08080	Ortholog(s) have intracellular localization
An01g08400	Ortholog(s) have phosphatidylinositol-3-phosphate binding, protein transporter activity and role in ascospore formation, intracellular protein transport, protein retention in Golgi apparatus, retrograde transport, endosome to Golgi
An01g08430	Ortholog(s) have mitochondrion localization
An01g08490	Ortholog(s) have cytosol localization
An01g08520	Sorting nexin; predicted role in autophagy
An01g08570	Thioredoxin reductase; induced by growth on starch and lactate
An01g08850	Ortholog(s) have G-protein alpha-subunit binding, GDP-dissociation inhibitor activity, protein kinase C binding, ribosome binding activity
An01g08870	Ortholog(s) have role in ER to Golgi vesicle-mediated transport and ER to Golgi transport vesicle, endoplasmic reticulum, plasma membrane localization
An01g08910	Has domain(s) with predicted NADH dehydrogenase (ubiquinone) activity, electron carrier activity and membrane localization
An01g09310	Has domain(s) with predicted nucleotide binding, oxidoreductase activity and role in metabolic process
An01g09520	Ortholog(s) have MAP kinase activity
An01g09610	Ortholog(s) have glutathione binding activity and extracellular region, intracellular localization
An01g10050	IgE-dependent histamine-releasing factor
An01g10190	Ortholog(s) have mitochondrion, plasma membrane localization
An01g10720	#N/A
An01g10880	F1F0-ATPase complex subunit
An01g10950	Ortholog of A. nidulans FGSC A4 : AN11985, A. fumigatus Af293 : Afu3g01210, A. oryzae RIB40 : AO090026000081, Aspergillus wentii : Aspwe1_0103451 and Aspergillus terreus NIH2624 : ATET_07760
An01g11390	Has domain(s) with predicted FMN binding, oxidoreductase activity and role in oxidation-reduction process
An01g11650	5-formyltetrahydrofolate deformylase
An01g12210	Ubiquinol-cytochrome c reductase
An01g12420	Ortholog(s) have structural constituent of ribosome activity, role in cellular response to drug, cytoplasmic translation and cell surface, cytosolic large ribosomal subunit, extracellular region localization
An01g12450	Glucan beta-1,3 exoglucanase
An01g12530	Manganese superoxide dismutase
An01g12550	Mannosyl-oligosaccharide 1,2-alpha-mannosidase
An01g12570	Putative histidine biosynthesis trifunctional protein; induced by growth on starch and lactate
An01g12960	Ortholog(s) have butyryl-CoA dehydrogenase activity and role in fatty acid beta-oxidation using acyl-CoA dehydrogenase
An01g13160	Alpha-isopropylmalate synthase
An01g13190	Ortholog(s) have structural constituent of ribosome activity, role in rRNA export from nucleus and 90S preribosome, cytosolic small ribosomal subunit, extracellular region, membrane localization
An01g13350	Ortholog(s) have cytosol, nuclear envelope localization
An01g13600	Ortholog(s) have inorganic phosphate transmembrane transporter activity, role in phosphate ion transmembrane transport and integral to mitochondrial inner membrane, plasma membrane localization
An01g13920	Adenylosuccinate synthetase
An01g13940	Ortholog(s) have cytosol, nucleus localization
An01g14070	Ortholog(s) have role in cell division and nuclear membrane localization
An01g14080	Ortholog(s) have structural constituent of ribosome activity and cytosolic small ribosomal subunit, nucleus localization
An01g14130	Putative beta-isopropylmalate dehydrogenase
An01g14330	Ortholog(s) have cytosol, nuclear membrane localization
An01g15120	Protein of unknown function; repressed by growth on starch and lactate
An02g00190	Protein similar to enantiomer-selective amidase; expression repressed by tunicamycin and DTT
An02g00890	Phosphoserine transaminase
An02g01210	Ortholog(s) have role in actin cytoskeleton organization, cell wall organization, conidium formation, hyphal growth, regulation of endocytosis, spore germination
An02g01580	Ortholog(s) have role in cellular response to nitrogen starvation, negative regulation of G0 to G1 transition
An02g01610	Ortholog(s) have urease activity, role in urea catabolic process and cytosol, nucleus localization
An02g01640	Protein of unknown function
An02g01750	Ortholog(s) have adenyl-nucleotide exchange factor activity, role in protein import into mitochondrial matrix, protein refolding and mitochondrial matrix, presequence translocase-associated import motor localization
An02g01830	Ortholog(s) have electron transporter, transferring electrons from CoQH2-cytochrome c reductase complex and cytochrome c oxidase complex activity
An02g01970	Ortholog(s) have role in exonucleolytic trimming to generate mature 3'-end of 5.8S rRNA from tricistronic rRNA transcript (SSU-rRNA, 5.8S rRNA, LSU-rRNA), nuclear polyadenylation-dependent tRNA catabolic process, rRNA catabolic process
An02g02010	Ortholog(s) have cytosol localization
An02g02020	Ortholog(s) have proton-transporting ATPase activity, rotational mechanism activity and role in cellular calcium ion homeostasis, transmembrane transport, vacuolar acidification
An02g02040	Ortholog of A. nidulans FGSC A4 : AN6228, A. fumigatus Af293 : Afu2g13290, A. oryzae RIB40 : AO090026000289, Aspergillus wentii : Aspwe1_0054052 and Aspergillus sydowii : Aspsy1_0058186
An02g02170	Tryptophan synthetase
An02g02530	Ortholog(s) have cytosol, nucleolus localization
An02g02700	Phosphoribosylglycinamide formyltransferase
An02g02820	Enoyl-CoA hydratase
An02g02910	Dihydroorotate dehydrogenase
An02g02920	Triosephosphate isomerase
An02g02960	Acyl-CoA-binding type 2 protein
An02g03120	Putative GDP dissociation inhibitor
An02g03180	Ortholog(s) have RNA polymerase II core binding, TFIIF-class binding transcription factor activity, chromatin binding activity
An02g03320	3-ketoacyl-CoA thiolase
An02g03400	20S CP alpha subunit of the proteasome
An02g03460	Ortholog(s) have role in endocytosis, establishment or maintenance of actin cytoskeleton polarity, vacuole organization and integral to Golgi membrane localization
An02g03580	Protein similar to lipid metabolism protein Erg28p; expression repressed by tunicamycin and DTT
An02g03640	Has domain(s) with predicted coenzyme binding, nucleotide binding, phosphogluconate dehydrogenase (decarboxylating) activity and role in pentose-phosphate shunt
An02g03710	Has domain(s) with predicted cofactor binding, nucleotide binding activity
An02g03850	Ortholog(s) have RNA cap binding activity, role in deadenylation-dependent decapping of nuclear-transcribed mRNA and cytoplasmic mRNA processing body, cytosol, mRNA cap binding complex, nucleus localization
An02g03960	Ortholog of Aspergillus wentii : Aspwe1_0117760, Aspergillus versicolor : Aspve1_0052429, Aspergillus clavatus NRRL 1 : ACLA_070800 and Aspergillus niger ATCC 1015 : 173794-mRNA
An02g04020	5?-phosphoribosyl-4-(N-succinocarboxamide)-5-aminoimidazole lyase
An02g04160	Mitochondrial phosphate translocator
An02g04170	Ortholog of A. nidulans FGSC A4 : AN10785, A. fumigatus Af293 : Afu2g12100, A. oryzae RIB40 : AO090026000436, Aspergillus wentii : Aspwe1_0659662 and Aspergillus sydowii : Aspsy1_0151797
An02g04520	H+-transporting ATP synthase delta chain precursor; F1F0-ATPase complex subunit18364712
An02g04880	Ortholog(s) have cytosol localization
An02g05470	NADH-ubiquinone oxidoreductase; respiratory-chain NADH dehydrogenase
An02g05680	Ortholog of A. nidulans FGSC A4 : AN5353, A. fumigatus Af293 : Afu6g14470, A. oryzae RIB40 : AO090103000108, Aspergillus wentii : Aspwe1_0131073 and Aspergillus sydowii : Aspsy1_0050268
An02g05700	Translation elongation factor 2; protein levels influenced by presence of starch
An02g05880	NADH-ubiquinone oxidoreductase; respiratory-chain NADH dehydrogenase
An02g05900	Ortholog of A. nidulans FGSC A4 : AN5969, A. fumigatus Af293 : Afu2g10580, Aspergillus wentii : Aspwe1_0044146, Aspergillus versicolor : Aspve1_0040765 and Aspergillus clavatus NRRL 1 : ACLA_069580
An02g06130	Ortholog(s) have SSU rRNA binding, mRNA binding activity and role in maturation of SSU-rRNA from tricistronic rRNA transcript (SSU-rRNA, 5.8S rRNA, LSU-rRNA), ribosomal small subunit assembly
An02g06150	Branched chain amino acid aminotransferase
An02g06360	Arp2/3 complex 16kD subunit
An02g06390	Ortholog(s) have role in ribosome biogenesis and 90S preribosome, cell surface, cytosol, nucleolus, small-subunit processome localization
An02g06400	Ortholog(s) have GTP binding, GTPase activity
An02g06530	Ortholog of A. nidulans FGSC A4 : AN4908, A. fumigatus Af293 : Afu3g10800, A. oryzae RIB40 : AO090003000629, Aspergillus wentii : Aspwe1_0036953 and Aspergillus sydowii : Aspsy1_0043015
An02g06560	Ortholog(s) have glutathione peroxidase activity, glutathione transferase activity and role in cellular response to metal ion, cellular response to xenobiotic stimulus
An02g06710	Suppressor of tom1 protein
An02g06720	Glutaminase A
An02g06760	Ortholog(s) have nucleus localization
An02g06820	Pyruvate decarboxylase; protein levels influenced by presence of starch
An02g07020	Putative endochitinase, class V
An02g07040	20S CP alpha subunit of the proteasome
An02g07090	Ortholog(s) have cytosol, nucleus localization
An02g07120	Ortholog(s) have role in ascospore formation, cellular protein localization, cellular response to caffeine and eukaryotic translation initiation factor 3 complex assembly, more
An02g07190	Ortholog(s) have role in positive regulation of RNA polymerase II transcriptional preinitiation complex assembly, proteasome regulatory particle assembly, ubiquitin-dependent protein catabolic process
An02g07210	Putative acid aspartic protease, constitutively expressed
An02g07350	Ortholog of A. nidulans FGSC A4 : AN2894, A. fumigatus Af293 : Afu3g11550, A. oryzae RIB40 : AO090003000710, Aspergillus wentii : Aspwe1_0025131 and Aspergillus sydowii : Aspsy1_0775782
An02g07400	Ortholog(s) have DNA binding, bending, sequence-specific DNA binding activity and role in RNA polymerase III transcriptional preinitiation complex assembly, chromatin remodeling, transcription from RNA polymerase II promoter
An02g07430	Homoserine dehydrogenase
An02g07470	Fructose-bisphosphate aldolase; repressed by growth on starch and lactose
An02g07500	Saccharopine dehydrogenase
An02g07650	Putative phosphoglucomutase; Leloir pathway enzyme; induced by caspofungin
An02g07800	Has domain(s) with predicted 5-methyltetrahydropteroyltriglutamate-homocysteine S-methyltransferase activity and role in methionine biosynthetic process
An02g08080	Ortholog(s) have cytosol, nucleolus localization
An02g08430	Ortholog(s) have histone-arginine N-methyltransferase activity, ribosome binding activity and role in peptidyl-arginine methylation, to asymmetrical-dimethyl arginine, ribosome biogenesis
An02g08447	#N/A
An02g09200	Ortholog(s) have structural constituent of ribosome activity
An02g09250	V-type proton ATPase subunit d; required for conidiation and for resistance to bafilomycinB1; reduced activity of the V-ATPase induces the cell wall stress response pathway
An02g09260	Protein similar to nucleolar protein NOP5
An02g09270	Has domain(s) with predicted flavin adenine dinucleotide binding, oxidoreductase activity, acting on CH-OH group of donors activity and role in oxidation-reduction process
An02g09310	Ortholog(s) have plasma membrane localization
An02g09550	Putative het-c2 protein
An02g09930	Cytochrome c oxidase subunit
An02g09960	Putative phosphoribosylformylglycinamidine synthase
An02g10390	Ortholog(s) have cytosol, nucleus localization
An02g10450	Protein with similarity to GTP-binding protein Vps1p of S. cerevisiae
An02g10660	S-adenosylmethionine synthetase18364712
An02g10790	20S CP alpha subunit of the proteasome
An02g11680	Ortholog(s) have cytosol localization
An02g11910	E3 binding protein
An02g11940	Ortholog(s) have aminopeptidase activity, role in cellular response to drug, chaperone-mediated protein folding, proteolysis and cytosol, extracellular region, fungal-type vacuole lumen, ribosome localization
An02g12000	Protein of unknown function
An02g12010	Inorganic pyrophosphatase
An02g12070	Ortholog(s) have mitochondrion localization
An02g12120	Ortholog(s) have structural constituent of ribosome activity, role in cytoplasmic translation and cytosolic large ribosomal subunit, nucleolus localization
An02g12140	Glucose-6-phosphate dehydrogenase; expression induced by growth on xylose; induced by growth on starch and lactate
An02g12430	NADP+-specific isocitrate dehydrogenase; induced by growth on starch and lactate
An02g12510	Has domain(s) with predicted ATP binding, ATPase activity, coupled to transmembrane movement of ions, phosphorylative mechanism, cation-transporting ATPase activity, metal ion binding activity
An02g12610	Putative Ran-GTPase-activating protein
An02g12640	Putative RNA-binding protein
An02g12770	Succinate dehydrogenase (ubiquinone)
An02g13110	#N/A
An02g13180	Ortholog of A. nidulans FGSC A4 : AN4852, A. fumigatus Af293 : Afu2g00430/exg9, Afu3g07520/exg7, A. oryzae RIB40 : AO090020000144 and Aspergillus wentii : Aspwe1_0157603
An02g13840	Cytoplasmic ribosomal protein of the small subunit S9
An02g13920	Ortholog(s) have ubiquitin thiolesterase activity, ubiquitin-specific protease activity, role in protein deubiquitination and cytosol, nucleus localization
An02g14080	Putative asparaginyl-tRNA synthetase
An02g14170	Ortholog of A. nidulans FGSC A4 : AN7484, A. fumigatus Af293 : Afu2g05720, A. oryzae RIB40 : AO090001000689, Aspergillus wentii : Aspwe1_0046318 and Aspergillus sydowii : Aspsy1_0153479
An02g14380	Hexokinase
An02g14520	GMP synthase
An02g14560	Oligosaccharyltransferase complex alpha subunit; expression enhanced by maltose; expression induced by tunicamycin and DTT
An02g14750	Ortholog(s) have ATP-dependent 3'-5' DNA helicase activity, chromatin binding, histone acetyltransferase activity
An02g14800	Protein disulfide isomerase; expression enhanced by maltose; expression induced by tunicamycin and DTT
An03g00890	Has domain(s) with predicted catalytic activity, coenzyme binding, nucleotide binding activity and role in cellular metabolic process
An03g00900	Ortholog of A. niger CBS 513.88 : An08g08120, An09g00610, A. oryzae RIB40 : AO090010000695, Aspergillus wentii : Aspwe1_0044057, Aspwe1_0173844, Aspwe1_0586207 and Aspergillus sydowii : Aspsy1_0051856
An03g00920	Has domain(s) with predicted catalytic activity, coenzyme binding, nucleotide binding activity and role in cellular metabolic process
An03g01140	Oxalate decarboxylase
An03g01280	Ortholog(s) have cytosol localization
An03g01660	Vacuolar aminopeptidase Y family secreted protease; expression repressed by tunicamycin and DTT
An03g02360	Putative hydrophobin
An03g02430	Ortholog(s) have mannitol 2-dehydrogenase activity
An03g02780	Has domain(s) with predicted electron carrier activity, oxidoreductase activity and role in oxidation-reduction process
An03g02830	Phosphatidylserine decarboxylase
An03g03290	Ortholog(s) have mitochondrion localization
An03g03360	Ortholog(s) have carnitine transmembrane transporter activity, carnitine:acyl carnitine antiporter activity and role in acetate catabolic process, carbon utilization, carnitine transport, fatty acid metabolic process
An03g03710	Quinate 5-dehydrogenase
An03g03750	Laccase-like multicopper oxidase; expressed in germinating conidia
An03g03900	Ortholog(s) have single-stranded DNA binding activity and mitochondrion localization
An03g04230	Ortholog(s) have cytosol, nucleus localization
An03g04280	Protein with similarity to pyridoxine synthesis component pyroA of Aspergillus nidulans
An03g04530	Beta-phosphoglucomutase beta-PGM
An03g04790	Ortholog(s) have preprotein binding activity, role in conidium formation, hyphal growth, protein targeting to mitochondrion and mitochondrial outer membrane translocase complex localization
An03g05290	Glucan 1,3-beta-glucosidase; putative glucanotransferase; induced by caspofungin; highly expressed in germinating conidia
An03g05300	Tannin acyl hydrolase with a predicted role in tannic acid degradation
An03g06550	1,4-alpha-D-glucan glucohydrolase; secreted glucoamylase; most highly expressed at the periphery of colonies; repressed by xylose and induced by maltose; AmyR dependant induction on maltose
An03g06570	Phenylacrylic acid decarboxylase; induced by sorbic acid; required for the decarboxylation of sorbic acid
An03g06590	Protein required for decarboxylation of sorbic acid
An03g06960	Predicted actin-binding protein involved in endocytosis
An04g00100	Ortholog(s) have glyoxysome localization
An04g00110	NADH-ubiquinone oxidoreductase; respiratory-chain NADH dehydrogenase
An04g00360	COPII complex subunit; expression enhanced by maltose
An04g00410	Putative dipeptidyl peptidase III
An04g00990	NADP-dependent glutamate dehydrogenase; induced by growth on starch and lactate; expression repressed by tunicamycin and DTT
An04g01230	Putative cell wall organization protein
An04g01340	Putative asparagine synthase
An04g01530	Ortholog(s) have SNAP receptor activity, role in Golgi to vacuole transport, vacuole inheritance and Golgi apparatus, endoplasmic reticulum, fungal-type vacuole membrane, late endosome localization
An04g01540	Diphosphomevalonate decarboxylase
An04g01610	Ortholog(s) have acetolactate synthase activity, enzyme regulator activity, role in branched-chain amino acid biosynthetic process and acetolactate synthase complex, mitochondrial nucleoid localization
An04g01750	Methionine synthase; 5-methyltetrahydropteroyltriglutamate-homocysteine S-methyltransferase
An04g01800	Ortholog(s) have endopeptidase activator activity and role in proteasomal ubiquitin-independent protein catabolic process, proteasome-mediated ubiquitin-dependent protein catabolic process
An04g01870	Ortholog(s) have endopeptidase activator activity and role in proteasomal ubiquitin-independent protein catabolic process, proteasome-mediated ubiquitin-dependent protein catabolic process
An04g01940	Ortholog(s) have GTP binding, tRNA binding, translation initiation factor activity and role in establishment or maintenance of cell polarity, positive regulation of translational fidelity, translational initiation
An04g02030	Ortholog(s) have role in cellular response to osmotic stress, cytoplasmic translational initiation, positive regulation of gene expression, regulation of conjugation with cellular fusion, regulation of mitotic cell cycle
An04g02060	5-aminoimidazole-4-carboxamide ribonucleotide (AICAR) transformylase/IMP cyclohydrolase
An04g02070	Putative clathrin heavy chain; expression enhanced by maltose
An04g02090	Cytoplasmic pyruvate carboxylase
An04g02460	Ortholog(s) have role in cristae formation, protein import into mitochondrial intermembrane space and integral to mitochondrial inner membrane, mitochondrial crista, mitochondrial crista junction, plasma membrane localization
An04g02470	Rab5-like GTPase
An04g02570	Ortholog(s) have role in mitochondrial respiratory chain complex IV assembly, mitochondrial respiratory chain supercomplex assembly
An04g02610	Succinate-semialdehyde dehydrogenase (NAD(P)+)
An04g02670	Has domain(s) with predicted oxidoreductase activity and role in oxidation-reduction process
An04g02690	Putative alcohol dehydrogenase
An04g02800	Pyrroline-5-carboxylate reductase
An04g03200	Mannose-6-phosphate isomerase
An04g03270	Ortholog(s) have cytosol, nucleus localization
An04g03330	Ortholog(s) have cytosol, nucleus localization
An04g03400	Putative aldehyde dehydrogenase
An04g03495	Ortholog(s) have dolichyl-diphosphooligosaccharide-protein glycotransferase activity, role in protein N-linked glycosylation and oligosaccharyltransferase complex localization
An04g03500	Ortholog of A. nidulans FGSC A4 : AN1682, A. fumigatus Af293 : Afu4g08680, A. oryzae RIB40 : AO090023000689, Aspergillus wentii : Aspwe1_0075630 and Aspergillus sydowii : Aspsy1_0038709
An04g03700	Ortholog(s) have cytosol, nucleus, ribosome localization
An04g03750	Ortholog(s) have glucose-6-phosphate 1-epimerase activity and cytoplasm, nucleus localization
An04g03800	Ortholog(s) have mitochondrial ribosome localization
An04g03830	Glycosylphosphatidylinositol-anchored cell wall protein
An04g03910	Ortholog(s) have U1 snRNP localization
An04g03930	Putative zinc aminopeptidase
An04g04040	Ortholog(s) have role in cellular response to alkyl hydroperoxide and cytosol, nucleus localization
An04g04060	Cytochrome-c peroxidase precursor
An04g04130	Ornithine transaminase
An04g04210	Glucose oxidase
An04g04750	Putative oxoglutarate dehydrogenase; induced by growth on starch and lactate
An04g04870	Ortholog(s) have superoxide dismutase activity
An04g04940	Ortholog of A. nidulans FGSC A4 : AN5580, A. fumigatus Af293 : Afu4g11550, Aspergillus wentii : Aspwe1_0022740, Aspergillus sydowii : Aspsy1_0057110 and Aspergillus terreus NIH2624 : ATET_03924
An04g04990	Mannose-1-phosphate guanylyltransferase
An04g05260	Saccharopine dehydrogenase (NADP+, L-glutamate forming)
An04g05270	Ortholog(s) have ATPase activator activity, chaperone binding activity, role in protein folding, response to stress and cytosol localization
An04g05300	Fructose-2,6-bisphosphatase
An04g05380	Ortholog(s) have role in cellular response to cadmium ion, detoxification of cadmium ion and cytosol, nucleus localization
An04g05420	L-aminoadipatesemialdehyde dehydrogenase
An04g05790	Protein of unknown function
An04g05850	Ortholog(s) have structural constituent of ribosome activity and role in maturation of SSU-rRNA from tricistronic rRNA transcript (SSU-rRNA, 5.8S rRNA, LSU-rRNA)
An04g05980	Ortholog(s) have SNAP receptor activity and role in Golgi to vacuole transport, intra-Golgi vesicle-mediated transport, vacuole fusion, non-autophagic, vesicle fusion
An04g06140	Ortholog(s) have TFIID-class transcription factor binding, chromatin binding, core promoter binding, histone acetyl-lysine binding activity
An04g06210	Homocitrate synthase
An04g06380	Mitochondrial aspartate aminotransferase
An04g06870	Ortholog(s) have extracellular region localization
An04g07030	Ortholog(s) have role in cellular response to cadmium ion, detoxification of cadmium ion, positive regulation of conjugation with cellular fusion and cytosol, nucleus localization
An04g07330	Ortholog(s) have role in aerobic respiration and mitochondrial nucleoid, mitochondrial ribosome localization
An04g07340	Ortholog(s) have unfolded protein binding activity
An04g08330	Orotate phosphoribosyltransferase
An04g08730	Ortholog(s) have endoplasmic reticulum, extracellular region localization
An04g08830	COPII vesicle membrane component; expression enhanced by maltose
An04g08860	Ortholog(s) have DNA binding activity and cytosol, nucleus localization
An04g09020	Ortholog(s) have actin filament binding, actin monomer binding activity and role in actin cortical patch organization, actin filament depolymerization, actin filament severing, sequestering of actin monomers
An04g09030	Ortholog(s) have succinate:fumarate antiporter activity, role in acetate catabolic process, carbon utilization, fatty acid catabolic process, fumarate transport, succinate transport and mitochondrion, plasma membrane localization
An04g09080	Ortholog of A. nidulans FGSC A4 : AN5649, AN1674, AN0384, AN1268, AN7262, A. fumigatus Af293 : Afu1g01700, Afu2g17000, Afu4g08730, Afu4g13630, Afu1g10012 and A. niger CBS 513.88 : An01g09380, An01g06520, An04g03600
An04g09170	Ortholog(s) have ATPase activity, ubiquitin binding activity
An05g00050	Ortholog(s) have dipeptidase activity and cytoplasm localization
An05g00160	Cystathionine beta-synthase
An05g00430	Ortholog of A. fumigatus Af293 : Afu2g07840, A. oryzae RIB40 : AO090701000806, Neosartorya fischeri NRRL 181 : NFIA_083550, Aspergillus wentii : Aspwe1_0629899 and Aspergillus versicolor : Aspve1_0082834
An05g00900	Has domain(s) with predicted lipid binding activity
An05g01140	Protein of unknown function
An05g02380	Has domain(s) with predicted choline dehydrogenase activity, flavin adenine dinucleotide binding activity and role in alcohol metabolic process, oxidation-reduction process
An06g00590	Ortholog of Aspergillus brasiliensis : Aspbr1_0040727, Aspergillus kawachii : Aspka1_0178283, Aspergillus wentii : Aspwe1_0099088 and Aspergillus versicolor : Aspve1_0086573
An06g01190	Ortholog(s) have calcium ion binding activity
An06g01370	3-oxoadipate CoA transferase
An06g01390	NADH-ubiquinone oxidoreductase; respiratory-chain NADH dehydrogenase
An06g01440	Ortholog(s) have cytosol, nucleus localization
An06g01660	Ortholog(s) have cytosol, mitochondrion, nucleus localization
An06g01750	Ortholog(s) have role in actin cortical patch assembly, actin filament organization, cellular response to drug, endocytosis and cellular bud neck, cellular bud tip, cytoplasm, mating projection tip localization
An06g01830	Ortholog(s) have aminoacyl-tRNA editing activity, leucine-tRNA ligase activity, role in leucyl-tRNA aminoacylation and cytosol localization
An06g01890	Putative HIT family protein; repressed by growth on starch and lactate
An07g00070	Protein of unknown function; repressed by growth on starch and lactate
An07g00110	#N/A
An07g00510	Ortholog(s) have extracellular region localization
An07g00520	Ortholog of A. fumigatus Af293 : Afu6g00760, A. oryzae RIB40 : AO090012000378, Neosartorya fischeri NRRL 181 : NFIA_047910 and Aspergillus wentii : Aspwe1_0178656
An07g01520	Ortholog(s) have cytoplasm, nuclear pore localization
An07g01580	Ortholog(s) have cytosol, nuclear envelope localization
An07g02010	20S CP alpha subunit of the proteasome
An07g02160	Mitochondrial malate dehydrogenase
An07g02170	Putative v-SNARE; expression enhanced by maltose
An07g02180	E2 dihydrolipoamide acetyltransferase
An07g02300	Ortholog(s) have RSC complex, SWI/SNF complex, cytoplasm localization
An07g02650	Protein similar to translation elongation factor 3
An07g02700	Ortholog(s) have mitochondrion localization
An07g02770	Protein of unknown function
An07g02960	Ortholog(s) have SSU rRNA binding, structural constituent of ribosome activity and role in maturation of SSU-rRNA from tricistronic rRNA transcript (SSU-rRNA, 5.8S rRNA, LSU-rRNA)
An07g03150	Ortholog(s) have cytosol, nuclear envelope localization
An07g03340	Hydrophobin; highly expressed in dormant conidia
An07g03520	Has domain(s) with predicted nucleotide binding activity
An07g03630	Ortholog of A. nidulans FGSC A4 : AN8821, A. fumigatus Af293 : Afu5g09350, A. oryzae RIB40 : AO090020000551, Aspergillus wentii : Aspwe1_0048229 and Aspergillus sydowii : Aspsy1_0060977
An07g03740	Ortholog(s) have endoplasmic reticulum localization
An07g03760	Ortholog(s) have cytosol localization
An07g03770	Cu,Zn superoxide dismutase; repressed by growth on starch and lactate
An07g03850	Putative transaldolase; expression induced by growth on xylose; induced by growth on starch and lactate
An07g03880	Putative vacuolar serine proteinase; putative signal sequence for transport into the endoplasmic reticulum; secreted protein
An07g04190	Oligosaccharyltransferase complex beta subunit; expression enhanced by maltose; expression induced by tunicamycin and DTT
An07g06000	Ortholog(s) have RNA binding, aspartate-tRNA ligase activity, role in aspartyl-tRNA aminoacylation and cytosol, nucleus localization
An07g06030	COPI complex, gamma subunit; expression enhanced by maltose
An07g06520	Ortholog(s) have unfolded protein binding activity, role in cytoplasmic translation, rRNA processing, regulation of translational fidelity and cell surface, cytosol, nucleus, polysome localization
An07g06530	Protein similar to multicopy suppressor Sur7p; expression repressed by tunicamycin and DTT
An07g06600	Ortholog(s) have tubulin binding activity, role in response to cold, tubulin complex assembly and nucleus, polysome, prefoldin complex localization
An07g06840	Precursor of dihydrolipoamide dehydrogenase
An07g07150	Ortholog(s) have mRNA binding activity, role in negative regulation of MAPK cascade and cytosol localization
An07g07390	Cytochrome c oxidase subunit
An07g07760	14-3-3 protein
An07g07790	Ortholog(s) have nuclear periphery localization
An07g07840	Ortholog(s) have cytosol, mitochondrion, nucleus localization
An07g07860	Ortholog(s) have ubiquitin-specific protease activity and role in cellular response to drug, mitochondrial fission, peroxisome fission, proteasome-mediated ubiquitin-dependent protein catabolic process, protein deubiquitination
An07g07880	Ortholog(s) have mitochondrion targeting sequence binding, protein channel activity and role in protein import into mitochondrial intermembrane space, protein import into mitochondrial matrix
An07g08170	Inosine-5?-monophosphate dehydrogenase
An07g08190	Ortholog(s) have cytosol, nucleus localization
An07g08300	Peptidyl-proline cis-trans isomerase; cyclophilin; putative cellular target for cyclosporin A
An07g08390	Putative oxaloacetate acetyl hydrolase; (2R,3S)-dimethylmalate lyase (DMML)
An07g08760	Ortholog(s) have NADPH dehydrogenase activity, hormone binding, steroid binding activity, role in ergot alkaloid biosynthetic process, steroid metabolic process and cell surface, fungal-type vacuole, hyphal cell wall localization
An07g08890	Ortholog(s) have lipid binding activity and role in eisosome assembly, endocytosis, negative regulation of protein kinase activity, protein localization, response to heat
An07g08990	Pyruvate kinase
An07g09050	Ortholog of A. nidulans FGSC A4 : AN6760, AN8527, A. fumigatus Af293 : Afu4g01400, Afu5g02670, Afu5g14240, A. niger CBS 513.88 : An08g09630 and Aspergillus wentii : Aspwe1_0069899, Aspwe1_0185315, Aspwe1_0186212
An07g09530	Alpha subunit E1 of the pyruvate dehydrogenase complex; induced by growth on starch and lactate
An07g09590	Putative glutathione S-transferase (GST)
An07g09830	Ortholog of A. nidulans FGSC A4 : AN5141, A. fumigatus Af293 : Afu1g07280, A. oryzae RIB40 : AO090012000982, Aspergillus wentii : Aspwe1_0172497 and Aspergillus sydowii : Aspsy1_0033440
An07g09920	Glutamate synthase (NADH)
An07g10010	Ortholog(s) have guanine nucleotide transmembrane transporter activity and role in cellular iron ion homeostasis, guanine nucleotide transport, mitochondrial genome maintenance, transmembrane transport
An07g10100	Adenylate kinase
An07g10110	Ortholog(s) have role in cellular response to drug and nuclear envelope, proteasome regulatory particle, lid subcomplex, proteasome storage granule localization
An08g00210	Glycerol 3-phosphate dehydrogenase (FAD-dependent sn-glycerol-3-phosphate dehydrogenase)
An08g00510	Ortholog(s) have cytosol localization
An08g00610	Ortholog(s) have structural constituent of ribosome activity, role in cytoplasmic translation and cytosolic large ribosomal subunit, nucleus localization
An08g00830	Ortholog(s) have protein serine/threonine phosphatase activity and role in cellular response to osmotic stress, inactivation of MAPK activity involved in osmosensory signaling pathway, protein dephosphorylation
An08g00880	Ortholog(s) have sequence-specific DNA binding activity and role in translational initiation
An08g00970	Ribosomal protein of the small subunit
An08g00980	Ortholog(s) have enzyme regulator activity, guanyl-nucleotide exchange factor activity, translation initiation factor activity and role in regulation of translational initiation
An08g01140	Ortholog(s) have role in dynein-driven meiotic oscillatory nuclear movement, karyogamy involved in conjugation with cellular fusion, reciprocal meiotic recombination
An08g01190	Ortholog(s) have peptide alpha-N-acetyltransferase activity, role in N-terminal protein amino acid acetylation, histone acetylation and NatA complex, cytosol, cytosolic ribosome, nucleus localization
An08g01370	Ortholog(s) have dicarboxylic acid transmembrane transporter activity, role in mitochondrial transport and mitochondrial inner membrane localization
An08g01520	Ortholog(s) have cytosol, nucleus localization
An08g01590	Ortholog(s) have mitochondrial membrane localization
An08g01610	Ortholog(s) have ATPase activity, role in negative regulation of G2/M transition of mitotic cell cycle and cytosol, nucleus localization
An08g01620	Ortholog(s) have role in ribosome biogenesis and cytosol, ribosome localization
An08g01640	Ortholog(s) have protein complex scaffold activity, role in posttranslational protein targeting to membrane, response to heat and TRC complex, nucleus localization
An08g01650	Ortholog(s) have chaperone binding, protein binding, bridging activity, role in protein import into mitochondrial matrix and plasma membrane, presequence translocase-associated import motor localization
An08g01790	Ortholog(s) have role in ascospore formation, cellular response to cadmium ion, detoxification of cadmium ion
An08g01960	Adenosylhomocysteinase
An08g02260	Phosphoglycerate kinase
An08g02470	Ortholog(s) have role in maturation of LSU-rRNA from tricistronic rRNA transcript (SSU-rRNA, 5.8S rRNA, LSU-rRNA) and cytosol, nucleolus, preribosome, large subunit precursor localization
An08g02530	Glycerol 3-phosphate phosphatase
An08g02700	S-adenosylmethionine synthase
An08g02990	Adenylylsulfate kinase
An08g03190	Beta tubulin structural protein
An08g03430	Ortholog(s) have RNA binding, structural constituent of ribosome activity
An08g03490	Elongation factor 1 beta
An08g03580	1,3-beta-glucanosyltransferase; highly expressed in dormant conidia
An08g03690	Putative ADP-ribosylation factor; expression enhanced by maltose
An08g03910	Ortholog(s) have cytosol localization
An08g04070	Ortholog(s) have mitochondrion targeting sequence binding, protein channel activity
An08g04470	Ortholog(s) have GTPase activity, translation elongation factor activity, role in mitochondrial genome maintenance, mitochondrial translation, translational elongation and mitochondrion localization
An08g04880	Ortholog(s) have role in mitochondrial respiratory chain complex IV assembly
An08g05260	Ortholog(s) have role in regulation of ascospore formation, tRNA 3'-trailer cleavage, endonucleolytic and nucleus localization
An08g05300	Ortholog(s) have ATP binding, heat shock protein binding activity and cytosol, nucleus localization
An08g05400	Putative acetyl-CoA acetyltransferase; 3-ketoacyl-CoA thiolase; induced by fenpropimorph
An08g05500	Ortholog(s) have structural constituent of ribosome activity and mitochondrial large ribosomal subunit localization
An08g05580	Putative isocitrate dehydrogenase (NAD+)
An08g05730	Ortholog(s) have 5S rRNA binding, structural constituent of ribosome activity, role in ribosomal large subunit assembly and cytosol localization
An08g06220	Ortholog(s) have role in cristae formation and integral to mitochondrial inner membrane, mitochondrial crista junction localization
An08g06330	COPI complex, epsilon subunit; expression enhanced by maltose
An08g06350	Mannose-6-phosphate isomerase
An08g06540	Ortholog(s) have role in inner mitochondrial membrane organization, mitochondrion inheritance, mitochondrion morphogenesis, negative regulation of proteolysis, protein folding, replicative cell aging
An08g06560	Ortholog(s) have spermidine synthase activity, role in pantothenate biosynthetic process, spermidine biosynthetic process and cytosol, extracellular region, nucleus localization
An08g06570	Putative transketolase; expression induced by growth on xylose; induced by growth on starch and lactate
An08g06670	Ortholog(s) have role in actin cortical patch assembly, septin cytoskeleton organization and cellular bud neck, cellular bud tip, mating projection base, mating projection tip localization
An08g06730	Protein of unknown function
An08g06940	Putative histone H4.1
An08g07240	Has domain(s) with predicted FMN binding, pyridoxamine-phosphate oxidase activity and role in oxidation-reduction process
An08g07290	Aldehyde dehydrogenase involved in ethanol utilization; repressed by growth on starch and lactate
An08g07360	Ortholog(s) have mitochondrion targeting sequence binding, protein channel activity
An08g07570	Isopentenyl diphosphate:dimethylallyl diphosphate isomerase (IPP isomerase)
An08g07890	Has domain(s) with predicted coenzyme binding, nucleotide binding, phosphogluconate dehydrogenase (decarboxylating) activity and role in pentose-phosphate shunt
An08g08290	Ortholog of A. oryzae RIB40 : AO090023000947, Neosartorya fischeri NRRL 181 : NFIA_000700, NFIA_055170, NFIA_100540 and Aspergillus wentii : Aspwe1_0022285, Aspwe1_0024590, Aspwe1_0157022
An08g08600	Protein of unknown function; expression repressed by tunicamycin and DTT
An08g08740	Ortholog(s) have role in endonucleolytic cleavage in ITS1 to separate SSU-rRNA from 5.8S rRNA and LSU-rRNA from tricistronic rRNA transcript (SSU-rRNA, 5.8S rRNA, LSU-rRNA), rRNA export from nucleus
An08g08820	Ortholog of A. nidulans FGSC A4 : AN5446, A. fumigatus Af293 : Afu6g13500, A. oryzae RIB40 : AO090103000340, Neosartorya fischeri NRRL 181 : NFIA_059450 and Aspergillus versicolor : Aspve1_0084095
An08g08910	Has domain(s) with predicted electron carrier activity, molybdenum ion binding, oxidoreductase activity and role in oxidation-reduction process
An08g08920	Ortholog(s) have catalase activity and role in chanoclavine-I biosynthetic process
An08g09000	Putative ubiquitin like protein; expression induced by tunicamycin and DTT
An08g09450	Has domain(s) with predicted 3-hydroxyacyl-CoA dehydrogenase activity, NAD+ binding activity and role in fatty acid metabolic process, oxidation-reduction process
An08g09460	Has domain(s) with predicted heme binding, oxidoreductase activity and role in oxidation-reduction process
An08g09470	Has domain(s) with predicted electron carrier activity, heme binding, iron ion binding, monooxygenase activity, oxidoreductase activity, acting on paired donors, with incorporation or reduction of molecular oxygen activity
An08g09700	Ortholog of S. cerevisiae : AAD14, A. nidulans FGSC A4 : AN5887, AN1616, AN4831, A. fumigatus Af293 : Afu2g11250 and A. oryzae RIB40 : AO090026000525, AO090005000474, AO090113000193
An08g10060	Ortholog(s) have GTP binding, GTPase activity, role in chromosome organization, negative regulation of G2/M transition of mitotic cell cycle, nucleus organization and cytosol, extracellular region, nucleus localization
An08g10130	Ortholog(s) have nuclear chromatin, nuclear pore localization
An08g10480	Has domain(s) with predicted role in ribosome biogenesis and ribonucleoprotein complex localization
An08g10510	Alpha,alpha-trehalose phosphate synthase (UDP-forming); transcription is constitutive and is enhanced on carbon-derepressing carbon sources; appears not to be involved in glucose sensing; highly expressed in dormant conidia
An08g10530	Mitochondrial aconitate hydratase
An08g10610	Ortholog(s) have mitochondrial membrane localization
An08g10690	Putative mitochondrial NADH ubiquinone reductase, 40 kDa subunit; repressed by growth on starch and lactate
An08g10710	Ortholog of A. nidulans FGSC A4 : AN3716, A. fumigatus Af293 : Afu6g12770, A. oryzae RIB40 : AO090003000397, Aspergillus wentii : Aspwe1_0102826 and Aspergillus sydowii : Aspsy1_0032599
An08g10740	Putative ZmGnsN3 glucanase
An08g11040	Ortholog(s) have cytosol, nucleus localization
An08g11070	Secreted invertase; extracellular fructofuranosidase; important as biocatalyst to derive fructooligosaccharides
An09g00820	Has domain(s) with predicted catalytic activity
An09g01150	Has domain(s) with predicted nucleotide binding, oxidoreductase activity and role in metabolic process
An09g03060	#N/A
An09g03130	Catalase A
An09g03440	Ortholog of A. nidulans FGSC A4 : AN7587, A. fumigatus Af293 : Afu2g15180, A. oryzae RIB40 : AO090012000301, Aspergillus wentii : Aspwe1_0054076 and Aspergillus sydowii : Aspsy1_0058595
An09g03560	Ortholog(s) have intracellular localization
An09g03940	Ketol-acid reductoisomerase; induced by growth on starch and lactate
An09g04850	Putative p-sulfobenzyl alcohol dehydrogenase
An09g04890	Ortholog(s) have SNAP receptor activity, role in endocytosis, vesicle fusion and Golgi apparatus, SNARE complex, cell septum, endoplasmic reticulum, endosome, trans-Golgi network localization
An09g04900	Ortholog(s) have nucleus localization
An09g05120	Triacylglycerol lipase
An09g05180	Ortholog(s) have cytosol localization
An09g05300	Ortholog(s) have sequence-specific DNA binding activity
An09g05490	p24 family protein; expression enhanced by maltose
An09g05670	NAD pyrophosphatase
An09g05860	Methylenetetrahydrofolate reductase (NADPH)
An09g05870	Nucleoside-diphosphate kinase
An09g05950	Has domain(s) with predicted ATP binding, ATPase activity, coupled to transmembrane movement of ions, phosphorylative mechanism, cation-transporting ATPase activity, metal ion binding activity
An09g06270	Ortholog(s) have Golgi apparatus localization
An09g06580	Has domain(s) with predicted nucleic acid binding, nucleotide binding activity, role in transport and intracellular localization
An09g06590	Hsp90 chaperone
An09g06650	Core protein II of ubiquinol-cytochrome c reductase
An09g06680	Putative citrate synthase; predicted N-terminal mitochondrial import signal and a C-terminal peroxisomal target sequence (AKL)
An09g06695	#N/A
An09g06790	Rab GTPase
An09g06800	Putative leucyl aminopeptidase
An09g06850	NADH-ubiquinone oxidoreductase; respiratory-chain NADH dehydrogenase
An10g00360	Ortholog(s) have cytosol, nuclear envelope localization
An10g00510	Ortholog(s) have S-(hydroxymethyl)glutathione dehydrogenase activity, alcohol dehydrogenase (NAD) activity, hydroxymethylfurfural reductase (NADH) activity
An10g00530	Putative inositol-1-phosphate synthase; induced by growth on starch and lactate; induced by fenpropimorph
An10g00570	Has domain(s) with predicted nucleotide binding, oxidoreductase activity, zinc ion binding activity and role in oxidation-reduction process
An10g00800	Putative adenosine permease; expression repressed by tunicamycin and DTT
An11g00410	Ortholog(s) have intracellular localization
An11g00420	Ortholog(s) have phosphoprotein phosphatase activity, role in hyphal growth, negative regulation of G2/M transition of mitotic cell cycle, protein dephosphorylation and cytosol, nucleus localization
An11g00510	ATP:citrate oxaloacetatelyase
An11g00530	Cytoplasmic ATP-citrate lyase
An11g00610	Ortholog(s) have nuclear periphery localization
An11g00860	Ortholog(s) have role in cordyol C metabolic process, diorcinol metabolic process, orcinol metabolic process and sexual sporulation resulting in formation of a cellular spore, more
An11g00890	Ortholog of A. oryzae RIB40 : AO090023000241, Neosartorya fischeri NRRL 181 : NFIA_056230, Aspergillus wentii : Aspwe1_0039389 and Aspergillus clavatus NRRL 1 : ACLA_084080
An11g00910	Ortholog(s) have role in sexual sporulation resulting in formation of a cellular spore, sporocarp development involved in sexual reproduction and nucleus localization
An11g01300	Ortholog(s) have role in ribosome biogenesis and cytosol, nucleolus localization
An11g01390	Phosphoglycerate dehydrogenase
An11g01750	Ortholog of Aspergillus tubingensis : Asptu1_0124317, Aspergillus brasiliensis : Aspbr1_0025232 and Aspergillus kawachii : Aspka1_0174269
An11g01760	Protein similar to proteasome 20S subunit Pre2p
An11g02040	6-phosphogluconate dehydrogenase, decarboxylating; induced by growth on starch and lactate
An11g02360	Ortholog(s) have chaperonin-containing T-complex localization
An11g02400	Has domain(s) with predicted ATP binding, lysine-tRNA ligase activity, nucleic acid binding activity, role in lysyl-tRNA aminoacylation and cytoplasm localization
An11g02550	Putative phosphoenolpyruvate carboxykinase
An11g02610	26S proteasome Rpn7p regulatory subunit
An11g03110	Has domain(s) with predicted metal ion binding, oxidoreductase activity and role in oxidation-reduction process
An11g04168	Ortholog(s) have TRC complex localization
An11g04180	DnaK-type molecular chaperone; ER chaperone; unfolded protein response (UPR) target gene; expression enhanced by maltose, by heat shock, DTT and by tunicamycin treatment
An11g04640	Ortholog(s) have intracellular localization
An11g04650	Has domain(s) with predicted RNA binding activity
An11g04985	#N/A
An11g05460	Ortholog(s) have actin filament binding activity and role in actin cytoskeleton organization, barbed-end actin filament capping, cellular protein localization, mitotic cytokinesis, regulation of cell shape
An11g05700	Ortholog(s) have mitochondrial membrane localization
An11g06140	1-pyrroline-5-carboxylate dehydrogenase
An11g06200	Putative NADH ubiquinone reductase, 31 kD subunit; protein levels influenced by the presence of lactate
An11g06230	Putative oxidoreductase
An11g06670	Putative alpha subunit of assimilatory sulfite reductase
An11g06720	20S CP alpha subunit of the proteasome
An11g06810	Ortholog(s) have structural constituent of ribosome activity and mitochondrial large ribosomal subunit, nucleus localization
An11g06820	3'-5' bisphosphate nucleotidase
An11g07380	Ortholog(s) have role in negative regulation of gene expression and cytosol, nucleus localization
An11g07650	Ortholog(s) have thioredoxin peroxidase activity, role in cell redox homeostasis, cellular response to oxidative stress, response to cadmium ion and mitochondrion localization
An11g07960	Putative glutaminase
An11g07970	Ortholog of A. nidulans FGSC A4 : AN10946, A. fumigatus Af293 : Afu6g09920, A. oryzae RIB40 : AO090001000626, Neosartorya fischeri NRRL 181 : NFIA_055650 and Aspergillus wentii : Aspwe1_0045804
An11g08510	NADPH dehydrogenase (quinone) (NADPH oxidase)
An11g08940	Ortholog(s) have cytosol, hyphal cell wall, nucleus localization
An11g09120	Ortholog(s) have RNA binding, structural constituent of ribosome activity, role in cytoplasmic translation and cytosolic large ribosomal subunit, nucleolus localization
An11g09380	Ortholog(s) have deoxyhypusine monooxygenase activity
An11g09500	Ortholog(s) have structural constituent of ribosome activity and 90S preribosome, cytosolic small ribosomal subunit, extracellular region localization
An11g09580	Ortholog of A. nidulans FGSC A4 : AN4786, A. fumigatus Af293 : Afu3g06750, A. oryzae RIB40 : AO090020000322, Aspergillus wentii : Aspwe1_0562759 and Aspergillus sydowii : Aspsy1_0147721
An11g09650	Ortholog of A. nidulans FGSC A4 : AN4779, A. fumigatus Af293 : Afu3g06660, A. oryzae RIB40 : AO090020000332, Aspergillus wentii : Aspwe1_0173599 and Aspergillus sydowii : Aspsy1_0087834
An11g09790	ATP sulfurylase
An11g09840	Ortholog(s) have enzyme activator activity, role in iron-sulfur cluster assembly and cytosol, extrinsic to mitochondrial inner membrane, mitochondrial matrix, nucleus localization
An11g09880	Protein of unknown function; induced by growth on starch and lactate
An11g09900	Ortholog(s) have U2 snRNP localization
An11g10150	Phosphoribosyl amino imidazolesuccinocarbozamide synthetase
An11g10320	Predicted actin-binding protein involved in endocytosis
An11g10740	Ortholog(s) have cytosol, exosome (RNase complex), mitotic spindle pole body, nucleus localization
An11g11030	Ortholog(s) have RNA binding activity and mitochondrion, nucleus localization
An11g11180	Putative glutamate carboxypeptidase-like protein; repressed by growth on starch and lactate
An11g11280	Dihydrolipoamide S-succinyl transferase
An11g11300	Ortholog(s) have DNA binding activity and role in DNA damage induced protein phosphorylation, DNA repair, protein localization to kinetochore, signal transduction in response to DNA damage
An11g11310	Ortholog(s) have replication fork protection complex localization
An12g00220	Putative NADH dehydrogenase chain precursor
An12g00320	Adenine phosphoribosyltransferase with a predicted role in adenine salvage pathway
An12g00410	Ortholog(s) have mRNA binding activity, role in arginine catabolic process, positive regulation of cellular response to oxidative stress, positive regulation of nuclear-transcribed mRNA poly(A) tail shortening and cytosol localization
An12g00510	Ortholog(s) have role in maturation of SSU-rRNA from tricistronic rRNA transcript (SSU-rRNA, 5.8S rRNA, LSU-rRNA) and cytosol, mitochondrion, nucleolus localization
An12g00730	Ortholog(s) have nucleus localization
An12g00790	Stress-induced protein
An12g00820	Putative UTP-glucose-1-phosphate uridylyltransferase; Leloir pathway enzyme; induced by caspofungin
An12g01110	Cystathionine gamma-synthase
An12g01190	Ortholog(s) have role in ascospore-type prospore membrane assembly, conidium formation, hyphal growth, sporocarp development involved in asexual reproduction, sporocarp development involved in sexual reproduction
An12g01350	Ortholog(s) have SSU rRNA binding, structural constituent of ribosome activity, role in positive regulation of translational fidelity, rRNA export from nucleus and cytosolic small ribosomal subunit, small-subunit processome localization
An12g02680	Ortholog of A. nidulans FGSC A4 : AN11765, A. fumigatus Af293 : Afu3g07625, A. niger CBS 513.88 : An02g12900, An04g10150 and A. oryzae RIB40 : AO090020000130, AO090023000386
An12g03440	Glucose oxidase
An12g03570	Orotidine-5'-phosphate decarboxylase; mutants show decreased resistance to weak acid preservatives
An12g03760	Ortholog of A. niger CBS 513.88 : An12g03780, An12g03770, Aspergillus wentii : Aspwe1_0168652 and Aspergillus niger ATCC 1015 : 54032-mRNA, 54033-mRNA, 54034-mRNA
An12g04020	Acetyl-CoA carboxylase; biotin carboxylase
An12g04700	Ortholog(s) have exopeptidase activity
An12g04750	Ortholog(s) have role in mitochondrion inheritance, negative regulation of proteolysis, protein folding, replicative cell aging and mitochondrial inner membrane, plasma membrane localization
An12g04760	Ortholog(s) have cytosol, mRNA cleavage and polyadenylation specificity factor complex localization
An12g04830	Ortholog(s) have role in retrograde vesicle-mediated transport, Golgi to ER and COPI vesicle coat, cytosol, nucleus localization
An12g04860	Cytoplasmic ribosomal protein of the large subunit L30
An12g04870	Ortholog(s) have role in ribosomal large subunit assembly, translational termination and cell surface, cytosol localization
An12g04940	Mitochondrial heat shock protein
An12g06300	Ortholog(s) have cytoplasm, nucleus localization
An12g07160	Protein of unknown function
An12g07510	Ortholog(s) have pyruvate transmembrane transporter activity, role in mitochondrial pyruvate transport and mitochondrial membrane, plasma membrane localization
An12g07520	NADH-ubiquinone oxidoreductase
An12g07550	Protein of unknown function
An12g07580	N-Acetyl-gammaglutamyl-phosphate reductase/acetylglutamate kinase
An12g07715	Has domain(s) with predicted oxidoreductase activity, role in oxidation-reduction process and mitochondrion localization
An12g07790	Ortholog(s) have cytosol, polysomal ribosome localization
An12g07830	Ortholog(s) have RNA binding activity
An12g07850	Fumarate hydratase
An12g08030	Ortholog(s) have ATP-dependent RNA helicase activity
An12g08380	Ortholog(s) have structural molecule activity and role in Arp2/3 complex-mediated actin nucleation, actin cortical patch assembly, cellular response to drug, spore germination
An12g08570	Type 2 peroxiredoxin
An12g08590	Ortholog(s) have glyoxysome, mitochondrial membrane localization
An12g08610	Putative glucokinase
An12g08760	Vacuolar ATPase subunit E
An12g09650	Ortholog(s) have cytosol, nucleus localization
An12g09950	Putative alcohol dehydrogenase
An12g10710	Ortholog(s) have mitochondrion localization
An12g10830	Protein of unknown function
An13g00290	Ortholog(s) have protein binding, bridging activity and role in actin cortical patch assembly, axial cellular bud site selection, bipolar cellular bud site selection, endocytosis, unidimensional cell growth
An13g00430	Ortholog(s) have role in translational initiation and cytosol, eukaryotic 43S preinitiation complex, eukaryotic translation initiation factor 3 complex, eIF3m, nucleus localization
An13g00540	Ortholog of A. nidulans FGSC A4 : AN4253, A. fumigatus Af293 : Afu7g04060, A. oryzae RIB40 : AO090005000085, Aspergillus wentii : Aspwe1_0038478 and Aspergillus sydowii : Aspsy1_0032907
An13g00550	Ortholog(s) have 3-deoxy-7-phosphoheptulonate synthase activity and role in aromatic amino acid family biosynthetic process
An13g00760	Tropomyosin
An13g01070	40S ribosomal protein S28.e
An13g01080	ATP phosphoribosyltransferase
An13g01130	3-oxoacyl-[acyl-carrier protein] reductase
An13g01210	Ortholog(s) have endopeptidase activity and role in proteasomal ubiquitin-independent protein catabolic process, proteasome-mediated ubiquitin-dependent protein catabolic process
An13g01660	Ortholog of Neosartorya fischeri NRRL 181 : NFIA_025910, NFIA_100400, Aspergillus wentii : Aspwe1_0040579, Aspergillus versicolor : Aspve1_0034609, Aspve1_0036118 and Aspergillus niger ATCC 1015 : 54813-mRNA
An13g01920	Acetyl-CoA C-acetyltransferase, acetoacetyl-CoA thiolase
An13g02000	Has domain(s) with predicted catechol 1,2-dioxygenase activity, ferric iron binding activity and role in catechol-containing compound metabolic process, oxidation-reduction process
An13g02460	Protein similar to nonribosomal peptide synthases (NRPS-like), encoded in a predicted secondary metabolite gene cluster
An13g03490	Has domain(s) with predicted catalytic activity and role in metabolic process
An14g00010	Putative Rab GTPase; required for protein secretion on glucose but not on maltodextrin as carbon source; induced by caspofungin
An14g00180	Ortholog(s) have protein domain specific binding activity
An14g00220	Ortholog(s) have role in protein import into mitochondrial outer membrane and mitochondrial outer membrane localization
An14g00310	Ortholog(s) have mitochondrion localization
An14g00370	Ortholog(s) have cell surface, cytosol localization
An14g00430	Ortholog(s) have mitochondrion localization
An14g00690	Ortholog(s) have catalase activity, role in cellular response to heat, cellular response to hydrogen peroxide and intracellular localization
An14g00930	Cystathionine beta-lyase
An14g00990	Enoyl-CoA hydratase; peroxisomal multifunctional beta-oxidation protein; induced by fenpropimorph
An14g01010	Ortholog(s) have structural constituent of ribosome activity, role in cytoplasmic translation and cell surface, cytosolic large ribosomal subunit, nucleolus localization
An14g01030	Has domain(s) with predicted translation initiation factor activity, translation initiation factor binding activity, role in translational initiation and eukaryotic translation initiation factor 3 complex localization
An14g01560	Ortholog(s) have cytosol localization
An14g02360	Ortholog(s) have U2 snRNP, cytosol localization
An14g02460	Flavohemoglobin
An14g02470	Sedolisin family secreted protease
An14g02870	Succinate-semialdehyde dehydrogenase (NAD(P)+)
An14g02890	Ortholog(s) have cytosol, nucleus localization
An14g03010	Has domain(s) with predicted sequence-specific DNA binding, sequence-specific DNA binding transcription factor activity and role in regulation of transcription, DNA-dependent
An14g03280	Ortholog(s) have dihydroxy-acid dehydratase activity, role in branched-chain amino acid biosynthetic process and intracellular localization
An14g03570	Has domain(s) with predicted ATP binding, ATPase activity, coupled to transmembrane movement of substances activity, role in transport and integral to membrane localization
An14g03820	UDP-glucose 4-epimerase; Leloir pathway enzyme
An14g03890	Ortholog(s) have cytoplasmic mRNA processing body, cytosol localization
An14g04080	Ubiquinol-cytochrome c reductase
An14g04160	Cofilin
An14g04180	F1F0-ATPase complex subunit
An14g04190	1,4-alpha-glucan branching enzyme
An14g04920	Triose-phosphate-isomerase
An14g04980	Ortholog(s) have Prp19 complex, cytosol, nuclear envelope localization
An14g05010	Ortholog(s) have role in exonucleolytic trimming to generate mature 3'-end of 5.8S rRNA from tricistronic rRNA transcript (SSU-rRNA, 5.8S rRNA and LSU-rRNA), more
An14g05420	Ortholog of A. nidulans FGSC A4 : AN2703, A. fumigatus Af293 : Afu5g13990, A. oryzae RIB40 : AO090113000104, Aspergillus wentii : Aspwe1_0453318 and Aspergillus sydowii : Aspsy1_0155176
An14g05430	Has domain(s) with predicted nucleotide binding, oxidoreductase activity and role in metabolic process
An14g05550	Has domain(s) with predicted nucleotide binding, oxidoreductase activity, zinc ion binding activity and role in oxidation-reduction process
An14g06330	Ortholog of Aspergillus carbonarius ITEM 5010 : Acar5010_151682
An14g06500	Glycerone kinase
An14g06730	Ortholog(s) have endoplasmic reticulum localization
An14g06910	Ortholog(s) have glutathione peroxidase activity, glutathione transferase activity, protein homodimerization activity and endoplasmic reticulum localization
An15g00070	Malate dehydrogenase precursor
An15g00080	Ortholog(s) have cytosol localization
An15g00160	Ortholog(s) have cytosol, nucleus, spindle localization
An15g00190	Ortholog(s) have mitochondrion targeting sequence binding, protein channel activity and role in conidium formation, hyphal growth, protein import into mitochondrial matrix, protein import into mitochondrial outer membrane
An15g00250	Ortholog(s) have role in posttranslational protein targeting to membrane, protein insertion into ER membrane and TRC complex, nucleus localization
An15g00410	Putative formate dehydrogenase; acetate-inducible gene
An15g00510	20S CP alpha subunit of the proteasome
An15g00560	Actin structural protein
An15g00690	Putative NADH:ubiquinone reductase
An15g00750	Protein similar to elongation factor 1-gamma 1
An15g00760	#N/A
An15g01280	Putative peroxisomal delta3,delta2-enoyl-CoA isomerase
An15g01390	Ortholog(s) have ATPase activity, tRNA binding activity, role in tRNA modification and Elongator holoenzyme complex, cytosol, nucleus localization
An15g01690	Ortholog(s) have RNA binding activity and cell surface, cytosol, nucleus localization
An15g01700	Ortholog(s) have phosphatidic acid binding, phosphatidylinositol-3,5-bisphosphate binding, phosphatidylinositol-3-phosphate binding, phosphatidylinositol-4-phosphate binding, unfolded protein binding activity
An15g01710	F1Fo-ATP synthase subunit 7
An15g01760	Phosphoribosylpyrophosphate amidotransferase/amidophosphoribosyltransferase
An15g01780	2-methylcitrate hydrolyase/2-methylcitrate dehydratase
An15g01860	Malate synthase
An15g01920	2-methylcitrate synthase, component of the methyl citric acid cycle
An15g02280	Has domain(s) with predicted nucleotide binding, oxidoreductase activity and role in metabolic process
An15g02340	Argininosuccinate synthase
An15g02350	Ortholog of A. nidulans FGSC A4 : AN0602, A. oryzae RIB40 : AO090023000525, Aspergillus wentii : Aspwe1_0050808, Aspwe1_0063480 and Aspergillus sydowii : Aspsy1_0055411
An15g02360	Acetylornithine aminotransferase
An15g02490	Ortholog(s) have NAD binding, homoisocitrate dehydrogenase activity, role in lysine biosynthetic process and mitochondrion localization
An15g03220	Ortholog(s) have RNA polymerase II activating transcription factor binding, disulfide oxidoreductase activity
An15g03780	Ortholog(s) have role in ascospore formation, cellular response to caffeine, eukaryotic translation initiation factor 3 complex assembly, gamma-tubulin complex localization
An15g04820	Has domain(s) with predicted choline dehydrogenase activity, flavin adenine dinucleotide binding activity and role in alcohol metabolic process, oxidation-reduction process
An15g05200	Has domain(s) with predicted O-methyltransferase activity
An15g05450	Predicted mannitol dehydrogenase, expressed in conidiospores during sporulation
An15g05740	Rab GTPase
An15g05770	Ortholog(s) have sulfite reductase (NADPH) activity, role in sulfate assimilation, sulfur amino acid biosynthetic process and cytosol, sulfite reductase complex (NADPH) localization
An15g05890	Putative aldehyde dehydrogenase
An15g06020	Ortholog(s) have ubiquitin activating enzyme activity, role in mRNA export from nucleus, protein ubiquitination and cytosol, nucleus localization
An15g06030	Ortholog(s) have glutathione transferase activity
An15g06110	Ortholog(s) have role in Golgi to vacuole transport and Golgi trans cisterna, endoplasmic reticulum, late endosome localization
An15g06180	Ortholog(s) have cytosol, nuclear envelope localization
An15g06360	Ortholog(s) have cytosol localization
An15g06370	Ortholog(s) have chaperonin-containing T-complex, nucleus localization
An15g06440	Ortholog(s) have protein binding, bridging activity, role in chromosome condensation, protein import into nucleus, regulation of mitotic cell cycle and nuclear envelope localization
An15g06580	Uracil phosphoribosyltransferase
An15g06790	Ortholog(s) have cytosol localization
An15g07070	Ortholog(s) have extracellular region localization
An16g00440	Has domain(s) with predicted nucleotide binding activity
An16g00920	Putative peroxiredoxin; peroxisomal membrane protein; expression regulated by growth on starch and lactate
An16g00930	Ortholog(s) have intracellular localization
An16g01510	Protein of unknown function
An16g01570	Ortholog(s) have role in Arp2/3 complex-mediated actin nucleation, actin cortical patch localization, cellular response to drug, endocytosis and establishment of mitochondrion localization, more
An16g01800	Has domain(s) with predicted nucleic acid binding, nucleotide binding activity
An16g01830	Glyceraldehyde-3-phosphate dehydrogenase
An16g01880	Lysophospholipase; expression repressed by tunicamycin and DTT
An16g02130	Ortholog(s) have role in NADH oxidation, programmed cell death and mitochondrial respiratory chain complex I, membrane segment localization
An16g02170	Has domain(s) with predicted catalytic activity
An16g02210	Ortholog(s) have role in ubiquitin-dependent protein catabolic process and nucleus, proteasome regulatory particle, lid subcomplex, proteasome storage granule localization
An16g02250	Ortholog(s) have exopeptidase activity
An16g02450	Ortholog of Aspergillus tubingensis : Asptu1_0120601, Aspergillus brasiliensis : Aspbr1_0178093, Aspergillus flavus NRRL 3357 : AFL2T_01269 and Aspergillus acidus : Aspfo1_0188447
An16g02520	Threonine synthase
An16g02570	Ortholog(s) have role in aerobic respiration, penicillin biosynthetic process and mitochondrial matrix localization
An16g02940	Has domain(s) with predicted ribosome binding, translation initiation factor activity, role in regulation of translational initiation, translational initiation and eukaryotic translation initiation factor 3 complex, nucleus localization
An16g02970	Glycine hydroxymethyltransferase/serine hydroxymethyltransferase
An16g02990	Phosphoglycerate mutase
An16g03090	Ortholog(s) have role in rRNA processing and 90S preribosome, box C/D snoRNP complex, small-subunit processome localization
An16g03500	Ortholog of A. nidulans FGSC A4 : AN5004, Aspergillus wentii : Aspwe1_0024962, Aspergillus clavatus NRRL 1 : ACLA_037640 and Aspergillus niger ATCC 1015 : 41113-mRNA
An16g03720	Ortholog(s) have intracellular localization
An16g03740	Regulatory subunit of the cAPM-dependent protein kinase; highly expressed in dormant conidia
An16g04050	Ortholog of A. oryzae RIB40 : AO090001000253, AO090011000252, Aspergillus brasiliensis : Aspbr1_0036278, Aspergillus flavus NRRL 3357 : AFL2T_07482 and Aspergillus versicolor : Aspve1_0047496
An16g04160	Galactokinase with a predicted role in galactose catabolism; Leloir pathway enzyme
An16g04420	Ortholog(s) have role in cellular response to salt stress, reciprocal meiotic recombination and endoplasmic reticulum, mitochondrion, plasma membrane localization
An16g04430	Ortholog(s) have enzyme activator activity, heme binding activity, role in ergosterol biosynthetic process, regulation of ergosterol biosynthetic process and endoplasmic reticulum, endosome localization
An16g04580	Has domain(s) with predicted translation initiation factor activity and eukaryotic translation initiation factor 3 complex localization
An16g04690	Ortholog(s) have role in ribosomal small subunit assembly and cytosol localization
An16g04820	Ortholog(s) have intracellular localization
An16g04910	Ortholog(s) have ATP-dependent NAD(P)H-hydrate dehydratase activity, role in nicotinamide nucleotide metabolic process and cytosol localization
An16g04940	Ortholog(s) have role in rRNA export from nucleus and nucleolus localization
An16g04970	Carbamoyl-phosphate synthetase, aspartate transcarbamylase, and glutamine amidotransferase
An16g05020	Inositol hexaki-/heptaki-phosphate kinase
An16g05090	Putative mitochondrial heat shock protein; induced by growth on starch and lactate
An16g05340	Putative enoyl-(acyl carrier protein) reductase; induced by fenpropimorph
An16g05420	Putative glucose-6-phosphate isomerase; expression induced by growth on xylose
An16g05440	Has domain(s) with predicted structural constituent of ribosome activity, role in translation and ribosome localization
An16g05570	Aspartate transaminase; phenylalanine:alphaketoglutarate aminotransferase
An16g06100	Putative glutathione-S-transferase; repressed by growth on starch and lactate
An16g06820	Ortholog of A. nidulans FGSC A4 : AN6059, A. fumigatus Af293 : Afu2g09470, A. oryzae RIB40 : AO090011000717, Aspergillus wentii : Aspwe1_0054380 and Aspergillus sydowii : Aspsy1_0045140
An16g07110	Acetyl-CoA hydrolase; protein levels influenced by the presence of lactate
An16g07150	Succinate dehydrogenase
An16g07210	Ortholog(s) have role in cellular response to DNA damage stimulus, cleistothecium development, conidiophore development, conidium formation, entrainment of circadian clock by photoperiod and hyphal growth, more
An16g07290	F1F0-ATPase complex subunit
An16g07400	Methylenetetrahydrofolate dehydrogenase (NAD+)
An16g07410	F1F0-ATPase complex subunit
An16g07470	#N/A
An16g08010	Ortholog(s) have role in circadian regulation of gene expression, conidium formation, establishment or maintenance of bipolar cell polarity regulating cell shape and protein phosphorylation, more
An16g08550	Ortholog(s) have proton-transporting ATPase activity, rotational mechanism, structural molecule activity and role in ATP synthesis coupled proton transport, cristae formation, protein complex oligomerization
An16g09190	Acetyl-CoA C-acetyltransferase
An16g09260	DnaK-type molecular chaperone
An16g09320	Ortholog(s) have alanine-tRNA ligase activity, role in alanyl-tRNA aminoacylation and cytosol, mitochondrion localization
An17g00170	Ortholog of A. nidulans FGSC A4 : AN10975, A. fumigatus Af293 : Afu5g06970, A. oryzae RIB40 : AO090701000290, Aspergillus versicolor : Aspve1_0135244 and Aspergillus clavatus NRRL 1 : ACLA_010110
An17g00210	Putative oxidoreductase
An17g00270	Protein similar to 26S ATP/ubiquitin-dependent proteinase chain S4
An17g00370	Ortholog(s) have single-stranded telomeric DNA binding activity and cytosol localization
An17g00730	Ortholog(s) have cytosol, mitochondrion, nucleus localization
An17g00750	Ortholog of A. nidulans FGSC A4 : AN2236, A. fumigatus Af293 : Afu5g07310, A. oryzae RIB40 : AO090701000224, Aspergillus wentii : Aspwe1_0048016 and Aspergillus sydowii : Aspsy1_0141770
An17g00910	Gamma-aminobutyrate transaminase
An17g01330	Adenosine kinase
An17g01360	Ortholog(s) have structural constituent of ribosome activity, role in cytoplasmic translation and cytosolic large ribosomal subunit, nucleus localization
An17g01420	Ortholog(s) have role in cellular protein localization, cytokinesis, site selection, endoplasmic reticulum inheritance, endoplasmic reticulum tubular network organization, nuclear pore complex assembly, vesicle-mediated transport
An17g01530	Alcohol-dehydrogenase
An17g01670	Ortholog(s) have succinate-CoA ligase (ADP-forming) activity, role in succinyl-CoA metabolic process and mitochondrial nucleoid localization
An17g01815	Putative translation initiation factor
An17g01977	Ortholog(s) have glycine-tRNA ligase activity, role in DNA-dependent transcription, termination, mitochondrial glycyl-tRNA aminoacylation and cytosol, mitochondrion localization
An17g02090	Homoserine kinase
An17g02210	Ortholog(s) have translation release factor activity, codon specific activity and role in asexual sporulation resulting in formation of a cellular spore, cellular response to nitrogen starvation, cytokinesis, translational termination
An17g02240	Ortholog(s) have RNA binding activity, role in ribosomal large subunit assembly and cytoplasm localization
An17g02300	Ortholog(s) have role in DNA replication-independent nucleosome assembly, traversing start control point of mitotic cell cycle and cytosol localization
An17g02330	Phosphoglycerate dehydrogenase
An17g02340	Ortholog(s) have cytosol localization
An17g02390	Cytoplasmic ribosomal protein of the small subunit RP10B
An18g00470	Has domain(s) with predicted hydrolase activity
An18g00530	Has domain(s) with predicted choline dehydrogenase activity, flavin adenine dinucleotide binding activity and role in alcohol metabolic process, oxidation-reduction process
An18g01320	Pepsin family secreted protease
An18g02020	Protein disulfide isomerase; suggested to facilitate the folding of nascent polypeptides; expression enhanced by maltose; expression induced by tunicamycin and DTT
An18g02140	Spi1-GTPase binding protein
An18g03010	Ortholog(s) have role in proteasome-mediated ubiquitin-dependent protein catabolic process and cytosol, nucleus localization
An18g03200	Ortholog(s) have ATP binding activity
An18g03290	Ortholog(s) have role in asymmetric protein localization to old mitotic spindle pole body, establishment or maintenance of cytoskeleton polarity, negative regulation of septation initiation signaling
An18g03300	Ortholog(s) have phenylalanine-tRNA ligase activity, role in cellular response to drug, phenylalanyl-tRNA aminoacylation and cytosol, nucleus, phenylalanine-tRNA ligase complex localization
An18g03310	Ortholog(s) have DNA-(apurinic or apyrimidinic site) lyase activity, structural constituent of ribosome activity and role in rRNA export from nucleus, ribosomal small subunit export from nucleus
An18g03570	Beta-glucosidase; repressed by growth on starch and lactate
An18g03980	Putative glutamate carboxypeptidase II
An18g04010	Has domain(s) with predicted DNA binding, zinc ion binding activity and intracellular localization
An18g04030	Ortholog(s) have cytosol localization
An18g04220	ADP/ATP translocase; antiporter
An18g04310	Ortholog(s) have structural constituent of ribosome activity and cytosolic small ribosomal subunit, nucleus localization
An18g04580	Has domain(s) with predicted DNA binding, sequence-specific DNA binding transcription factor activity and role in regulation of transcription, DNA-dependent
An18g04650	Ortholog(s) have enzyme regulator activity, guanyl-nucleotide exchange factor activity, translation initiation factor activity and role in regulation of translational initiation
An18g04800	Has domain(s) with predicted intramolecular lyase activity
An18g04840	Protein similar to elongation factor 1 alpha
An18g05000	Ortholog of A. nidulans FGSC A4 : AN10518, A. fumigatus Af293 : Afu1g06350, A. oryzae RIB40 : AO090001000412, Neosartorya fischeri NRRL 181 : NFIA_018360 and Aspergillus wentii : Aspwe1_0038230
An18g05020	Ortholog(s) have cytosol, nucleus, small-subunit processome localization
An18g05060	Ortholog(s) have RSC complex, SWI/SNF complex, cytosol localization
An18g05070	Ortholog(s) have cytosol, nucleus localization
An18g05130	Ortholog(s) have riboflavin synthase activity, role in riboflavin biosynthetic process and cytosol, nucleus localization
An18g05230	Ortholog(s) have role in positive regulation of RNA polymerase II transcriptional preinitiation complex assembly, proteasome regulatory particle assembly, ubiquitin-dependent protein catabolic process
An18g05500	Ortholog(s) have extracellular region localization
An18g05590	Ortholog(s) have organic acid transmembrane transporter activity, role in cellular response to cadmium ion, detoxification of cadmium ion, mitochondrial transport and mitochondrion localization
An18g05830	Ortholog(s) have role in protein import into nucleus, regulation of mitotic cell cycle and cytosol, nuclear membrane, nucleolus localization
An18g05850	Ortholog(s) have cytosol, nucleus localization
An18g05860	Ortholog(s) have structural constituent of ribosome activity and cytosol, ribosome localization
An18g05890	Ortholog(s) have protein serine/threonine phosphatase activity and role in cellular response to cadmium ion, cellular response to drug, positive regulation of catalytic activity, protein dephosphorylation
An18g06230	Ortholog(s) have protein domain specific binding activity
An18g06250	Phosphopyruvate hydratase
An18g06260	Has domain(s) with predicted translation initiation factor activity and eukaryotic translation initiation factor 3 complex localization
An18g06270	14-3-3 protein
An18g06390	Ortholog of A. nidulans FGSC A4 : AN5764, A. fumigatus Af293 : Afu6g06670, A. oryzae RIB40 : AO090003000043, Aspergillus wentii : Aspwe1_0170253 and Aspergillus sydowii : Aspsy1_0030199
An18g06490	Ortholog(s) have endoplasmic reticulum localization
An18g06600	Has domain(s) with predicted nucleotide binding, snRNA binding activity and role in mRNA splicing, via spliceosome
An18g06700	20S CP beta subunit of the proteasome
An18g06760	Putative isocitrate dehydrogenase (NAD+)
An18g06800	20S CP alpha subunit of the proteasome
An18g06810	Ortholog(s) have 6,7-dimethyl-8-ribityllumazine synthase activity, role in riboflavin biosynthetic process and mitochondrial intermembrane space, nucleus localization
An19g00140	Has domain(s) with predicted 3-hydroxyacyl-CoA dehydrogenase activity, NAD+ binding activity and role in fatty acid metabolic process, oxidation-reduction process
An19g00150	#N/A
An19g00170	Ortholog of Aspergillus wentii : Aspwe1_0136904, Aspergillus versicolor : Aspve1_0361454, Aspergillus niger ATCC 1015 : 46123-mRNA and Aspergillus zonatus : Aspzo1_0160231

## Sheet: T1 specific
	List of T1-specific proteins that were not detected in T1SA
	AspGD annotation
An01g00120	Ortholog(s) have enoyl-[acyl-carrier-protein] reductase activity, role in aerobic respiration, fatty acid biosynthetic process and mitochondrion localization
An01g00560	Putative signal peptidase complex subunit; expression enhanced by maltose; expression induced by tunicamycin and DTT
An01g01830	Putative catalase-peroxidase
An01g02320	Ras GTPase; expressed in germinating conidia
An01g04080	Ortholog of A. nidulans FGSC A4 : AN0406, A. fumigatus Af293 : Afu1g04990, A. oryzae RIB40 : AO090003000834, Aspergillus wentii : Aspwe1_0104266 and Aspergillus sydowii : Aspsy1_0639570
An01g05320	Ortholog(s) have cytoplasm localization
An01g05580	Ortholog(s) have cytosol, nucleolus localization
An01g06480	Ortholog(s) have unfolded protein binding activity, role in protein folding and chaperonin-containing T-complex, nucleus localization
An01g07200	Ortholog(s) have cytoplasm localization
An01g07870	Has domain(s) with predicted phospholipid binding activity
An01g08490	Ortholog(s) have cytosol localization
An01g09290	Trehalase; responsible for degradation of intracellular trehalose; mutant conidiophores produce fewer and less viable spores; highly expressed in dormant conidia
An01g09520	Ortholog(s) have MAP kinase activity
An01g11650	5-formyltetrahydrofolate deformylase
An01g12230	Ortholog(s) have mRNA binding, rRNA methyltransferase activity and role in box C/D snoRNA 3'-end processing, rRNA methylation
An01g12370	Ortholog(s) have Dsc E3 ubiquitin ligase complex, endoplasmic reticulum localization
An01g13160	Alpha-isopropylmalate synthase
An01g14180	Ortholog(s) have role in ascospore formation, sporocarp development involved in sexual reproduction and nucleus localization
An01g14780	Has domain(s) with predicted nucleotide binding, oxidoreductase activity, transferase activity, transferring acyl groups other than amino-acyl groups, zinc ion binding activity and role in oxidation-reduction process
An02g01750	Ortholog(s) have adenyl-nucleotide exchange factor activity, role in protein import into mitochondrial matrix, protein refolding and mitochondrial matrix, presequence translocase-associated import motor localization
An02g02020	Ortholog(s) have proton-transporting ATPase activity, rotational mechanism activity and role in cellular calcium ion homeostasis, transmembrane transport, vacuolar acidification
An02g02170	Tryptophan synthetase
An02g02530	Ortholog(s) have cytosol, nucleolus localization
An02g02820	Enoyl-CoA hydratase
An02g02910	Dihydroorotate dehydrogenase
An02g03180	Ortholog(s) have RNA polymerase II core binding, TFIIF-class binding transcription factor activity, chromatin binding activity
An02g03460	Ortholog(s) have role in endocytosis, establishment or maintenance of actin cytoskeleton polarity, vacuole organization and integral to Golgi membrane localization
An02g03850	Ortholog(s) have RNA cap binding activity, role in deadenylation-dependent decapping of nuclear-transcribed mRNA and cytoplasmic mRNA processing body, cytosol, mRNA cap binding complex, nucleus localization
An02g04100	Ortholog(s) have histone acetyltransferase activity, histone binding activity
An02g06050	Cytoplasmic ribosomal protein of the small subunit S16.e
An02g06150	Branched chain amino acid aminotransferase
An02g06720	Glutaminase A
An02g07020	Putative endochitinase, class V
An02g07800	Has domain(s) with predicted 5-methyltetrahydropteroyltriglutamate-homocysteine S-methyltransferase activity and role in methionine biosynthetic process
An02g08447	#N/A
An02g08920	Ortholog(s) have role in cellular response to drug and chaperonin-containing T-complex, nucleus localization
An02g09310	Ortholog(s) have plasma membrane localization
An02g10390	Ortholog(s) have cytosol, nucleus localization
An02g12120	Ortholog(s) have structural constituent of ribosome activity, role in cytoplasmic translation and cytosolic large ribosomal subunit, nucleolus localization
An02g12610	Putative Ran-GTPase-activating protein
An02g12750	Ortholog(s) have unfolded protein binding activity, role in protein folding and chaperonin-containing T-complex, nucleus localization
An02g13920	Ortholog(s) have ubiquitin thiolesterase activity, ubiquitin-specific protease activity, role in protein deubiquitination and cytosol, nucleus localization
An02g14080	Putative asparaginyl-tRNA synthetase
An03g02780	Has domain(s) with predicted electron carrier activity, oxidoreductase activity and role in oxidation-reduction process
An03g02830	Phosphatidylserine decarboxylase
An03g03660	Glutathione reductase
An03g04230	Ortholog(s) have cytosol, nucleus localization
An03g04280	Protein with similarity to pyridoxine synthesis component pyroA of Aspergillus nidulans
An03g04580	#N/A
An03g06690	Salicylate hydroxylase with a predicted role in salicylic acid degradation
An04g00360	COPII complex subunit; expression enhanced by maltose
An04g00990	NADP-dependent glutamate dehydrogenase; induced by growth on starch and lactate; expression repressed by tunicamycin and DTT
An04g01450	Has domain(s) with predicted FMN binding, oxidoreductase activity and role in oxidation-reduction process
An04g01530	Ortholog(s) have SNAP receptor activity, role in Golgi to vacuole transport, vacuole inheritance and Golgi apparatus, endoplasmic reticulum, fungal-type vacuole membrane, late endosome localization
An04g01610	Ortholog(s) have acetolactate synthase activity, enzyme regulator activity, role in branched-chain amino acid biosynthetic process and acetolactate synthase complex, mitochondrial nucleoid localization
An04g02470	Rab5-like GTPase
An04g02610	Succinate-semialdehyde dehydrogenase (NAD(P)+)
An04g02670	Has domain(s) with predicted oxidoreductase activity and role in oxidation-reduction process
An04g03360	Putative mitochondrial peroxiredoxin; induced by growth on starch and lactate
An04g03400	Putative aldehyde dehydrogenase
An04g03495	Ortholog(s) have dolichyl-diphosphooligosaccharide-protein glycotransferase activity, role in protein N-linked glycosylation and oligosaccharyltransferase complex localization
An04g03500	Ortholog of A. nidulans FGSC A4 : AN1682, A. fumigatus Af293 : Afu4g08680, A. oryzae RIB40 : AO090023000689, Aspergillus wentii : Aspwe1_0075630 and Aspergillus sydowii : Aspsy1_0038709
An04g03800	Ortholog(s) have mitochondrial ribosome localization
An04g03910	Ortholog(s) have U1 snRNP localization
An04g03930	Putative zinc aminopeptidase
An04g04990	Mannose-1-phosphate guanylyltransferase
An04g05270	Ortholog(s) have ATPase activator activity, chaperone binding activity, role in protein folding, response to stress and cytosol localization
An04g05380	Ortholog(s) have role in cellular response to cadmium ion, detoxification of cadmium ion and cytosol, nucleus localization
An04g05630	Ortholog(s) have role in cell division, cellular response to DNA damage stimulus, nucleus organization and nuclear membrane, nuclear periphery, nuclear pore outer ring, spindle pole body localization
An04g05980	Ortholog(s) have SNAP receptor activity and role in Golgi to vacuole transport, intra-Golgi vesicle-mediated transport, vacuole fusion, non-autophagic, vesicle fusion
An04g06870	Ortholog(s) have extracellular region localization
An04g07050	Ortholog(s) have heat shock protein binding activity, role in protein folding, regulation of mitotic cell cycle and cytosol, nucleus localization
An04g07340	Ortholog(s) have unfolded protein binding activity
An04g09020	Ortholog(s) have actin filament binding, actin monomer binding activity and role in actin cortical patch organization, actin filament depolymerization, actin filament severing, sequestering of actin monomers
An05g00050	Ortholog(s) have dipeptidase activity and cytoplasm localization
An05g00160	Cystathionine beta-synthase
An05g00900	Has domain(s) with predicted lipid binding activity
An06g01370	3-oxoadipate CoA transferase
An06g01710	Ortholog(s) have cytosol localization
An06g01750	Ortholog(s) have role in actin cortical patch assembly, actin filament organization, cellular response to drug, endocytosis and cellular bud neck, cellular bud tip, cytoplasm, mating projection tip localization
An06g01830	Ortholog(s) have aminoacyl-tRNA editing activity, leucine-tRNA ligase activity, role in leucyl-tRNA aminoacylation and cytosol localization
An07g00110	#N/A
An07g00820	Ortholog(s) have cytosol, nucleus localization
An07g01520	Ortholog(s) have cytoplasm, nuclear pore localization
An07g01580	Ortholog(s) have cytosol, nuclear envelope localization
An07g02860	Ortholog(s) have histone binding, nucleosome binding activity
An07g02960	Ortholog(s) have SSU rRNA binding, structural constituent of ribosome activity and role in maturation of SSU-rRNA from tricistronic rRNA transcript (SSU-rRNA, 5.8S rRNA, LSU-rRNA)
An07g02990	Has domain(s) with predicted nucleic acid binding, nucleotide binding activity
An07g03630	Ortholog of A. nidulans FGSC A4 : AN8821, A. fumigatus Af293 : Afu5g09350, A. oryzae RIB40 : AO090020000551, Aspergillus wentii : Aspwe1_0048229 and Aspergillus sydowii : Aspsy1_0060977
An07g06520	Ortholog(s) have unfolded protein binding activity, role in cytoplasmic translation, rRNA processing, regulation of translational fidelity and cell surface, cytosol, nucleus, polysome localization
An07g06530	Protein similar to multicopy suppressor Sur7p; expression repressed by tunicamycin and DTT
An07g07390	Cytochrome c oxidase subunit
An07g07880	Ortholog(s) have mitochondrion targeting sequence binding, protein channel activity and role in protein import into mitochondrial intermembrane space, protein import into mitochondrial matrix
An07g08760	Ortholog(s) have NADPH dehydrogenase activity, hormone binding, steroid binding activity, role in ergot alkaloid biosynthetic process, steroid metabolic process and cell surface, fungal-type vacuole, hyphal cell wall localization
An07g09050	Ortholog of A. nidulans FGSC A4 : AN6760, AN8527, A. fumigatus Af293 : Afu4g01400, Afu5g02670, Afu5g14240, A. niger CBS 513.88 : An08g09630 and Aspergillus wentii : Aspwe1_0069899, Aspwe1_0185315, Aspwe1_0186212
An07g09530	Alpha subunit E1 of the pyruvate dehydrogenase complex; induced by growth on starch and lactate
An07g09710	Ortholog of A. nidulans FGSC A4 : AN5154, A. fumigatus Af293 : Afu1g07090, A. oryzae RIB40 : AO090012000961, Aspergillus wentii : Aspwe1_0155743 and Aspergillus sydowii : Aspsy1_0134266
An07g10010	Ortholog(s) have guanine nucleotide transmembrane transporter activity and role in cellular iron ion homeostasis, guanine nucleotide transport, mitochondrial genome maintenance, transmembrane transport
An07g10100	Adenylate kinase
An08g00210	Glycerol 3-phosphate dehydrogenase (FAD-dependent sn-glycerol-3-phosphate dehydrogenase)
An08g00510	Ortholog(s) have cytosol localization
An08g00970	Ribosomal protein of the small subunit
An08g01140	Ortholog(s) have role in dynein-driven meiotic oscillatory nuclear movement, karyogamy involved in conjugation with cellular fusion, reciprocal meiotic recombination
An08g01190	Ortholog(s) have peptide alpha-N-acetyltransferase activity, role in N-terminal protein amino acid acetylation, histone acetylation and NatA complex, cytosol, cytosolic ribosome, nucleus localization
An08g01370	Ortholog(s) have dicarboxylic acid transmembrane transporter activity, role in mitochondrial transport and mitochondrial inner membrane localization
An08g01650	Ortholog(s) have chaperone binding, protein binding, bridging activity, role in protein import into mitochondrial matrix and plasma membrane, presequence translocase-associated import motor localization
An08g01790	Ortholog(s) have role in ascospore formation, cellular response to cadmium ion, detoxification of cadmium ion
An08g02470	Ortholog(s) have role in maturation of LSU-rRNA from tricistronic rRNA transcript (SSU-rRNA, 5.8S rRNA, LSU-rRNA) and cytosol, nucleolus, preribosome, large subunit precursor localization
An08g02510	Has domain(s) with predicted protein heterodimerization activity, sequence-specific DNA binding activity and intracellular localization
An08g02700	S-adenosylmethionine synthase
An08g03270	COPI complex, beta subunit; expression enhanced by maltose
An08g04880	Ortholog(s) have role in mitochondrial respiratory chain complex IV assembly
An08g04890	Ortholog(s) have role in chromatin silencing at centromere, chromatin silencing at telomere and nucleolus, spindle localization
An08g05060	Ortholog(s) have eukaryotic initiation factor 4G binding, mRNA binding activity
An08g05790	Ortholog(s) have glycogen phosphorylase activity, role in glycogen catabolic process, response to heat and cell surface, cytoplasm, hyphal cell wall localization
An08g05850	Osmotic sensitivity MAP kinase; highly expressed in dormant conidia
An08g07030	Has domain(s) with predicted snoRNA binding activity and role in ribosome biogenesis, snRNA pseudouridine synthesis
An08g07890	Has domain(s) with predicted coenzyme binding, nucleotide binding, phosphogluconate dehydrogenase (decarboxylating) activity and role in pentose-phosphate shunt
An08g10610	Ortholog(s) have mitochondrial membrane localization
An09g01150	Has domain(s) with predicted nucleotide binding, oxidoreductase activity and role in metabolic process
An09g03440	Ortholog of A. nidulans FGSC A4 : AN7587, A. fumigatus Af293 : Afu2g15180, A. oryzae RIB40 : AO090012000301, Aspergillus wentii : Aspwe1_0054076 and Aspergillus sydowii : Aspsy1_0058595
An09g03560	Ortholog(s) have intracellular localization
An09g04890	Ortholog(s) have SNAP receptor activity, role in endocytosis, vesicle fusion and Golgi apparatus, SNARE complex, cell septum, endoplasmic reticulum, endosome, trans-Golgi network localization
An09g05480	Ortholog(s) have ubiquitin-specific protease activity, role in endocytosis, protein deubiquitination and cell division site, cytosol, nucleus, transport vesicle localization
An09g05490	p24 family protein; expression enhanced by maltose
An09g06020	Ortholog(s) have protein phosphatase type 1 regulator activity, ubiquitin binding activity
An09g06580	Has domain(s) with predicted nucleic acid binding, nucleotide binding activity, role in transport and intracellular localization
An10g00510	Ortholog(s) have S-(hydroxymethyl)glutathione dehydrogenase activity, alcohol dehydrogenase (NAD) activity, hydroxymethylfurfural reductase (NADH) activity
An10g00570	Has domain(s) with predicted nucleotide binding, oxidoreductase activity, zinc ion binding activity and role in oxidation-reduction process
An11g01300	Ortholog(s) have role in ribosome biogenesis and cytosol, nucleolus localization
An11g01760	Protein similar to proteasome 20S subunit Pre2p
An11g02400	Has domain(s) with predicted ATP binding, lysine-tRNA ligase activity, nucleic acid binding activity, role in lysyl-tRNA aminoacylation and cytoplasm localization
An11g04630	Ortholog(s) have nuclear periphery localization
An11g05510	Ortholog(s) have macrolide binding, peptidyl-prolyl cis-trans isomerase activity
An11g05700	Ortholog(s) have mitochondrial membrane localization
An11g06130	Ortholog of A. nidulans FGSC A4 : AN1734, A. fumigatus Af293 : Afu6g08740, A. oryzae RIB40 : AO090001000548, Aspergillus wentii : Aspwe1_0120879 and Aspergillus sydowii : Aspsy1_0289054
An11g06230	Putative oxidoreductase
An11g06670	Putative alpha subunit of assimilatory sulfite reductase
An11g07960	Putative glutaminase
An11g09120	Ortholog(s) have RNA binding, structural constituent of ribosome activity, role in cytoplasmic translation and cytosolic large ribosomal subunit, nucleolus localization
An11g09840	Ortholog(s) have enzyme activator activity, role in iron-sulfur cluster assembly and cytosol, extrinsic to mitochondrial inner membrane, mitochondrial matrix, nucleus localization
An11g11030	Ortholog(s) have RNA binding activity and mitochondrion, nucleus localization
An11g11180	Putative glutamate carboxypeptidase-like protein; repressed by growth on starch and lactate
An11g11300	Ortholog(s) have DNA binding activity and role in DNA damage induced protein phosphorylation, DNA repair, protein localization to kinetochore, signal transduction in response to DNA damage
An12g00220	Putative NADH dehydrogenase chain precursor
An12g00510	Ortholog(s) have role in maturation of SSU-rRNA from tricistronic rRNA transcript (SSU-rRNA, 5.8S rRNA, LSU-rRNA) and cytosol, mitochondrion, nucleolus localization
An12g03760	Ortholog of A. niger CBS 513.88 : An12g03780, An12g03770, Aspergillus wentii : Aspwe1_0168652 and Aspergillus niger ATCC 1015 : 54032-mRNA, 54033-mRNA, 54034-mRNA
An12g04020	Acetyl-CoA carboxylase; biotin carboxylase
An12g04750	Ortholog(s) have role in mitochondrion inheritance, negative regulation of proteolysis, protein folding, replicative cell aging and mitochondrial inner membrane, plasma membrane localization
An12g06300	Ortholog(s) have cytoplasm, nucleus localization
An12g07520	NADH-ubiquinone oxidoreductase
An12g07580	N-Acetyl-gammaglutamyl-phosphate reductase/acetylglutamate kinase
An12g08030	Ortholog(s) have ATP-dependent RNA helicase activity
An12g08760	Vacuolar ATPase subunit E
An12g09650	Ortholog(s) have cytosol, nucleus localization
An13g00290	Ortholog(s) have protein binding, bridging activity and role in actin cortical patch assembly, axial cellular bud site selection, bipolar cellular bud site selection, endocytosis, unidimensional cell growth
An13g00540	Ortholog of A. nidulans FGSC A4 : AN4253, A. fumigatus Af293 : Afu7g04060, A. oryzae RIB40 : AO090005000085, Aspergillus wentii : Aspwe1_0038478 and Aspergillus sydowii : Aspsy1_0032907
An13g01070	40S ribosomal protein S28.e
An14g00100	Ortholog(s) have structural constituent of nuclear pore activity and role in nuclear pore organization, poly(A)+ mRNA export from nucleus, protein import into nucleus, ribosomal large subunit export from nucleus
An14g00220	Ortholog(s) have role in protein import into mitochondrial outer membrane and mitochondrial outer membrane localization
An14g00370	Ortholog(s) have cell surface, cytosol localization
An14g00930	Cystathionine beta-lyase
An14g02100	Glycosylphosphatidylinositol (GPI)-anchored cell wall mannoprotein
An14g02180	Alpha,alpha-trehalosephosphate synthase (UDP-forming); highly expressed in dormant conidia
An14g02360	Ortholog(s) have U2 snRNP, cytosol localization
An14g02560	Has domain(s) with predicted nucleotide binding activity
An14g02890	Ortholog(s) have cytosol, nucleus localization
An14g04080	Ubiquinol-cytochrome c reductase
An14g04160	Cofilin
An14g04190	1,4-alpha-glucan branching enzyme
An14g04710	Aspergillopepsin A, a pepsin family secreted acid protease; expression increases by growth without ammonia; under carbon control and pH regulation
An14g04980	Ortholog(s) have Prp19 complex, cytosol, nuclear envelope localization
An14g05430	Has domain(s) with predicted nucleotide binding, oxidoreductase activity and role in metabolic process
An14g06330	Ortholog of Aspergillus carbonarius ITEM 5010 : Acar5010_151682
An14g06340	Hydroxyacylglutathione hydrolase
An15g00080	Ortholog(s) have cytosol localization
An15g00140	Transcriptional repressor that controls expression of genes involved in cell wall biosynthesis, development, and nitrogen source utilization
An15g00250	Ortholog(s) have role in posttranslational protein targeting to membrane, protein insertion into ER membrane and TRC complex, nucleus localization
An15g01390	Ortholog(s) have ATPase activity, tRNA binding activity, role in tRNA modification and Elongator holoenzyme complex, cytosol, nucleus localization
An15g01690	Ortholog(s) have RNA binding activity and cell surface, cytosol, nucleus localization
An15g01760	Phosphoribosylpyrophosphate amidotransferase/amidophosphoribosyltransferase
An15g01780	2-methylcitrate hydrolyase/2-methylcitrate dehydratase
An15g02280	Has domain(s) with predicted nucleotide binding, oxidoreductase activity and role in metabolic process
An15g03670	Ortholog(s) have nucleus localization
An15g03780	Ortholog(s) have role in ascospore formation, cellular response to caffeine, eukaryotic translation initiation factor 3 complex assembly, gamma-tubulin complex localization
An15g04670	Ortholog of A. nidulans FGSC A4 : AN2404, A. fumigatus Af293 : Afu8g05810, A. oryzae RIB40 : AO090005000570, Aspergillus wentii : Aspwe1_0118486 and Aspergillus sydowii : Aspsy1_0039439
An15g05740	Rab GTPase
An15g05770	Ortholog(s) have sulfite reductase (NADPH) activity, role in sulfate assimilation, sulfur amino acid biosynthetic process and cytosol, sulfite reductase complex (NADPH) localization
An15g06110	Ortholog(s) have role in Golgi to vacuole transport and Golgi trans cisterna, endoplasmic reticulum, late endosome localization
An15g06360	Ortholog(s) have cytosol localization
An16g00440	Has domain(s) with predicted nucleotide binding activity
An16g00920	Putative peroxiredoxin; peroxisomal membrane protein; expression regulated by growth on starch and lactate
An16g01800	Has domain(s) with predicted nucleic acid binding, nucleotide binding activity
An16g02520	Threonine synthase
An16g02990	Phosphoglycerate mutase
An16g03590	Putative phosphatidylinositol/-choline transfer protein; expression enhanced by maltose
An16g03880	Dihydroneopterin aldolase
An16g04580	Has domain(s) with predicted translation initiation factor activity and eukaryotic translation initiation factor 3 complex localization
An16g04970	Carbamoyl-phosphate synthetase, aspartate transcarbamylase, and glutamine amidotransferase
An16g05370	Ortholog(s) have ARF GTPase activator activity and role in COPI coating of Golgi vesicle, ER to Golgi vesicle-mediated transport, retrograde vesicle-mediated transport, Golgi to ER
An16g05570	Aspartate transaminase; phenylalanine:alphaketoglutarate aminotransferase
An16g06270	Has domain(s) with predicted nucleotide binding, oxidoreductase activity and role in metabolic process
An16g07470	#N/A
An16g08550	Ortholog(s) have proton-transporting ATPase activity, rotational mechanism, structural molecule activity and role in ATP synthesis coupled proton transport, cristae formation, protein complex oligomerization
An16g08830	Putative SEC63 complex subunit; expression enhanced by maltose; expression induced by tunicamycin and DTT
An17g00730	Ortholog(s) have cytosol, mitochondrion, nucleus localization
An17g00910	Gamma-aminobutyrate transaminase
An17g01420	Ortholog(s) have role in cellular protein localization, cytokinesis, site selection, endoplasmic reticulum inheritance, endoplasmic reticulum tubular network organization, nuclear pore complex assembly, vesicle-mediated transport
An17g02040	Ortholog(s) have role in positive regulation of potassium ion transmembrane transport and mitotic spindle pole body, nucleus localization
An17g02210	Ortholog(s) have translation release factor activity, codon specific activity and role in asexual sporulation resulting in formation of a cellular spore, cellular response to nitrogen starvation, cytokinesis, translational termination
An18g01690	Protein of unknown function; expression induced by tunicamycin and DTT
An18g02460	Ortholog(s) have U1 snRNP, nucleolus localization
An18g03200	Ortholog(s) have ATP binding activity
An18g03700	Ortholog(s) have cytosol localization
An18g04010	Has domain(s) with predicted DNA binding, zinc ion binding activity and intracellular localization
An18g04030	Ortholog(s) have cytosol localization
An18g04580	Has domain(s) with predicted DNA binding, sequence-specific DNA binding transcription factor activity and role in regulation of transcription, DNA-dependent
An18g04650	Ortholog(s) have enzyme regulator activity, guanyl-nucleotide exchange factor activity, translation initiation factor activity and role in regulation of translational initiation
An18g04800	Has domain(s) with predicted intramolecular lyase activity
An18g05000	Ortholog of A. nidulans FGSC A4 : AN10518, A. fumigatus Af293 : Afu1g06350, A. oryzae RIB40 : AO090001000412, Neosartorya fischeri NRRL 181 : NFIA_018360 and Aspergillus wentii : Aspwe1_0038230
An18g05020	Ortholog(s) have cytosol, nucleus, small-subunit processome localization
An18g05770	Ortholog(s) have chaperonin-containing T-complex, nucleus localization
An18g05860	Ortholog(s) have structural constituent of ribosome activity and cytosol, ribosome localization
An18g05890	Ortholog(s) have protein serine/threonine phosphatase activity and role in cellular response to cadmium ion, cellular response to drug, positive regulation of catalytic activity, protein dephosphorylation
An18g06490	Ortholog(s) have endoplasmic reticulum localization
An18g06600	Has domain(s) with predicted nucleotide binding, snRNA binding activity and role in mRNA splicing, via spliceosome

## Sheet: T1SA specific
	List of T1SA-specific proteins that were not detected in T1
	AspGD annotation
An01g00060	Fatty acid synthase subunit alpha; induced by growth on starch and lactate
An01g03410	Ortholog(s) have mitochondrion localization
An01g03930	#N/A
An01g06310	Ortholog of Aspergillus wentii : Aspwe1_0049741, Aspergillus niger ATCC 1015 : 172741-mRNA, Aspergillus zonatus : Aspzo1_0146239 and Aspergillus carbonarius ITEM 5010 : Acar5010_130192
An01g09900	Ortholog(s) have intracellular localization
An01g12150	Secreted, thermostable beta-galactosidase; XlnR regulated
An01g12570	Putative histidine biosynthesis trifunctional protein; induced by growth on starch and lactate
An01g14280	Ortholog of A. nidulans FGSC A4 : AN0923, A. fumigatus Af293 : Afu1g15870, A. oryzae RIB40 : AO090005001113, Aspergillus sydowii : Aspsy1_0053441 and Aspergillus glaucus : Aspgl1_0063899
An02g00190	Protein similar to enantiomer-selective amidase; expression repressed by tunicamycin and DTT
An02g01300	Has domain(s) with predicted catalytic activity and role in metabolic process
An02g01610	Ortholog(s) have urease activity, role in urea catabolic process and cytosol, nucleus localization
An02g03310	Ortholog(s) have role in intracellular sterol transport and extracellular region, fungal-type vacuole lumen localization
An02g03640	Has domain(s) with predicted coenzyme binding, nucleotide binding, phosphogluconate dehydrogenase (decarboxylating) activity and role in pentose-phosphate shunt
An02g07300	Ortholog of A. nidulans FGSC A4 : AN2898, A. fumigatus Af293 : Afu3g11460, A. oryzae RIB40 : AO090003000701, Aspergillus wentii : Aspwe1_0105666 and Aspergillus sydowii : Aspsy1_0146871
An02g07530	Protein of unknown function
An02g08100	Ortholog(s) have RNA binding, single-stranded telomeric DNA binding activity, role in tRNA processing and cytosol, nucleus localization
An02g09090	Mutarotase enzyme
An02g09270	Has domain(s) with predicted flavin adenine dinucleotide binding, oxidoreductase activity, acting on CH-OH group of donors activity and role in oxidation-reduction process
An02g10280	Ortholog of A. nidulans FGSC A4 : AN7992, Aspergillus wentii : Aspwe1_0042861, Aspergillus sydowii : Aspsy1_0047959 and Aspergillus carbonarius ITEM 5010 : Acar5010_203951
An02g11470	DNA-directed RNA polymerase
An02g12070	Ortholog(s) have mitochondrion localization
An02g13580	Endochitinase; glycoside 1 hydrolase family 18 chitinase
An02g14840	Ortholog(s) have role in CENP-A containing nucleosome assembly at centromere, chromatin silencing at centromere, mitotic sister chromatid segregation and nucleoplasm localization
An03g06570	Phenylacrylic acid decarboxylase; induced by sorbic acid; required for the decarboxylation of sorbic acid
An04g01230	Putative cell wall organization protein
An04g03140	Ortholog(s) have RNA polymerase II core promoter proximal region sequence-specific DNA binding, RNA polymerase II transcription corepressor activity, TBP-class protein binding, structural molecule activity
An04g03590	Ortholog(s) have cytosol, endoplasmic reticulum, nucleus localization
An04g03700	Ortholog(s) have cytosol, nucleus, ribosome localization
An04g05620	Putative acetyl-CoA synthase
An04g07030	Ortholog(s) have role in cellular response to cadmium ion, detoxification of cadmium ion, positive regulation of conjugation with cellular fusion and cytosol, nucleus localization
An04g07530	Ortholog of Aspergillus tubingensis : Asptu1_0127407, Aspergillus brasiliensis : Aspbr1_0353149, Aspergillus kawachii : Aspka1_0181907 and Aspergillus acidus : Aspfo1_0206527
An05g00540	#N/A
An06g01190	Ortholog(s) have calcium ion binding activity
An07g00070	Protein of unknown function; repressed by growth on starch and lactate
An07g02770	Protein of unknown function
An07g06170	Ortholog of A. oryzae RIB40 : AO090026000573, Aspergillus wentii : Aspwe1_0353226, Aspergillus clavatus NRRL 1 : ACLA_092330 and Aspergillus niger ATCC 1015 : 39869-mRNA
An07g08030	Putative serine carboxypeptidase; acid protease
An07g08390	Putative oxaloacetate acetyl hydrolase; (2R,3S)-dimethylmalate lyase (DMML)
An07g09390	Ortholog(s) have role in fungal-type cell wall organization, nuclear migration along microtubule and spindle pole body localization
An08g00070	Ortholog(s) have nuclear export signal receptor activity
An08g00480	Ortholog(s) have cytosol, nucleus localization
An08g00540	Ortholog of A. nidulans FGSC A4 : AN1378, A. fumigatus Af293 : Afu1g09030, A. oryzae RIB40 : AO090005001622, Aspergillus wentii : Aspwe1_0024518 and Aspergillus sydowii : Aspsy1_0138364
An08g02170	Ortholog of A. nidulans FGSC A4 : AN1253, Aspergillus wentii : Aspwe1_0036553, Aspergillus versicolor : Aspve1_0024471 and Aspergillus clavatus NRRL 1 : ACLA_025280
An08g03420	Has domain(s) with predicted cytoplasm, nucleus localization
An08g03530	Ortholog(s) have mRNA 5'-UTR binding, translation repressor activity, nucleic acid binding activity
An08g04640	Sedolisin family secreted protease; putative lysosomal pepstatin-insensitive protease
An08g06620	Ortholog(s) have intracellular localization
An08g08750	Carboxypeptidase Y; expression repressed by tunicamycin and DTT
An08g09000	Putative ubiquitin like protein; expression induced by tunicamycin and DTT
An08g10360	Ortholog(s) have ribonucleoprotein complex binding activity
An08g10480	Has domain(s) with predicted role in ribosome biogenesis and ribonucleoprotein complex localization
An09g01240	Ortholog(s) have lysophospholipase activity, role in phosphatidylcholine acyl-chain remodeling and anchored to plasma membrane, periplasmic space localization
An09g02980	Has domain(s) with predicted oxidoreductase activity and role in metabolic process
An09g05330	Ortholog of A. nidulans FGSC A4 : AN9006, A. fumigatus Af293 : Afu3g02540, Afu6g11710, Afu7g08440, Afu5g00145, A. oryzae RIB40 : AO090038000212 and Neosartorya fischeri NRRL 181 : NFIA_004090, NFIA_057380
An09g06695	#N/A
An10g00400	Putative 1,3-beta-glucanosyltransferase; predicted signal peptide secretion sequence; induced by caspofungin; expressed during germination
An11g00420	Ortholog(s) have phosphoprotein phosphatase activity, role in hyphal growth, negative regulation of G2/M transition of mitotic cell cycle, protein dephosphorylation and cytosol, nucleus localization
An11g04530	Ortholog of A. nidulans FGSC A4 : AN2082, A. fumigatus Af293 : Afu2g04840, A. oryzae RIB40 : AO090003000287, Aspergillus wentii : Aspwe1_0120888 and Aspergillus sydowii : Aspsy1_0127836
An11g10150	Phosphoribosyl amino imidazolesuccinocarbozamide synthetase
An11g10320	Predicted actin-binding protein involved in endocytosis
An11g10620	Ortholog of A. nidulans FGSC A4 : AN2776, A. fumigatus Af293 : Afu3g05980, A. oryzae RIB40 : AO090020000068, Aspergillus wentii : Aspwe1_0173669 and Aspergillus sydowii : Aspsy1_0029855
An12g10470	Ortholog of A. fumigatus Af293 : Afu8g04920, A. niger CBS 513.88 : An18g01890, A. oryzae RIB40 : AO090701000445, AO090005000959 and Aspergillus wentii : Aspwe1_0118977
An13g01210	Ortholog(s) have endopeptidase activity and role in proteasomal ubiquitin-independent protein catabolic process, proteasome-mediated ubiquitin-dependent protein catabolic process
An13g02980	Ortholog of Neosartorya fischeri NRRL 181 : NFIA_002710, Aspergillus versicolor : Aspve1_0079646, Aspve1_0495831, Aspergillus niger ATCC 1015 : 191998-mRNA and Aspergillus zonatus : Aspzo1_0016273
An14g03010	Has domain(s) with predicted sequence-specific DNA binding, sequence-specific DNA binding transcription factor activity and role in regulation of transcription, DNA-dependent
An14g03890	Ortholog(s) have cytoplasmic mRNA processing body, cytosol localization
An14g05320	Putative cell cycle regulator p21 protein
An15g00620	Ortholog(s) have extracellular region localization
An15g06740	Ortholog(s) have structural constituent of ribosome activity, role in translation and cytosolic large ribosomal subunit, nucleus localization
An15g07290	#N/A
An16g01880	Lysophospholipase; expression repressed by tunicamycin and DTT
An16g02170	Has domain(s) with predicted catalytic activity
An16g02250	Ortholog(s) have exopeptidase activity
An16g03700	Has domain(s) with predicted hydrolase activity, acting on ester bonds activity
An16g04050	Ortholog of A. oryzae RIB40 : AO090001000253, AO090011000252, Aspergillus brasiliensis : Aspbr1_0036278, Aspergillus flavus NRRL 3357 : AFL2T_07482 and Aspergillus versicolor : Aspve1_0047496
An16g04100	Ortholog(s) have cytosol, nucleus localization
An16g04170	Acetolactate synthase
An16g04430	Ortholog(s) have enzyme activator activity, heme binding activity, role in ergosterol biosynthetic process, regulation of ergosterol biosynthetic process and endoplasmic reticulum, endosome localization
An16g04910	Ortholog(s) have ATP-dependent NAD(P)H-hydrate dehydratase activity, role in nicotinamide nucleotide metabolic process and cytosol localization
An16g06845	#N/A
An16g07330	Ortholog of A. nidulans FGSC A4 : AN1532, A. fumigatus Af293 : Afu8g05410, A. oryzae RIB40 : AO090005000610, Aspergillus wentii : Aspwe1_0045147 and Aspergillus sydowii : Aspsy1_0041815
An16g09190	Acetyl-CoA C-acetyltransferase
An17g01360	Ortholog(s) have structural constituent of ribosome activity, role in cytoplasmic translation and cytosolic large ribosomal subunit, nucleus localization
An17g01885	Protein of unknown function
An18g00470	Has domain(s) with predicted hydrolase activity
An18g01670	6-phosphofructo-1-kinase; posttranslationally processed; the native enzyme is first cleaved to an inactive fragment that regains its activity after phosphorylation
An18g04100	Putative exo-beta-1,3-glucanase; secreted glycoprotein precursor
An18g04230	Ortholog(s) have mitotic spindle pole body, nucleus localization
An19g00230	Has domain(s) with predicted oxidoreductase activity and role in metabolic process

## Sheet: T5 specific
	List of T5-specific proteins that were not detected in T5SA
	AspGD annotation
An08g07420	Aspartate carbamoyltransferase
An11g02620	Alanine transaminase
An18g06500	Putative phosphomannomutase; induced by caspofungin
An09g05970	Ortholog(s) have cytosol, nucleus localization
An05g00070	Ortholog(s) have aminopeptidase activity, epoxide hydrolase activity, role in cellular lipid metabolic process, protein catabolic process and cytosol, extracellular region, nucleus localization
An02g07250	Arginase
An03g04330	Glutamate N-acetyltransferase
An18g02130	Ortholog(s) have TBP-class protein binding, core RNA polymerase II binding transcription factor activity
An02g06320	3-hydroxy-3-methylglutaryl coenzyme A synthase
An01g08410	Ortholog(s) have methylthioribulose 1-phosphate dehydratase activity, role in L-methionine salvage from methylthioadenosine and cytoplasm localization
An11g06110	Purine nucleotide phosphorylase
An11g09510	Aspartic beta semi-aldehyde dehydrogenase, aspartate semialdehyde dehydrogenase
An16g08720	Cystathionine gamma-lyase
An02g14200	Rho GTPase
An18g05980	Ras GTPase
An01g00060	Fatty acid synthase subunit alpha; induced by growth on starch and lactate
An01g09830	Putative glutathione S-conjugate transporter
An14g06870	Ribonucleotide reductase
An16g06010	Putative phosphoglycerate mutase
An09g03870	Putative aconitate hydratase
An04g02240	Ortholog(s) have nuclear envelope localization
An07g07690	Ortholog(s) have cytosol, nucleus localization
An08g01040	Ortholog(s) have poly(A) RNA binding activity, role in negative regulation of G2/M transition of mitotic cell cycle, nuclear-transcribed mRNA poly(A) tail shortening and cytoplasm, nuclear chromatin, polysome localization
An16g04330	ER dolichyl-phosphate beta-d-mannosyltransferase; expression enhanced by maltose; induced by caspofungin
An18g04340	Uridine hydrolase
An01g04930	F1F0-ATPase complex subunit
An04g00060	NADH-ubiquinone oxidoreductase; respiratory-chain NADH dehydrogenase
An04g01200	Ortholog(s) have ubiquinol-cytochrome-c reductase activity and role in aerobic respiration, mitochondrial electron transport, ubiquinol to cytochrome c, mitochondrial respiratory chain complex III assembly
An04g05640	NADH-binding subunit of mitochondrial respiratory chain complex I (NADH:ubiquinone oxidoreductase)
An11g09390	NADH-ubiquinone oxidoreductase; respiratory-chain NADH dehydrogenase
An12g04780	NADH-ubiquinone oxidoreductase; respiratory-chain NADH dehydrogenase
An04g00430	Branched chain amino acid aminotransferase
An02g09240	Ribose-phosphate pyrophosphokinase
An11g00470	Has domain(s) with predicted ribose-5-phosphate isomerase activity and role in pentose-phosphate shunt, non-oxidative branch
An01g05650	Ortholog(s) have protein heterodimerization activity, structural constituent of cytoskeleton activity
An01g06150	3-deoxy-7-phosphoheptulonate synthase
An01g04250	Uroporphyrinogen III decarboxylase (Uro D, uroporphyrinogen decarboxylase); expression repressed by tunicamycin and DTT
An18g02970	Porphobilinogen deaminase (hydroxymethylbilane synthase, Uro I synthase)
An05g00140	Signal recognition particle (SRP) receptor beta subunit
An11g10490	Ortholog(s) have ubiquitin binding, ubiquitin-protein ligase activity
An01g11950	DNA-directed RNA polymerase
An08g00300	Guanylate kinase
An15g00570	Glycinamide ribotide synthetase and aminoimidazole ribotide synthetase/phosphoribosylamine-glycine ligase
An16g07430	DNA-directed RNA polymerase
An01g05040	dUTP pyrophosphatase
An03g01310	CTP synthase
An12g09670	Uracil phosphoribosyltransferase
An01g02880	Cytoplasmic ubiquitin / ribosomal fusion protein
An02g03950	Ortholog(s) have role in ribosomal large subunit assembly and cell surface, cytosol, small-subunit processome localization
An02g06040	Ortholog(s) have structural constituent of ribosome activity and mitochondrial large ribosomal subunit localization
An02g06050	Cytoplasmic ribosomal protein of the small subunit S16.e
An02g13850	Ortholog(s) have cytosol localization
An03g04620	Ortholog(s) have structural constituent of ribosome activity and mitochondrial small ribosomal subunit localization
An04g00210	Ortholog(s) have structural constituent of ribosome activity and mitochondrial large ribosomal subunit, mitochondrial membrane localization
An04g02120	Ortholog(s) have role in ribosomal large subunit assembly and cytosol localization
An06g01870	Ortholog(s) have role in rRNA export from nucleus and cell surface, cytosol localization
An07g06570	Ortholog(s) have structural constituent of ribosome activity
An07g06760	Ortholog(s) have role in maturation of SSU-rRNA from tricistronic rRNA transcript (SSU-rRNA, 5.8S rRNA, LSU-rRNA) and cytosolic small ribosomal subunit localization
An08g01660	Has domain(s) with predicted structural constituent of ribosome activity, role in translation and ribosome localization
An08g10140	Ortholog(s) have structural constituent of ribosome activity, role in cytoplasmic translation, regulation of translational fidelity and cytosolic large ribosomal subunit localization
An09g05980	Ortholog(s) have structural constituent of ribosome activity and mitochondrial large ribosomal subunit, nucleolus localization
An18g02890	Ortholog(s) have structural constituent of ribosome activity and mitochondrial large ribosomal subunit localization
An18g02990	Ortholog(s) have structural constituent of ribosome activity and mitochondrial large ribosomal subunit localization
An18g04180	Ortholog(s) have structural constituent of ribosome activity, role in rRNA export from nucleus, ribosomal small subunit biogenesis and cytosolic small ribosomal subunit, nucleolus localization
An02g03520	Ortholog(s) have role in cellular response to drug, rRNA processing, ribosomal large subunit biogenesis, ribosomal subunit export from nucleus and nucleolus, preribosome, large subunit precursor, spindle localization
An04g00070	Ortholog(s) have role in endonucleolytic cleavage in 5'-ETS of tricistronic rRNA transcript (SSU-rRNA, 5.8S rRNA and LSU-rRNA), more
An05g00960	Ortholog(s) have snoRNA binding activity and Mpp10 complex, small-subunit processome localization
An08g02520	Ortholog(s) have role in cell division, positive regulation of growth rate, rRNA processing, ribosomal subunit export from nucleus and nucleolus localization
An08g06650	Ortholog(s) have box H/ACA snoRNA binding activity, role in rRNA pseudouridine synthesis, snRNA pseudouridine synthesis and box H/ACA snoRNP complex localization
An16g08220	Has domain(s) with predicted catalytic activity, role in RNA processing, ribosome biogenesis and nucleolus localization
An03g05100	Ortholog(s) have role in exonucleolytic trimming to generate mature 3'-end of 5.8S rRNA from tricistronic rRNA transcript (SSU-rRNA, 5.8S rRNA and LSU-rRNA), more
An02g12320	Ortholog(s) have cytosol, eukaryotic translation initiation factor 2 complex, multi-eIF complex localization
An12g01330	Ortholog(s) have translation initiation factor activity, role in translational initiation and cytosol, nucleus localization
An12g04670	Putative to translation initiation factor eIF-5
An12g07900	Ortholog(s) have RNA strand annealing activity, role in cellular response to drug and cytosol, nucleus localization
An16g05260	Ortholog(s) have cytosol, eukaryotic 43S preinitiation complex, eukaryotic translation initiation factor 3 complex, eIF3e, eukaryotic translation initiation factor 3 complex, eIF3m, nucleus localization
An04g02130	Ortholog(s) have U1 snRNP, U2 snRNP, cytosol localization
An07g01560	Ortholog(s) have role in mRNA splicing, via spliceosome and U1 snRNP, U2 snRNP, U2-type prespliceosome, U4/U6 x U5 tri-snRNP complex, U5 snRNP, cytosol localization
An18g03120	Ortholog(s) have ATP-dependent RNA helicase activity
An01g03350	Putative C-8 sterol isomerase; expression repressed by tunicamycin and DTT; induced by fenpropimorph
An14g01590	S-adenosyl-methionine delta-24-sterol-C-methyltransferase
An02g10350	Protein similar to farnesyl-pyrophosphate synthase
An11g06590	Ortholog(s) have 2-hexaprenyl-6-methoxy-1,4-benzoquinone methyltransferase activity
An12g07810	Ortholog(s) have protein homodimerization activity, ubiquitin-protein ligase activity and role in UV-damage excision repair, free ubiquitin chain polymerization, postreplication repair, protein K63-linked ubiquitination
An08g02180	Ortholog(s) have cytoplasm, nucleus localization
An01g00470	#N/A
An01g02190	Ortholog(s) have 8-oxo-dGDP phosphatase activity
An01g02320	Ras GTPase; expressed in germinating conidia
An01g03230	Ortholog of A. nidulans FGSC A4 : AN0461, A. fumigatus Af293 : Afu1g04370, A. oryzae RIB40 : AO090003000912, Aspergillus wentii : Aspwe1_0025386 and Aspergillus sydowii : Aspsy1_0055307
An01g03370	Has domain(s) with predicted GTP binding, guanyl-nucleotide exchange factor activity, role in regulation of small GTPase mediated signal transduction, small GTPase mediated signal transduction and intracellular localization
An01g03930	#N/A
An01g04050	Has domain(s) with predicted hydrolase activity
An01g04120	Has domain(s) with predicted hydrolase activity
An01g07270	Ortholog(s) have mitochondrion localization
An01g07500	Ortholog of A. nidulans FGSC A4 : AN3655, A. fumigatus Af293 : Afu4g12220, A. oryzae RIB40 : AO090009000424, Aspergillus wentii : Aspwe1_0166578 and Aspergillus sydowii : Aspsy1_0204923
An01g08390	Ortholog of A. nidulans FGSC A4 : AN3595, A. fumigatus Af293 : Afu4g12810, A. oryzae RIB40 : AO090009000310, Aspergillus wentii : Aspwe1_0033850 and Aspergillus sydowii : Aspsy1_0032688
An01g08800	#N/A
An01g09040	Ortholog(s) have ATP-dependent RNA helicase activity, RNA binding activity
An02g01360	Ortholog(s) have mitochondrion targeting sequence binding, protein channel activity, role in protein import into mitochondrial matrix and mitochondrial inner membrane presequence translocase complex, plasma membrane localization
An02g04330	Ortholog(s) have copper ion binding activity, role in aerobic respiration, protein complex assembly and mitochondrial inner membrane, mitochondrial intermembrane space, mitochondrial ribosome, plasma membrane localization
An02g05460	Putative DNA-directed RNA polymerase
An02g07690	Ortholog(s) have microtubule plus-end binding, protein homodimerization activity, structural constituent of cytoskeleton activity
An02g08120	Protein of unknown function
An02g08920	Ortholog(s) have role in cellular response to drug and chaperonin-containing T-complex, nucleus localization
An02g09370	Ortholog(s) have role in mitotic cell cycle checkpoint, regulation of translational initiation in response to osmotic stress, stress granule disassembly and cytosol, nucleus localization
An02g11320	Has domain(s) with predicted UDP-glucose 4-epimerase activity, coenzyme binding, nucleotide binding activity and role in cellular metabolic process, galactose metabolic process
An02g11330	Ortholog of A. nidulans FGSC A4 : AN8368, AN2952, A. fumigatus Af293 : Afu3g07900, Afu4g14080, Afu8g00900, A. niger CBS 513.88 : An03g05560 and A. oryzae RIB40 : AO090120000471
An02g11570	Ortholog(s) have structural constituent of ribosome activity and mitochondrial large ribosomal subunit localization
An02g12060	Putative cystathione beta-synthase
An02g12390	Ortholog(s) have transcription coactivator activity, role in positive regulation of transcription from RNA polymerase II promoter and cytosol, mitochondrion, nucleolus localization
An02g12750	Ortholog(s) have unfolded protein binding activity, role in protein folding and chaperonin-containing T-complex, nucleus localization
An02g14950	Ortholog(s) have ATP-dependent RNA helicase activity and role in endonucleolytic cleavage in ITS1 upstream of 5.8S rRNA from tricistronic rRNA transcript (SSU-rRNA, 5.8S rRNA, LSU-rRNA)
An03g01860	Has domain(s) with predicted catalytic activity and role in metabolic process
An03g02980	Putative thioredoxin
An03g03530	Ortholog(s) have intracellular localization
An03g03730	Has domain(s) with predicted carbonate dehydratase activity, zinc ion binding activity and role in carbon utilization
An03g04560	Morphine dehydrogenase
An03g04660	Ortholog(s) have mitochondrial ribosome localization
An03g04990	Ortholog(s) have role in ribosomal large subunit biogenesis and nucleolus, preribosome, large subunit precursor localization
An03g06430	Has domain(s) with predicted nucleotide binding, oxidoreductase activity, transferase activity, transferring acyl groups other than amino-acyl groups, zinc ion binding activity and role in oxidation-reduction process
An04g00150	Ortholog(s) have disulfide oxidoreductase activity, role in cellular response to oxidative stress, response to osmotic stress and mitochondrial matrix localization
An04g02550	Ortholog(s) have role in mitochondrial translation and mitochondrion localization
An04g08430	Ortholog of A. nidulans FGSC A4 : AN1817, Neosartorya fischeri NRRL 181 : NFIA_033170, Aspergillus wentii : Aspwe1_0178646 and Aspergillus versicolor : Aspve1_0037631, Aspve1_0037735
An05g00540	#N/A
An06g01820	Ortholog(s) have structural constituent of ribosome activity, role in mitochondrial translation and mitochondrial large ribosomal subunit localization
An06g02000	3-oxoacyl-[acyl-carrier protein] reductase
An07g02090	Has domain(s) with predicted nucleic acid binding, nucleotide binding activity
An07g02690	Ortholog(s) have nucleolus localization
An07g03190	Ortholog(s) have structural molecule activity and mitochondrial large ribosomal subunit localization
An07g03450	Ortholog of A. nidulans FGSC A4 : AN8811, A. fumigatus Af293 : Afu5g09500, A. oryzae RIB40 : AO090020000576, Aspergillus wentii : Aspwe1_0147632 and Aspergillus sydowii : Aspsy1_0060964
An07g05920	Estrogen receptor-binding cyclophilin
An07g08140	Has domain(s) with predicted ATP binding, aminoacyl-tRNA ligase activity, tRNA binding activity, role in tRNA aminoacylation and cytoplasm localization
An07g09070	Ortholog(s) have structural constituent of ribosome activity and mitochondrial small ribosomal subunit localization
An07g09390	Ortholog(s) have role in fungal-type cell wall organization, nuclear migration along microtubule and spindle pole body localization
An08g00280	Ortholog(s) have cytoplasm localization
An08g00950	Ortholog(s) have structural constituent of ribosome activity, role in mitochondrial genome maintenance and mitochondrial large ribosomal subunit localization
An08g03590	COPII vesicle membrane component; expression enhanced by maltose
An08g04410	Ortholog of A. nidulans FGSC A4 : AN10163, A. fumigatus Af293 : Afu1g12110, Aspergillus wentii : Aspwe1_0154994 and Aspergillus sydowii : Aspsy1_0038225
An08g06130	Heterotrimeric G-protein alpha-subunit; expressed in germinating conidia
An08g06960	Ortholog(s) have role in DNA methylation, global genome nucleotide-excision repair, mitotic spindle assembly checkpoint, rRNA transcription, regulation of DNA methylation, sexual sporulation resulting in formation of a cellular spore
An08g10700	Putative SAM-dependent methyltransferase
An09g04520	Ortholog(s) have S-adenosylmethionine-dependent methyltransferase activity, role in chromatin silencing at rDNA, nicotinamide metabolic process and cytosol localization
An09g06670	Ortholog(s) have DNA binding, tricarboxylate secondary active transmembrane transporter activity and role in alpha-ketoglutarate transport, mitochondrial citrate transport, mitochondrial genome maintenance
An09g06750	Ortholog(s) have endoplasmic reticulum localization
An11g02030	Ortholog(s) have role in RNA metabolic process and cytoplasmic stress granule, nucleus, ribosome localization
An11g09460	Ortholog(s) have phosphatidylinositol-3-phosphate binding activity, role in late endosome to Golgi transport, protein localization and cytosol, endosome, nucleus localization
An11g10000	Ortholog of A. nidulans FGSC A4 : AN4751, A. fumigatus Af293 : Afu3g06320, A. oryzae RIB40 : AO090020000118, Aspergillus wentii : Aspwe1_0042146 and Aspergillus sydowii : Aspsy1_0043261
An11g10070	Ortholog of A. nidulans FGSC A4 : AN4746, A. fumigatus Af293 : Afu3g06270, Aspergillus wentii : Aspwe1_0173640, Aspergillus sydowii : Aspsy1_0087871 and Aspergillus terreus NIH2624 : ATET_08802
An12g03890	Ortholog(s) have structural constituent of ribosome activity and mitochondrial large ribosomal subunit localization
An12g04640	Ortholog(s) have hydrolase activity, acting on ester bonds activity
An12g04720	Ortholog(s) have ATP-dependent 3'-5' DNA helicase activity, DNA replication origin binding, chromatin binding, four-way junction helicase activity and single-stranded DNA binding, more
An12g07760	Ortholog(s) have palmitoyl-(protein) hydrolase activity, role in protein deacylation and cytosol, nucleus localization
An12g09130	Putative ZmGnsN3 glucanase
An12g09810	Putative alcohol dehydrogenase
An13g00080	Ortholog(s) have mitochondrial ribosome localization
An13g00670	Ortholog(s) have protein domain specific binding activity, role in protein import into mitochondrial matrix and presequence translocase-associated import motor localization
An13g01010	Ortholog(s) have role in cellular response to drug, endonucleolytic cleavage in ITS1 to separate SSU-rRNA from 5.8S rRNA and LSU-rRNA from tricistronic rRNA transcript (SSU-rRNA, 5.8S rRNA and LSU-rRNA), more
An14g00060	NADH-ubiquinone oxidoreductase
An14g00280	Hypoxanthine phosphoribosyltransferase with a role in the salvage pathways for nucleotides
An14g00820	Ortholog(s) have plasma membrane localization
An14g04170	Cytochrome c oxidase subunit
An14g06010	Chorismate mutase
An14g06020	Ortholog(s) have endoplasmic reticulum, nuclear envelope localization
An14g06310	Ortholog(s) have structural constituent of ribosome activity and mitochondrial large ribosomal subunit localization
An14g07060	Ortholog(s) have cytoplasm, extracellular region, nucleus localization
An15g00550	Protein of unknown function
An15g00610	Imidazoleglycerol-phosphate dehydratase
An15g05690	Ortholog(s) have cytosol, nucleus localization
An15g06390	Ortholog(s) have nucleolus localization
An15g06740	Ortholog(s) have structural constituent of ribosome activity, role in translation and cytosolic large ribosomal subunit, nucleus localization
An16g01480	Ortholog(s) have deoxyhypusine synthase activity, role in peptidyl-lysine modification to hypusine and cytosol, nucleus localization
An16g01820	Ortholog(s) have role in phosphate ion transport and endoplasmic reticulum, mitochondrion, plasma membrane localization
An16g03100	Ortholog(s) have role in cellular response to drug and chaperonin-containing T-complex, nucleus localization
An16g03590	Putative phosphatidylinositol/-choline transfer protein; expression enhanced by maltose
An16g04960	#N/A
An16g08440	Has domain(s) with predicted catalytic activity and role in coenzyme M biosynthetic process
An16g09200	Ortholog(s) have U5 snRNP, cytosol, spliceosomal complex localization
An16g09240	Ortholog of A. nidulans FGSC A4 : AN1405, A. fumigatus Af293 : Afu8g03950, A. oryzae RIB40 : AO090103000008, Aspergillus wentii : Aspwe1_0043787 and Aspergillus sydowii : Aspsy1_0041996
An17g00240	Putative ABC transporter
An17g00890	Ortholog(s) have role in dephosphorylation
An17g01945	Ortholog(s) have GTPase activator activity and role in actin filament organization, cytokinesis, actomyosin contractile ring assembly, hyphal growth, small GTPase mediated signal transduction, syncytium formation by plasma membrane fusion
An18g04040	Putative alkaline phosphatase
An18g04400	Ortholog(s) have role in cytoplasmic translation, filamentous growth and cytosol, nucleus, polysomal ribosome, polysome localization
An18g04590	Ortholog(s) have Rho GDP-dissociation inhibitor activity
An18g05140	Ortholog(s) have rRNA binding activity, role in conjugation with cellular fusion, regulation of cell size, ribosomal large subunit assembly and nucleolus localization
An18g05190	Ortholog(s) have histone methyltransferase activity (H4-R3 specific), protein-arginine omega-N asymmetric methyltransferase activity, protein-arginine omega-N monomethyltransferase activity
An18g06850	Ortholog(s) have protein methyltransferase activity, rRNA (guanine) methyltransferase activity, tRNA (guanine-N2-)-methyltransferase activity

## Sheet: T5SA specific
	List of T5SA-specific proteins that were not detected in T5
	AspGD annotation
An15g01760	Phosphoribosylpyrophosphate amidotransferase/amidophosphoribosyltransferase
An16g04160	Galactokinase with a predicted role in galactose catabolism; Leloir pathway enzyme
An03g01280	Ortholog(s) have cytosol localization
An08g00510	Ortholog(s) have cytosol localization
An15g06360	Ortholog(s) have cytosol localization
An18g03300	Ortholog(s) have phenylalanine-tRNA ligase activity, role in cellular response to drug, phenylalanyl-tRNA aminoacylation and cytosol, nucleus, phenylalanine-tRNA ligase complex localization
An01g04260	Cytosine deaminase
An15g02360	Acetylornithine aminotransferase
An01g08430	Ortholog(s) have mitochondrion localization
An06g01370	3-oxoadipate CoA transferase
An19g00140	Has domain(s) with predicted 3-hydroxyacyl-CoA dehydrogenase activity, NAD+ binding activity and role in fatty acid metabolic process, oxidation-reduction process
An11g00420	Ortholog(s) have phosphoprotein phosphatase activity, role in hyphal growth, negative regulation of G2/M transition of mitotic cell cycle, protein dephosphorylation and cytosol, nucleus localization
An11g11280	Dihydrolipoamide S-succinyl transferase
An12g01110	Cystathionine gamma-synthase
An06g01750	Ortholog(s) have role in actin cortical patch assembly, actin filament organization, cellular response to drug, endocytosis and cellular bud neck, cellular bud tip, cytoplasm, mating projection tip localization
An10g00510	Ortholog(s) have S-(hydroxymethyl)glutathione dehydrogenase activity, alcohol dehydrogenase (NAD) activity, hydroxymethylfurfural reductase (NADH) activity
An03g02430	Ortholog(s) have mannitol 2-dehydrogenase activity
An11g11180	Putative glutamate carboxypeptidase-like protein; repressed by growth on starch and lactate
An14g06910	Ortholog(s) have glutathione peroxidase activity, glutathione transferase activity, protein homodimerization activity and endoplasmic reticulum localization
An08g02530	Glycerol 3-phosphate phosphatase
An09g05860	Methylenetetrahydrofolate reductase (NADPH)
An02g05470	NADH-ubiquinone oxidoreductase; respiratory-chain NADH dehydrogenase
An14g03280	Ortholog(s) have dihydroxy-acid dehydratase activity, role in branched-chain amino acid biosynthetic process and intracellular localization
An03g03710	Quinate 5-dehydrogenase
An11g04180	DnaK-type molecular chaperone; ER chaperone; unfolded protein response (UPR) target gene; expression enhanced by maltose, by heat shock, DTT and by tunicamycin treatment
An11g09790	ATP sulfurylase
An01g13160	Alpha-isopropylmalate synthase
An16g07110	Acetyl-CoA hydrolase; protein levels influenced by the presence of lactate
An02g01970	Ortholog(s) have role in exonucleolytic trimming to generate mature 3'-end of 5.8S rRNA from tricistronic rRNA transcript (SSU-rRNA, 5.8S rRNA, LSU-rRNA), nuclear polyadenylation-dependent tRNA catabolic process, rRNA catabolic process
An07g03150	Ortholog(s) have cytosol, nuclear envelope localization
An11g00610	Ortholog(s) have nuclear periphery localization
An15g06110	Ortholog(s) have role in Golgi to vacuole transport and Golgi trans cisterna, endoplasmic reticulum, late endosome localization
An14g04980	Ortholog(s) have Prp19 complex, cytosol, nuclear envelope localization
An11g06670	Putative alpha subunit of assimilatory sulfite reductase
An01g00050	Has domain(s) with predicted enoyl-[acyl-carrier-protein] reductase (NADH) activity, role in fatty acid biosynthetic process, oxidation-reduction process and fatty acid synthase complex localization
An01g00200	3-oxoadipate CoA transferase
An02g04160	Mitochondrial phosphate translocator
An03g06570	Phenylacrylic acid decarboxylase; induced by sorbic acid; required for the decarboxylation of sorbic acid
An03g06590	Protein required for decarboxylation of sorbic acid
An04g04210	Glucose oxidase
An08g09450	Has domain(s) with predicted 3-hydroxyacyl-CoA dehydrogenase activity, NAD+ binding activity and role in fatty acid metabolic process, oxidation-reduction process
An08g09460	Has domain(s) with predicted heme binding, oxidoreductase activity and role in oxidation-reduction process
An08g09470	Has domain(s) with predicted electron carrier activity, heme binding, iron ion binding, monooxygenase activity, oxidoreductase activity, acting on paired donors, with incorporation or reduction of molecular oxygen activity
An13g02000	Has domain(s) with predicted catechol 1,2-dioxygenase activity, ferric iron binding activity and role in catechol-containing compound metabolic process, oxidation-reduction process
An13g02460	Protein similar to nonribosomal peptide synthases (NRPS-like), encoded in a predicted secondary metabolite gene cluster
An14g03570	Has domain(s) with predicted ATP binding, ATPase activity, coupled to transmembrane movement of substances activity, role in transport and integral to membrane localization
An15g03220	Ortholog(s) have RNA polymerase II activating transcription factor binding, disulfide oxidoreductase activity
An15g05200	Has domain(s) with predicted O-methyltransferase activity
An16g00440	Has domain(s) with predicted nucleotide binding activity
An16g01800	Has domain(s) with predicted nucleic acid binding, nucleotide binding activity
An16g02130	Ortholog(s) have role in NADH oxidation, programmed cell death and mitochondrial respiratory chain complex I, membrane segment localization
An17g00170	Ortholog of A. nidulans FGSC A4 : AN10975, A. fumigatus Af293 : Afu5g06970, A. oryzae RIB40 : AO090701000290, Aspergillus versicolor : Aspve1_0135244 and Aspergillus clavatus NRRL 1 : ACLA_010110
An17g00210	Putative oxidoreductase
An17g00370	Ortholog(s) have single-stranded telomeric DNA binding activity and cytosol localization
An17g00750	Ortholog of A. nidulans FGSC A4 : AN2236, A. fumigatus Af293 : Afu5g07310, A. oryzae RIB40 : AO090701000224, Aspergillus wentii : Aspwe1_0048016 and Aspergillus sydowii : Aspsy1_0141770
An18g01320	Pepsin family secreted protease
An18g05130	Ortholog(s) have riboflavin synthase activity, role in riboflavin biosynthetic process and cytosol, nucleus localization
An19g00170	Ortholog of Aspergillus wentii : Aspwe1_0136904, Aspergillus versicolor : Aspve1_0361454, Aspergillus niger ATCC 1015 : 46123-mRNA and Aspergillus zonatus : Aspzo1_0160231
An15g05770	Ortholog(s) have sulfite reductase (NADPH) activity, role in sulfate assimilation, sulfur amino acid biosynthetic process and cytosol, sulfite reductase complex (NADPH) localization
An01g05580	Ortholog(s) have cytosol, nucleolus localization
An01g05820	Has domain(s) with predicted catalytic activity and role in metabolic process
An01g08490	Ortholog(s) have cytosol localization
An01g10190	Ortholog(s) have mitochondrion, plasma membrane localization
An01g11390	Has domain(s) with predicted FMN binding, oxidoreductase activity and role in oxidation-reduction process
An01g12960	Ortholog(s) have butyryl-CoA dehydrogenase activity and role in fatty acid beta-oxidation using acyl-CoA dehydrogenase
An01g14330	Ortholog(s) have cytosol, nuclear membrane localization
An02g00190	Protein similar to enantiomer-selective amidase; expression repressed by tunicamycin and DTT
An02g02040	Ortholog of A. nidulans FGSC A4 : AN6228, A. fumigatus Af293 : Afu2g13290, A. oryzae RIB40 : AO090026000289, Aspergillus wentii : Aspwe1_0054052 and Aspergillus sydowii : Aspsy1_0058186
An02g03180	Ortholog(s) have RNA polymerase II core binding, TFIIF-class binding transcription factor activity, chromatin binding activity
An02g03320	3-ketoacyl-CoA thiolase
An02g04170	Ortholog of A. nidulans FGSC A4 : AN10785, A. fumigatus Af293 : Afu2g12100, A. oryzae RIB40 : AO090026000436, Aspergillus wentii : Aspwe1_0659662 and Aspergillus sydowii : Aspsy1_0151797
An02g07800	Has domain(s) with predicted 5-methyltetrahydropteroyltriglutamate-homocysteine S-methyltransferase activity and role in methionine biosynthetic process
An02g08430	Ortholog(s) have histone-arginine N-methyltransferase activity, ribosome binding activity and role in peptidyl-arginine methylation, to asymmetrical-dimethyl arginine, ribosome biogenesis
An02g09270	Has domain(s) with predicted flavin adenine dinucleotide binding, oxidoreductase activity, acting on CH-OH group of donors activity and role in oxidation-reduction process
An02g10450	Protein with similarity to GTP-binding protein Vps1p of S. cerevisiae
An02g14750	Ortholog(s) have ATP-dependent 3'-5' DNA helicase activity, chromatin binding, histone acetyltransferase activity
An03g01140	Oxalate decarboxylase
An03g01660	Vacuolar aminopeptidase Y family secreted protease; expression repressed by tunicamycin and DTT
An03g03360	Ortholog(s) have carnitine transmembrane transporter activity, carnitine:acyl carnitine antiporter activity and role in acetate catabolic process, carbon utilization, carnitine transport, fatty acid metabolic process
An03g05290	Glucan 1,3-beta-glucosidase; putative glucanotransferase; induced by caspofungin; highly expressed in germinating conidia
An04g01230	Putative cell wall organization protein
An04g03910	Ortholog(s) have U1 snRNP localization
An04g06140	Ortholog(s) have TFIID-class transcription factor binding, chromatin binding, core promoter binding, histone acetyl-lysine binding activity
An06g01190	Ortholog(s) have calcium ion binding activity
An07g02300	Ortholog(s) have RSC complex, SWI/SNF complex, cytoplasm localization
An07g03520	Has domain(s) with predicted nucleotide binding activity
An07g08390	Putative oxaloacetate acetyl hydrolase; (2R,3S)-dimethylmalate lyase (DMML)
An07g08760	Ortholog(s) have NADPH dehydrogenase activity, hormone binding, steroid binding activity, role in ergot alkaloid biosynthetic process, steroid metabolic process and cell surface, fungal-type vacuole, hyphal cell wall localization
An08g05400	Putative acetyl-CoA acetyltransferase; 3-ketoacyl-CoA thiolase; induced by fenpropimorph
An08g08820	Ortholog of A. nidulans FGSC A4 : AN5446, A. fumigatus Af293 : Afu6g13500, A. oryzae RIB40 : AO090103000340, Neosartorya fischeri NRRL 181 : NFIA_059450 and Aspergillus versicolor : Aspve1_0084095
An08g10130	Ortholog(s) have nuclear chromatin, nuclear pore localization
An11g04168	Ortholog(s) have TRC complex localization
An11g09840	Ortholog(s) have enzyme activator activity, role in iron-sulfur cluster assembly and cytosol, extrinsic to mitochondrial inner membrane, mitochondrial matrix, nucleus localization
An12g07510	Ortholog(s) have pyruvate transmembrane transporter activity, role in mitochondrial pyruvate transport and mitochondrial membrane, plasma membrane localization
An14g01560	Ortholog(s) have cytosol localization
An14g05010	Ortholog(s) have role in exonucleolytic trimming to generate mature 3'-end of 5.8S rRNA from tricistronic rRNA transcript (SSU-rRNA, 5.8S rRNA and LSU-rRNA), more
An04g02610	Succinate-semialdehyde dehydrogenase (NAD(P)+)
An07g09920	Glutamate synthase (NADH)
An16g05570	Aspartate transaminase; phenylalanine:alphaketoglutarate aminotransferase
An17g00910	Gamma-aminobutyrate transaminase
An02g07020	Putative endochitinase, class V
An04g03200	Mannose-6-phosphate isomerase
An08g06350	Mannose-6-phosphate isomerase
An12g08610	Putative glucokinase
An04g03400	Putative aldehyde dehydrogenase
An04g02670	Has domain(s) with predicted oxidoreductase activity and role in oxidation-reduction process
An18g03290	Ortholog(s) have role in asymmetric protein localization to old mitotic spindle pole body, establishment or maintenance of cytoskeleton polarity, negative regulation of septation initiation signaling
An11g02550	Putative phosphoenolpyruvate carboxykinase
An15g01920	2-methylcitrate synthase, component of the methyl citric acid cycle
An18g03570	Beta-glucosidase; repressed by growth on starch and lactate
An14g00930	Cystathionine beta-lyase
An04g02070	Putative clathrin heavy chain; expression enhanced by maltose
An02g02920	Triosephosphate isomerase
An04g05300	Fructose-2,6-bisphosphatase
An08g11070	Secreted invertase; extracellular fructofuranosidase; important as biocatalyst to derive fructooligosaccharides
An07g09590	Putative glutathione S-transferase (GST)
An14g06500	Glycerone kinase
An05g02380	Has domain(s) with predicted choline dehydrogenase activity, flavin adenine dinucleotide binding activity and role in alcohol metabolic process, oxidation-reduction process
An02g06820	Pyruvate decarboxylase; protein levels influenced by presence of starch
An04g03750	Ortholog(s) have glucose-6-phosphate 1-epimerase activity and cytoplasm, nucleus localization
An14g00690	Ortholog(s) have catalase activity, role in cellular response to heat, cellular response to hydrogen peroxide and intracellular localization
An15g01860	Malate synthase
An10g00530	Putative inositol-1-phosphate synthase; induced by growth on starch and lactate; induced by fenpropimorph
An04g05420	L-aminoadipatesemialdehyde dehydrogenase
An01g09520	Ortholog(s) have MAP kinase activity
An02g06760	Ortholog(s) have nucleus localization
An12g04760	Ortholog(s) have cytosol, mRNA cleavage and polyadenylation specificity factor complex localization
An15g00160	Ortholog(s) have cytosol, nucleus, spindle localization
An01g12550	Mannosyl-oligosaccharide 1,2-alpha-mannosidase
An02g14560	Oligosaccharyltransferase complex alpha subunit; expression enhanced by maltose; expression induced by tunicamycin and DTT
An04g03495	Ortholog(s) have dolichyl-diphosphooligosaccharide-protein glycotransferase activity, role in protein N-linked glycosylation and oligosaccharyltransferase complex localization
An07g04190	Oligosaccharyltransferase complex beta subunit; expression enhanced by maltose; expression induced by tunicamycin and DTT
An02g02020	Ortholog(s) have proton-transporting ATPase activity, rotational mechanism activity and role in cellular calcium ion homeostasis, transmembrane transport, vacuolar acidification
An02g09250	V-type proton ATPase subunit d; required for conidiation and for resistance to bafilomycinB1; reduced activity of the V-ATPase induces the cell wall stress response pathway
An09g05950	Has domain(s) with predicted ATP binding, ATPase activity, coupled to transmembrane movement of ions, phosphorylative mechanism, cation-transporting ATPase activity, metal ion binding activity
An01g12530	Manganese superoxide dismutase
An06g01660	Ortholog(s) have cytosol, mitochondrion, nucleus localization
An04g01530	Ortholog(s) have SNAP receptor activity, role in Golgi to vacuole transport, vacuole inheritance and Golgi apparatus, endoplasmic reticulum, fungal-type vacuole membrane, late endosome localization
An01g01830	Putative catalase-peroxidase
An04g03270	Ortholog(s) have cytosol, nucleus localization
An11g02610	26S proteasome Rpn7p regulatory subunit
An18g03010	Ortholog(s) have role in proteasome-mediated ubiquitin-dependent protein catabolic process and cytosol, nucleus localization
An18g05230	Ortholog(s) have role in positive regulation of RNA polymerase II transcriptional preinitiation complex assembly, proteasome regulatory particle assembly, ubiquitin-dependent protein catabolic process
An18g06230	Ortholog(s) have protein domain specific binding activity
An02g14800	Protein disulfide isomerase; expression enhanced by maltose; expression induced by tunicamycin and DTT
An01g02340	Ortholog(s) have carbonyl reductase (NADPH) activity, oxidoreductase activity, acting on the aldehyde or oxo group of donors, NAD or NADP as acceptor activity and cytosol, nucleus, ribosome localization
An15g06580	Uracil phosphoribosyltransferase
An07g01520	Ortholog(s) have cytoplasm, nuclear pore localization
An07g02170	Putative v-SNARE; expression enhanced by maltose
An11g09900	Ortholog(s) have U2 snRNP localization
An03g06550	1,4-alpha-D-glucan glucohydrolase; secreted glucoamylase; most highly expressed at the periphery of colonies; repressed by xylose and induced by maltose; AmyR dependant induction on maltose
An08g03580	1,3-beta-glucanosyltransferase; highly expressed in dormant conidia
An08g10510	Alpha,alpha-trehalose phosphate synthase (UDP-forming); transcription is constitutive and is enhanced on carbon-derepressing carbon sources; appears not to be involved in glucose sensing; highly expressed in dormant conidia
An14g04190	1,4-alpha-glucan branching enzyme
An08g08910	Has domain(s) with predicted electron carrier activity, molybdenum ion binding, oxidoreductase activity and role in oxidation-reduction process
An16g00920	Putative peroxiredoxin; peroxisomal membrane protein; expression regulated by growth on starch and lactate
An08g07890	Has domain(s) with predicted coenzyme binding, nucleotide binding, phosphogluconate dehydrogenase (decarboxylating) activity and role in pentose-phosphate shunt
An01g00120	Ortholog(s) have enoyl-[acyl-carrier-protein] reductase activity, role in aerobic respiration, fatty acid biosynthetic process and mitochondrion localization
An01g00560	Putative signal peptidase complex subunit; expression enhanced by maltose; expression induced by tunicamycin and DTT
An01g01080	Ortholog(s) have cytosol, nucleus localization
An01g01230	Ortholog of A. nidulans FGSC A4 : AN8638/cetJ, A. fumigatus Af293 : Afu2g14320, Afu3g13130, Afu4g00730, Afu8g01530, A. niger CBS 513.88 : An12g10710 and A. oryzae RIB40 : AO090113000154
An01g02830	Ortholog(s) have endoplasmic reticulum, mitochondrial outer membrane localization
An01g03090	Glucan endo-1,3-beta-D-glucosidase; beta-glucanase
An01g05660	Ortholog(s) have cell cortex localization
An01g07200	Ortholog(s) have cytoplasm localization
An01g07320	Ortholog(s) have role in ascospore formation, cellular response to biotic stimulus and cellular response to starvation, more
An01g08400	Ortholog(s) have phosphatidylinositol-3-phosphate binding, protein transporter activity and role in ascospore formation, intracellular protein transport, protein retention in Golgi apparatus, retrograde transport, endosome to Golgi
An01g08520	Sorting nexin; predicted role in autophagy
An01g08870	Ortholog(s) have role in ER to Golgi vesicle-mediated transport and ER to Golgi transport vesicle, endoplasmic reticulum, plasma membrane localization
An01g08910	Has domain(s) with predicted NADH dehydrogenase (ubiquinone) activity, electron carrier activity and membrane localization
An01g09310	Has domain(s) with predicted nucleotide binding, oxidoreductase activity and role in metabolic process
An01g10950	Ortholog of A. nidulans FGSC A4 : AN11985, A. fumigatus Af293 : Afu3g01210, A. oryzae RIB40 : AO090026000081, Aspergillus wentii : Aspwe1_0103451 and Aspergillus terreus NIH2624 : ATET_07760
An01g13350	Ortholog(s) have cytosol, nuclear envelope localization
An02g01210	Ortholog(s) have role in actin cytoskeleton organization, cell wall organization, conidium formation, hyphal growth, regulation of endocytosis, spore germination
An02g01640	Protein of unknown function
An02g03580	Protein similar to lipid metabolism protein Erg28p; expression repressed by tunicamycin and DTT
An02g03710	Has domain(s) with predicted cofactor binding, nucleotide binding activity
An02g05680	Ortholog of A. nidulans FGSC A4 : AN5353, A. fumigatus Af293 : Afu6g14470, A. oryzae RIB40 : AO090103000108, Aspergillus wentii : Aspwe1_0131073 and Aspergillus sydowii : Aspsy1_0050268
An02g06720	Glutaminase A
An02g07350	Ortholog of A. nidulans FGSC A4 : AN2894, A. fumigatus Af293 : Afu3g11550, A. oryzae RIB40 : AO090003000710, Aspergillus wentii : Aspwe1_0025131 and Aspergillus sydowii : Aspsy1_0775782
An02g07400	Ortholog(s) have DNA binding, bending, sequence-specific DNA binding activity and role in RNA polymerase III transcriptional preinitiation complex assembly, chromatin remodeling, transcription from RNA polymerase II promoter
An02g08447	#N/A
An02g09310	Ortholog(s) have plasma membrane localization
An02g09550	Putative het-c2 protein
An02g10660	S-adenosylmethionine synthetase18364712
An02g11940	Ortholog(s) have aminopeptidase activity, role in cellular response to drug, chaperone-mediated protein folding, proteolysis and cytosol, extracellular region, fungal-type vacuole lumen, ribosome localization
An02g13110	#N/A
An02g13180	Ortholog of A. nidulans FGSC A4 : AN4852, A. fumigatus Af293 : Afu2g00430/exg9, Afu3g07520/exg7, A. oryzae RIB40 : AO090020000144 and Aspergillus wentii : Aspwe1_0157603
An02g13920	Ortholog(s) have ubiquitin thiolesterase activity, ubiquitin-specific protease activity, role in protein deubiquitination and cytosol, nucleus localization
An03g02780	Has domain(s) with predicted electron carrier activity, oxidoreductase activity and role in oxidation-reduction process
An03g02830	Phosphatidylserine decarboxylase
An03g03750	Laccase-like multicopper oxidase; expressed in germinating conidia
An03g04230	Ortholog(s) have cytosol, nucleus localization
An03g05300	Tannin acyl hydrolase with a predicted role in tannic acid degradation
An03g06960	Predicted actin-binding protein involved in endocytosis
An04g00410	Putative dipeptidyl peptidase III
An04g02570	Ortholog(s) have role in mitochondrial respiratory chain complex IV assembly, mitochondrial respiratory chain supercomplex assembly
An04g03330	Ortholog(s) have cytosol, nucleus localization
An04g03500	Ortholog of A. nidulans FGSC A4 : AN1682, A. fumigatus Af293 : Afu4g08680, A. oryzae RIB40 : AO090023000689, Aspergillus wentii : Aspwe1_0075630 and Aspergillus sydowii : Aspsy1_0038709
An04g03830	Glycosylphosphatidylinositol-anchored cell wall protein
An04g03930	Putative zinc aminopeptidase
An04g05380	Ortholog(s) have role in cellular response to cadmium ion, detoxification of cadmium ion and cytosol, nucleus localization
An04g05790	Protein of unknown function
An04g06870	Ortholog(s) have extracellular region localization
An04g07030	Ortholog(s) have role in cellular response to cadmium ion, detoxification of cadmium ion, positive regulation of conjugation with cellular fusion and cytosol, nucleus localization
An04g08730	Ortholog(s) have endoplasmic reticulum, extracellular region localization
An04g08830	COPII vesicle membrane component; expression enhanced by maltose
An04g09030	Ortholog(s) have succinate:fumarate antiporter activity, role in acetate catabolic process, carbon utilization, fatty acid catabolic process, fumarate transport, succinate transport and mitochondrion, plasma membrane localization
An04g09080	Ortholog of A. nidulans FGSC A4 : AN5649, AN1674, AN0384, AN1268, AN7262, A. fumigatus Af293 : Afu1g01700, Afu2g17000, Afu4g08730, Afu4g13630, Afu1g10012 and A. niger CBS 513.88 : An01g09380, An01g06520, An04g03600
An05g00900	Has domain(s) with predicted lipid binding activity
An07g00110	#N/A
An07g01580	Ortholog(s) have cytosol, nuclear envelope localization
An07g02770	Protein of unknown function
An07g03630	Ortholog of A. nidulans FGSC A4 : AN8821, A. fumigatus Af293 : Afu5g09350, A. oryzae RIB40 : AO090020000551, Aspergillus wentii : Aspwe1_0048229 and Aspergillus sydowii : Aspsy1_0060977
An07g03740	Ortholog(s) have endoplasmic reticulum localization
An07g03760	Ortholog(s) have cytosol localization
An07g03880	Putative vacuolar serine proteinase; putative signal sequence for transport into the endoplasmic reticulum; secreted protein
An07g06030	COPI complex, gamma subunit; expression enhanced by maltose
An07g07790	Ortholog(s) have nuclear periphery localization
An07g08190	Ortholog(s) have cytosol, nucleus localization
An07g09830	Ortholog of A. nidulans FGSC A4 : AN5141, A. fumigatus Af293 : Afu1g07280, A. oryzae RIB40 : AO090012000982, Aspergillus wentii : Aspwe1_0172497 and Aspergillus sydowii : Aspsy1_0033440
An08g00210	Glycerol 3-phosphate dehydrogenase (FAD-dependent sn-glycerol-3-phosphate dehydrogenase)
An08g01590	Ortholog(s) have mitochondrial membrane localization
An08g06670	Ortholog(s) have role in actin cortical patch assembly, septin cytoskeleton organization and cellular bud neck, cellular bud tip, mating projection base, mating projection tip localization
An08g08290	Ortholog of A. oryzae RIB40 : AO090023000947, Neosartorya fischeri NRRL 181 : NFIA_000700, NFIA_055170, NFIA_100540 and Aspergillus wentii : Aspwe1_0022285, Aspwe1_0024590, Aspwe1_0157022
An08g08600	Protein of unknown function; expression repressed by tunicamycin and DTT
An08g09000	Putative ubiquitin like protein; expression induced by tunicamycin and DTT
An08g09700	Ortholog of S. cerevisiae : AAD14, A. nidulans FGSC A4 : AN5887, AN1616, AN4831, A. fumigatus Af293 : Afu2g11250 and A. oryzae RIB40 : AO090026000525, AO090005000474, AO090113000193
An08g10610	Ortholog(s) have mitochondrial membrane localization
An09g03440	Ortholog of A. nidulans FGSC A4 : AN7587, A. fumigatus Af293 : Afu2g15180, A. oryzae RIB40 : AO090012000301, Aspergillus wentii : Aspwe1_0054076 and Aspergillus sydowii : Aspsy1_0058595
An09g03560	Ortholog(s) have intracellular localization
An09g04850	Putative p-sulfobenzyl alcohol dehydrogenase
An09g04890	Ortholog(s) have SNAP receptor activity, role in endocytosis, vesicle fusion and Golgi apparatus, SNARE complex, cell septum, endoplasmic reticulum, endosome, trans-Golgi network localization
An09g05120	Triacylglycerol lipase
An09g05300	Ortholog(s) have sequence-specific DNA binding activity
An09g05490	p24 family protein; expression enhanced by maltose
An09g05670	NAD pyrophosphatase
An09g06270	Ortholog(s) have Golgi apparatus localization
An09g06580	Has domain(s) with predicted nucleic acid binding, nucleotide binding activity, role in transport and intracellular localization
An09g06695	#N/A
An09g06800	Putative leucyl aminopeptidase
An10g00570	Has domain(s) with predicted nucleotide binding, oxidoreductase activity, zinc ion binding activity and role in oxidation-reduction process
An10g00800	Putative adenosine permease; expression repressed by tunicamycin and DTT
An11g00410	Ortholog(s) have intracellular localization
An11g00860	Ortholog(s) have role in cordyol C metabolic process, diorcinol metabolic process, orcinol metabolic process and sexual sporulation resulting in formation of a cellular spore, more
An11g00890	Ortholog of A. oryzae RIB40 : AO090023000241, Neosartorya fischeri NRRL 181 : NFIA_056230, Aspergillus wentii : Aspwe1_0039389 and Aspergillus clavatus NRRL 1 : ACLA_084080
An11g00910	Ortholog(s) have role in sexual sporulation resulting in formation of a cellular spore, sporocarp development involved in sexual reproduction and nucleus localization
An11g01390	Phosphoglycerate dehydrogenase
An11g01750	Ortholog of Aspergillus tubingensis : Asptu1_0124317, Aspergillus brasiliensis : Aspbr1_0025232 and Aspergillus kawachii : Aspka1_0174269
An11g02400	Has domain(s) with predicted ATP binding, lysine-tRNA ligase activity, nucleic acid binding activity, role in lysyl-tRNA aminoacylation and cytoplasm localization
An11g03110	Has domain(s) with predicted metal ion binding, oxidoreductase activity and role in oxidation-reduction process
An11g04640	Ortholog(s) have intracellular localization
An11g05460	Ortholog(s) have actin filament binding activity and role in actin cytoskeleton organization, barbed-end actin filament capping, cellular protein localization, mitotic cytokinesis, regulation of cell shape
An11g07650	Ortholog(s) have thioredoxin peroxidase activity, role in cell redox homeostasis, cellular response to oxidative stress, response to cadmium ion and mitochondrion localization
An11g07960	Putative glutaminase
An11g07970	Ortholog of A. nidulans FGSC A4 : AN10946, A. fumigatus Af293 : Afu6g09920, A. oryzae RIB40 : AO090001000626, Neosartorya fischeri NRRL 181 : NFIA_055650 and Aspergillus wentii : Aspwe1_0045804
An11g08510	NADPH dehydrogenase (quinone) (NADPH oxidase)
An11g09580	Ortholog of A. nidulans FGSC A4 : AN4786, A. fumigatus Af293 : Afu3g06750, A. oryzae RIB40 : AO090020000322, Aspergillus wentii : Aspwe1_0562759 and Aspergillus sydowii : Aspsy1_0147721
An11g10320	Predicted actin-binding protein involved in endocytosis
An11g10740	Ortholog(s) have cytosol, exosome (RNase complex), mitotic spindle pole body, nucleus localization
An12g00730	Ortholog(s) have nucleus localization
An12g00790	Stress-induced protein
An12g02680	Ortholog of A. nidulans FGSC A4 : AN11765, A. fumigatus Af293 : Afu3g07625, A. niger CBS 513.88 : An02g12900, An04g10150 and A. oryzae RIB40 : AO090020000130, AO090023000386
An12g03760	Ortholog of A. niger CBS 513.88 : An12g03780, An12g03770, Aspergillus wentii : Aspwe1_0168652 and Aspergillus niger ATCC 1015 : 54032-mRNA, 54033-mRNA, 54034-mRNA
An12g04700	Ortholog(s) have exopeptidase activity
An12g04830	Ortholog(s) have role in retrograde vesicle-mediated transport, Golgi to ER and COPI vesicle coat, cytosol, nucleus localization
An12g07715	Has domain(s) with predicted oxidoreductase activity, role in oxidation-reduction process and mitochondrion localization
An12g09650	Ortholog(s) have cytosol, nucleus localization
An12g09950	Putative alcohol dehydrogenase
An12g10830	Protein of unknown function
An13g00290	Ortholog(s) have protein binding, bridging activity and role in actin cortical patch assembly, axial cellular bud site selection, bipolar cellular bud site selection, endocytosis, unidimensional cell growth
An13g00760	Tropomyosin
An13g01660	Ortholog of Neosartorya fischeri NRRL 181 : NFIA_025910, NFIA_100400, Aspergillus wentii : Aspwe1_0040579, Aspergillus versicolor : Aspve1_0034609, Aspve1_0036118 and Aspergillus niger ATCC 1015 : 54813-mRNA
An13g01920	Acetyl-CoA C-acetyltransferase, acetoacetyl-CoA thiolase
An14g00010	Putative Rab GTPase; required for protein secretion on glucose but not on maltodextrin as carbon source; induced by caspofungin
An14g00990	Enoyl-CoA hydratase; peroxisomal multifunctional beta-oxidation protein; induced by fenpropimorph
An14g02470	Sedolisin family secreted protease
An14g02870	Succinate-semialdehyde dehydrogenase (NAD(P)+)
An14g03010	Has domain(s) with predicted sequence-specific DNA binding, sequence-specific DNA binding transcription factor activity and role in regulation of transcription, DNA-dependent
An14g03890	Ortholog(s) have cytoplasmic mRNA processing body, cytosol localization
An14g05420	Ortholog of A. nidulans FGSC A4 : AN2703, A. fumigatus Af293 : Afu5g13990, A. oryzae RIB40 : AO090113000104, Aspergillus wentii : Aspwe1_0453318 and Aspergillus sydowii : Aspsy1_0155176
An14g06730	Ortholog(s) have endoplasmic reticulum localization
An15g00250	Ortholog(s) have role in posttranslational protein targeting to membrane, protein insertion into ER membrane and TRC complex, nucleus localization
An15g01280	Putative peroxisomal delta3,delta2-enoyl-CoA isomerase
An15g01780	2-methylcitrate hydrolyase/2-methylcitrate dehydratase
An15g04820	Has domain(s) with predicted choline dehydrogenase activity, flavin adenine dinucleotide binding activity and role in alcohol metabolic process, oxidation-reduction process
An15g05890	Putative aldehyde dehydrogenase
An15g06030	Ortholog(s) have glutathione transferase activity
An15g06180	Ortholog(s) have cytosol, nuclear envelope localization
An16g01880	Lysophospholipase; expression repressed by tunicamycin and DTT
An16g02170	Has domain(s) with predicted catalytic activity
An16g02250	Ortholog(s) have exopeptidase activity
An16g03500	Ortholog of A. nidulans FGSC A4 : AN5004, Aspergillus wentii : Aspwe1_0024962, Aspergillus clavatus NRRL 1 : ACLA_037640 and Aspergillus niger ATCC 1015 : 41113-mRNA
An16g03720	Ortholog(s) have intracellular localization
An16g03740	Regulatory subunit of the cAPM-dependent protein kinase; highly expressed in dormant conidia
An16g04050	Ortholog of A. oryzae RIB40 : AO090001000253, AO090011000252, Aspergillus brasiliensis : Aspbr1_0036278, Aspergillus flavus NRRL 3357 : AFL2T_07482 and Aspergillus versicolor : Aspve1_0047496
An16g04420	Ortholog(s) have role in cellular response to salt stress, reciprocal meiotic recombination and endoplasmic reticulum, mitochondrion, plasma membrane localization
An16g04430	Ortholog(s) have enzyme activator activity, heme binding activity, role in ergosterol biosynthetic process, regulation of ergosterol biosynthetic process and endoplasmic reticulum, endosome localization
An16g04910	Ortholog(s) have ATP-dependent NAD(P)H-hydrate dehydratase activity, role in nicotinamide nucleotide metabolic process and cytosol localization
An16g05340	Putative enoyl-(acyl carrier protein) reductase; induced by fenpropimorph
An16g06100	Putative glutathione-S-transferase; repressed by growth on starch and lactate
An16g06820	Ortholog of A. nidulans FGSC A4 : AN6059, A. fumigatus Af293 : Afu2g09470, A. oryzae RIB40 : AO090011000717, Aspergillus wentii : Aspwe1_0054380 and Aspergillus sydowii : Aspsy1_0045140
An16g07150	Succinate dehydrogenase
An16g07210	Ortholog(s) have role in cellular response to DNA damage stimulus, cleistothecium development, conidiophore development, conidium formation, entrainment of circadian clock by photoperiod and hyphal growth, more
An18g03200	Ortholog(s) have ATP binding activity
An18g03980	Putative glutamate carboxypeptidase II
An18g04010	Has domain(s) with predicted DNA binding, zinc ion binding activity and intracellular localization
An18g04030	Ortholog(s) have cytosol localization
An18g04580	Has domain(s) with predicted DNA binding, sequence-specific DNA binding transcription factor activity and role in regulation of transcription, DNA-dependent
An18g04800	Has domain(s) with predicted intramolecular lyase activity
An18g05000	Ortholog of A. nidulans FGSC A4 : AN10518, A. fumigatus Af293 : Afu1g06350, A. oryzae RIB40 : AO090001000412, Neosartorya fischeri NRRL 181 : NFIA_018360 and Aspergillus wentii : Aspwe1_0038230
An18g05060	Ortholog(s) have RSC complex, SWI/SNF complex, cytosol localization
An18g05500	Ortholog(s) have extracellular region localization
An18g05850	Ortholog(s) have cytosol, nucleus localization
An18g05890	Ortholog(s) have protein serine/threonine phosphatase activity and role in cellular response to cadmium ion, cellular response to drug, positive regulation of catalytic activity, protein dephosphorylation
An18g06390	Ortholog of A. nidulans FGSC A4 : AN5764, A. fumigatus Af293 : Afu6g06670, A. oryzae RIB40 : AO090003000043, Aspergillus wentii : Aspwe1_0170253 and Aspergillus sydowii : Aspsy1_0030199
An18g06490	Ortholog(s) have endoplasmic reticulum localization
An19g00150	#N/A
