# Supplementary material for: Metabolic activity in dormant conidia of Aspergillus niger and developmental changes during conidial outgrowth
Source: Fungal Genet Biol. 2016 Sep;94:23–31. doi: 10.1016/j.fgb.2016.07.002 (PMC4981222; doi:10.1016/j.fgb.2016.07.002)
Supplement: Supplementary data 3 [file mmc3.xlsx]

## Sheet: T0-T1 UP
GO term	Biological process	p-value	FDR	node type	sP	rP	sN	rN	genes enriched
GO:0044237	cellular metabolic process	1.49218e-09	5.93068e-08	nonTerminalNode	838	1157	498	1047	An09g02720,An02g07250,An02g12390,An15g00930,An18g06220,An02g06120,An15g06260,An15g01480,An17g02340,An11g09400,An15g00610,An02g03250,An14g06850,An02g14360,An17g02380,An08g04470,An04g01850,An07g08390,An11g10540,An02g04220,An08g05100,An11g09670,An02g14340,An04g07250,An17g01825,An11g11210,An14g03780,An08g00510,An18g05980,An12g03960,An15g06190,An03g03590,An01g02690,An02g14830,An02g04300,An01g07640,An1…
GO:0009206	purine ribonucleoside triphosphate biosynthetic process	3.038e-06	5.75516e-05	nonTerminalNode	13	0	1323	2204	An11g09400,An02g04520,An07g06560,An14g04180,An16g08550,An01g04930,An15g01700,An16g07410,An02g06240,An16g07290,An15g01710,An01g04630,An01g10880,
GO:0080090	regulation of primary metabolic process	0.00181821	0.0127087	nonTerminalNode	141	168	1195	2036	An08g10140,An09g02720,An04g00490,An02g12390,An17g01280,An12g01350,An12g04670,An07g06980,An15g00750,An14g06190,An16g01810,An08g05200,An16g01760,An01g04050,An01g05780,An01g02210,An17g02320,An15g00210,An07g06520,An14g00330,An04g07250,An15g00140,An14g04720,An17g01825,An04g01310,An18g05980,An07g04540,An03g03590,An02g13840,An02g12040,An18g06840,An11g11030,An02g14750,An17g02120,An07g03390,An15g00900,An0…
GO:0000967	rRNA 5'-end processing	2.1314e-07	5.68466e-06	nonTerminalNode	24	4	1312	2200	An04g01900,An04g08790,An01g03080,An02g01600,An11g01850,An01g05560,An18g06710,An01g05540,An11g10540,An08g09160,An09g05270,An02g06750,An08g03460,An14g03620,An02g09260,An15g06390,An16g08220,An01g03760,An14g05390,An02g14360,An16g07300,An16g08860,An01g05500,An04g00070,
GO:0042375	quinone cofactor metabolic process	0.00101071	0.00793745	nonTerminalNode	9	1	1327	2203	An01g08500,An11g09930,An11g06600,An11g10370,An15g00930,An07g05610,An11g06590,An04g06490,An06g01460,
GO:0046483	heterocycle metabolic process	0.000185653	0.00206769	nonTerminalNode	100	100	1236	2104	An14g03370,An17g01330,An09g05670,An05g00120,An07g02210,An16g07410,An18g03060,An11g09400,An15g00610,An11g06590,An02g12420,An02g13550,An01g13920,An02g04020,An11g00470,An17g01925,An12g08400,An07g06560,An12g00320,An02g02170,An08g05100,An13g00440,An18g02230,An15g06740,An13g01080,An15g00140,An15g01760,An01g04930,An02g06240,An17g01480,An01g12570,An17g01640,An18g02970,An16g07400,An04g03120,An15g06730,An1…
GO:0006139	nucleobase, nucleoside, nucleotide and nucleic acid metabolic process	1.00381e-24	1.45338e-22	nonTerminalNode	453	408	883	1796	An18g03150,An09g02720,An02g12390,An18g01610,An02g06050,An07g06980,An15g00750,An15g06260,An11g09400,An15g01480,An17g02340,An02g14640,An04g03910,An08g05200,An14g06850,An01g04050,An02g14360,An16g03090,An17g02380,An01g05780,An01g02210,An04g01850,An07g06560,An02g06130,An11g10540,An02g04220,An01g03160,An16g03130,An11g09670,An16g01560,An02g14340,An04g09010,An11g06660,An04g07250,An14g04720,An17g01825,An1…
GO:0001522	pseudouridine synthesis	0.000406204	0.00386588	nonTerminalNode	8	0	1328	2204	An01g10270,An12g00900,An15g06730,An02g09220,An12g03720,An09g06170,An17g02170,An08g06650,
GO:0009141	nucleoside triphosphate metabolic process	0.00114491	0.00869409	nonTerminalNode	19	9	1317	2195	An17g02287,An02g04520,An07g06560,An16g08550,An01g04930,An02g06240,An16g07410,An01g04040,An18g02090,An08g06130,An11g09400,An09g05870,An14g04180,An15g01700,An16g07290,An15g01710,An01g04630,An01g10880,An03g01310,
GO:0006122	mitochondrial electron transport, ubiquinol to cytochrome c	0.0076206	0.0417485	terminalNode	5	0	1331	2204	An01g06180,An04g05220,An14g04080,An09g06650,An04g01200,
GO:0006407	rRNA export from nucleus	0.000169682	0.00193227	terminalNode	11	1	1325	2203	An18g05810,An18g04180,An12g01350,An01g13190,An13g01070,An16g04940,An02g09200,An06g01870,An08g08740,An02g12610,An18g03310,
GO:0042773	ATP synthesis coupled electron transport	0.00101071	0.00793745	nonTerminalNode	9	1	1327	2203	An14g04170,An14g04080,An09g06650,An02g12770,An01g06180,An04g05220,An09g03990,An02g09930,An04g01200,
GO:0060255	regulation of macromolecule metabolic process	0.000372457	0.00371847	nonTerminalNode	139	156	1197	2048	An08g10140,An09g02720,An04g00490,An02g12390,An17g01280,An12g01350,An12g04670,An07g06980,An15g00750,An14g06190,An16g01810,An08g05200,An16g01760,An01g04050,An01g05780,An01g02210,An17g02320,An15g00210,An07g06520,An14g00330,An04g07250,An15g00140,An14g04720,An17g01825,An04g01310,An18g05980,An07g04540,An03g03590,An02g13840,An02g12040,An18g06840,An11g11030,An02g14750,An17g02120,An07g03390,An15g00900,An0…
GO:0046467	membrane lipid biosynthetic process	0.0016462	0.0115863	nonTerminalNode	10	2	1326	2202	An16g03650,An08g03450,An04g00600,An02g09910,An06g01540,An15g00630,An01g07640,An11g00990,An01g10030,An08g04100,
GO:0044249	cellular biosynthetic process	1.89428e-13	1.32404e-11	nonTerminalNode	444	485	892	1719	An09g02720,An02g12390,An15g00930,An18g06220,An05g00120,An18g01610,An07g06980,An15g00750,An02g06120,An15g06260,An11g09400,An17g02340,An16g08490,An15g00610,An02g14640,An08g05200,An02g03250,An14g06850,An01g04050,An17g02380,An08g04470,An01g05780,An01g02210,An08g02210,An04g01850,An07g06560,An03g03520,An07g06520,An08g05100,An16g03130,An11g06660,An04g07250,An13g01080,An17g01825,An14g04720,An01g08410,An1…
GO:0071840	cellular component organization or biogenesis	2.14234e-09	8.19346e-08	nonTerminalNode	467	564	869	1640	An09g02720,An15g01480,An14g06850,An02g14360,An17g02380,An08g04470,An14g00880,An03g06950,An08g06090,An11g10540,An02g04220,An02g01270,An11g09670,An02g14340,An04g07250,An17g01825,An11g11210,An18g05980,An17g00240,An12g00510,An07g02960,An12g04870,An02g10740,An07g03390,An02g06440,An01g13400,An08g10060,An06g01690,An04g02550,An01g09050,An11g06650,An02g01600,An02g05650,An16g08030,An11g11150,An04g00020,An0…
GO:0022613	ribonucleoprotein complex biogenesis	9.99289e-53	1.01278e-49	nonTerminalNode	188	30	1148	2174	An08g02870,An03g04990,An04g02000,An12g04670,An12g01350,An01g13190,An12g08800,An02g06050,An15g00750,An09g06180,An18g03000,An01g06040,An15g01480,An02g09260,An02g01970,An07g02690,An01g04050,An16g04940,An02g14360,An16g03090,An07g06760,An16g08860,An18g06260,An07g07790,An01g05780,An08g07790,An16g04930,An08g02210,An02g14950,An08g01230,An18g06710,An02g06130,An02g13900,An17g01975,An01g05540,An01g12640,An1…
GO:0006360	transcription from RNA polymerase I promoter	2.03019e-08	6.53205e-07	nonTerminalNode	23	2	1313	2202	An01g03560,An11g01770,An04g00490,An02g05460,An11g09370,An02g03180,An07g05380,An08g09160,An01g02200,An04g06120,An18g03770,An08g01770,An01g07250,An18g05380,An04g03300,An17g00900,An01g11950,An18g02960,An15g00700,An01g05610,An07g08590,An02g02900,An17g02040,
GO:0000462	maturation of SSU-rRNA from tricistronic rRNA transcript (SSU-rRNA, 5.8S rRNA, LSU-rRNA)	4.73714e-21	5.64834e-19	nonTerminalNode	59	4	1277	2200	An04g01900,An01g03080,An02g01600,An11g01850,An01g00150,An02g03350,An02g06050,An08g08740,An07g05380,An09g06180,An08g09160,An09g05270,An18g03000,An08g03460,An04g05850,An17g01630,An02g09260,An15g01160,An14g05390,An18g05080,An02g14360,An02g04830,An11g04500,An07g06760,An16g08860,An16g07300,An02g13840,An17g02390,An18g06260,An07g08590,An12g04910,An18g04230,An04g08790,An12g00510,An01g05560,An02g06130,An0…
GO:0032196	transposition	0.000567399	0.00508902	nonTerminalNode	19	8	1317	2196	An04g06040,An15g00960,An04g00490,An02g08700,An07g05620,An02g03180,An18g06160,An07g07850,An04g03820,An07g08900,An08g01770,An07g03390,An04g03300,An17g02080,An11g00840,An16g07120,An17g02380,An08g03240,An02g02900,
GO:0018130	heterocycle biosynthetic process	0.00459669	0.0278134	nonTerminalNode	63	65	1273	2139	An05g00120,An16g07410,An11g09400,An15g00610,An01g13920,An02g04020,An07g06560,An12g00320,An02g02170,An08g05100,An13g00440,An13g01080,An15g00140,An15g01760,An01g04930,An02g06240,An01g12570,An17g01480,An17g01640,An18g02970,An16g07400,An04g03120,An15g06730,An14g04300,An08g07420,An07g10040,An02g14890,An03g04280,An01g04250,An03g02920,An11g02430,An01g07260,An13g00660,An04g06020,An04g08330,An14g04180,An0…
GO:0006626	protein targeting to mitochondrion	0.00659088	0.0374221	terminalNode	18	11	1318	2193	An02g01750,An01g12210,An16g02470,An14g00880,An01g04280,An01g03640,An15g00190,An08g07360,An13g00670,An02g10740,An16g05090,An08g01650,An08g04070,An02g01360,An07g07880,An12g04940,An01g07190,An02g04260,
GO:0071027	nuclear RNA surveillance	0.000415768	0.00386588	nonTerminalNode	10	1	1326	2203	An01g07520,An07g08320,An14g05010,An02g01970,An11g10740,An08g06790,An04g01570,An07g06510,An11g10750,An12g04560,
GO:0032543	mitochondrial translation	0.00017973	0.00202396	terminalNode	17	5	1319	2199	An16g09250,An02g07260,An11g11240,An12g00130,An12g01480,An01g08490,An07g04800,An17g01977,An15g00420,An18g05570,An04g03060,An15g06680,An17g01955,An04g03110,An16g03130,An04g02550,An08g04470,
GO:0072522	purine-containing compound biosynthetic process	1.17454e-05	0.000185999	nonTerminalNode	22	6	1314	2198	An01g13920,An02g04020,An02g09960,An15g01760,An02g04520,An07g06560,An16g08550,An01g04930,An16g07410,An02g06240,An12g00320,An14g00280,An11g09400,An12g04800,An14g04180,An08g02700,An15g01700,An07g10100,An01g04630,An15g01710,An16g07290,An01g10880,
GO:0033108	mitochondrial respiratory chain complex assembly	0.00368795	0.0228608	terminalNode	9	2	1327	2202	An08g01550,An12g00650,An11g09985,An15g01270,An04g00200,An01g05570,An12g07550,An02g12620,An04g01200,
GO:0006400	tRNA modification	0.000227008	0.00249905	nonTerminalNode	34	21	1302	2183	An01g10270,An15g00230,An01g11720,An12g07960,An01g03350,An09g04530,An18g03060,An02g11460,An01g12180,An02g09220,An12g03720,An16g02140,An01g07390,An01g07400,An01g02210,An12g04810,An12g00900,An15g06730,An07g03280,An01g10700,An14g04300,An15g00210,An12g08400,An15g01000,An01g03360,An01g02100,An01g12800,An01g00070,An18g03220,An16g01560,An02g12030,An18g06850,An17g01660,An11g06660,
GO:0046519	sphingoid metabolic process	0.00812717	0.0434664	terminalNode	8	2	1328	2202	An16g03650,An08g03450,An04g00600,An16g03590,An01g14200,An01g07640,An11g00990,An15g00630,
GO:0051252	regulation of RNA metabolic process	0.00122264	0.00914091	nonTerminalNode	90	95	1246	2109	An09g02720,An04g00490,An02g12390,An01g00140,An03g04320,An15g00750,An16g01810,An08g05200,An16g01760,An07g10400,An01g05780,An15g03710,An01g02210,An17g02320,An17g02130,An15g00210,An18g05190,An14g00330,An04g03300,An07g04000,An12g08730,An04g07250,An14g04720,An17g01825,An08g03870,An04g01310,An09g04530,An03g03590,An01g07400,An02g12040,An18g06840,An07g06050,An02g09610,An12g04860,An02g14750,An04g06120,An0…
GO:0009150	purine ribonucleotide metabolic process	0.00119162	0.00897922	nonTerminalNode	20	10	1316	2194	An02g04020,An15g01760,An02g04520,An07g06560,An16g08550,An01g04930,An16g07410,An02g06240,An01g04040,An18g02090,An08g06130,An14g00280,An11g09400,An14g04180,An15g01700,An01g04630,An15g01710,An16g07290,An07g10100,An01g10880,
GO:0000478	endonucleolytic cleavage involved in rRNA processing	9.32518e-11	4.8467e-09	nonTerminalNode	33	4	1303	2200	An04g01900,An01g03080,An02g01600,An11g01850,An01g00150,An02g03350,An08g08740,An08g09160,An09g05270,An08g03460,An02g09260,An14g05390,An02g14360,An16g07300,An16g08860,An18g04230,An04g08790,An01g05560,An18g06710,An02g09200,An01g05540,An11g10540,An13g01010,An02g06750,An18g06750,An14g03620,An16g08220,An15g06390,An01g03760,An11g09670,An01g05500,An04g00070,An08g06650,
GO:0050658	RNA transport	0.000409171	0.00386588	nonTerminalNode	28	16	1308	2188	An12g01350,An01g13190,An04g00020,An08g08740,An02g12610,An07g01580,An07g03150,An16g04940,An08g00520,An11g01570,An07g07790,An18g04180,An02g09200,An18g04840,An08g07360,An10g00360,An01g04310,An18g05810,An18g05830,An18g05190,An04g05630,An11g00610,An13g01070,An18g02140,An06g01870,An18g03310,An08g04900,An14g02210,
GO:0008152	metabolic process	0.000271497	0.00286627	nonTerminalNode	872	1309	464	895	An02g07250,An15g00930,An14g01590,An15g01480,An17g02340,An15g00610,An14g06850,An02g14360,An17g02380,An07g08390,An02g14340,An04g07250,An17g01825,An11g11210,An18g05980,An12g03960,An01g02690,An01g07640,An12g00510,An07g02960,An07g03170,An14g00900,An12g04870,An07g04130,An08g04890,An08g10060,An16g08370,An06g01690,An04g02550,An01g09050,An09g02800,An16g08030,An11g02430,An11g11150,An01g04280,An09g05380,An1…
GO:0008298	intracellular mRNA localization	0.00579536	0.0333727	terminalNode	7	1	1329	2203	An15g00390,An11g04360,An18g03150,An08g06050,An11g10740,An04g01570,An11g10750,
GO:0008033	tRNA processing	4.98844e-06	8.56913e-05	nonTerminalNode	45	25	1291	2179	An15g00230,An12g08800,An15g03230,An18g03060,An02g11460,An01g12180,An07g03150,An01g02210,An12g04810,An01g10700,An15g00210,An12g08400,An15g01000,An01g10770,An01g10760,An04g05630,An16g01560,An18g06850,An17g01660,An11g06660,An01g10270,An01g11720,An01g03350,An12g07960,An09g04530,An11g00750,An02g09220,An12g03720,An16g02140,An01g07390,An08g01480,An01g07400,An16g08620,An15g06730,An12g00900,An14g04300,An0…
GO:0015986	ATP synthesis coupled proton transport	3.038e-06	5.75516e-05	terminalNode	13	0	1323	2204	An11g09400,An02g04520,An07g06560,An14g04180,An16g08550,An01g04930,An15g01700,An16g07410,An02g06240,An16g07290,An15g01710,An01g04630,An01g10880,
GO:0016071	mRNA metabolic process	0.000162974	0.00189855	nonTerminalNode	52	40	1284	2164	An07g08320,An01g12330,An02g08090,An11g10750,An02g06570,An02g13910,An16g01810,An04g03910,An01g03050,An14g06850,An11g00500,An04g06670,An11g01570,An08g01230,An16g07850,An01g08240,An11g02520,An11g04210,An14g04950,An08g06790,An01g10140,An17g00850,An15g05680,An14g04940,An02g14340,An02g10190,An04g09010,An14g02210,An11g04510,An11g11210,An01g11960,An15g03420,An11g06760,An14g05010,An11g10740,An08g01480,An0…
GO:0006414	translational elongation	0.000315167	0.00322648	nonTerminalNode	12	2	1324	2202	An08g10140,An07g06520,An07g02650,An15g02440,An14g01560,An12g01350,An02g05700,An18g04840,An04g01940,An08g00970,An02g13840,An01g02900,
GO:0043414	macromolecule methylation	6.30488e-07	1.35957e-05	nonTerminalNode	30	9	1306	2195	An17g01825,An09g02720,An07g05620,An12g07960,An01g00140,An02g03180,An03g04320,An18g03060,An02g11460,An01g12180,An14g06850,An12g04740,An16g02140,An01g07390,An01g07400,An02g02900,An18g06840,An17g02040,An17g02320,An11g04860,An07g03280,An12g08400,An01g12230,An15g00890,An01g12700,An01g00070,An18g02230,An16g01560,An18g06850,An11g06660,
GO:0009260	ribonucleotide biosynthetic process	0.00010789	0.00137542	nonTerminalNode	19	6	1317	2198	An02g04020,An15g01760,An02g04520,An07g06560,An16g08550,An01g04930,An16g07410,An02g06240,An14g00280,An11g09400,An12g03570,An14g04180,An15g01700,An07g10100,An15g01710,An01g04630,An16g07290,An03g01310,An01g10880,
GO:0032259	methylation	6.30488e-07	1.35957e-05	nonTerminalNode	30	9	1306	2195	An09g02720,An17g01825,An07g05620,An12g07960,An01g00140,An02g03180,An03g04320,An18g03060,An02g11460,An01g12180,An12g04740,An14g06850,An16g02140,An01g07390,An01g07400,An02g02900,An18g06840,An17g02040,An17g02320,An11g04860,An07g03280,An12g08400,An01g12230,An15g00890,An01g12700,An01g00070,An18g02230,An16g01560,An18g06850,An11g06660,
GO:0007005	mitochondrion organization	1.21167e-09	5.11676e-08	nonTerminalNode	75	40	1261	2164	An02g01750,An16g02470,An15g01270,An01g04280,An07g10010,An02g11800,An12g00130,An14g04870,An15g05790,An07g01960,An01g08490,An07g04800,An04g03060,An17g01955,An14g04830,An10g00450,An14g06560,An02g04260,An08g04470,An14g00880,An02g07260,An09g06670,An03g06950,An02g03770,An15g00190,An08g10530,An08g07360,An15g01020,An08g01550,An08g00950,An07g07880,An15g06680,An01g07190,An16g03130,An02g12620,An14g06000,An0…
GO:0000459	exonucleolytic trimming involved in rRNA processing	0.000169682	0.00193227	nonTerminalNode	11	1	1325	2203	An01g07520,An07g08320,An14g05010,An02g01970,An11g10740,An08g10060,An15g03230,An04g01570,An07g06510,An11g10750,An12g04560,
GO:0009165	nucleotide biosynthetic process	0.00381457	0.0235736	nonTerminalNode	30	23	1306	2181	An15g01760,An17g01330,An01g04930,An02g06240,An16g07410,An02g14880,An11g09400,An09g05870,An14g04180,An07g09110,An16g07290,An01g04630,An15g01710,An03g01310,An01g13920,An02g04020,An02g09960,An02g04520,An07g06560,An16g08550,An12g00320,An14g00280,An09g04250,An12g03570,An12g04800,An01g10650,An13g00440,An15g01700,An07g10100,An01g10880,
GO:0006355	regulation of transcription, DNA-dependent	0.0012266	0.00914091	nonTerminalNode	87	91	1249	2113	An09g02720,An04g00490,An02g12390,An01g00140,An03g04320,An15g00750,An16g01810,An08g05200,An16g01760,An07g10400,An01g05780,An15g03710,An01g02210,An17g02320,An17g02130,An15g00210,An18g05190,An14g00330,An04g03300,An07g04000,An12g08730,An04g07250,An14g04720,An17g01825,An08g03870,An04g01310,An09g04530,An03g03590,An01g07400,An02g12040,An18g06840,An07g06050,An02g09610,An02g14750,An04g06120,An07g03390,An1…
GO:0015992	proton transport	5.78548e-05	0.000776634	nonTerminalNode	14	2	1322	2202	An02g04520,An07g06560,An16g08550,An02g11800,An01g04930,An16g07410,An02g06240,An11g09400,An14g04180,An15g01700,An01g04630,An15g01710,An16g07290,An01g10880,
GO:0009060	aerobic respiration	1.6956e-07	4.90997e-06	nonTerminalNode	37	13	1299	2191	An02g04330,An11g06600,An15g01270,An14g04080,An15g00930,An09g03870,An04g07330,An18g04220,An14g04960,An15g05790,An02g12630,An14g00310,An11g09985,An11g00530,An17g01670,An09g06650,An04g04750,An09g06680,An11g06590,An04g01200,An14g04400,An02g08900,An18g06760,An11g11280,An07g02160,An02g12770,An02g12430,An08g05580,An07g03170,An08g10530,An06g01460,An12g07850,An01g00130,An01g12610,An11g00510,An16g08370,An0…
GO:0009109	coenzyme catabolic process	0.000512077	0.00463384	nonTerminalNode	18	7	1318	2197	An14g04400,An18g06760,An11g11280,An07g02160,An02g12430,An02g12770,An08g05580,An07g03170,An09g03870,An11g11180,An08g10530,An14g00310,An12g07850,An11g00530,An04g04750,An11g00510,An17g01670,An09g06680,
GO:0010467	gene expression	1.97704e-52	1.33582e-49	nonTerminalNode	416	230	920	1974	An09g02720,An02g12390,An18g01610,An02g06050,An15g00750,An15g01480,An15g06260,An17g02340,An02g14640,An04g03910,An08g05200,An14g06850,An01g04050,An02g14360,An16g03090,An17g02380,An01g05780,An08g04470,An01g02210,An08g02210,An04g01850,An02g06130,An11g10540,An02g04220,An07g06520,An01g03160,An16g03130,An16g01560,An11g09670,An02g14340,An04g09010,An04g07250,An11g06660,An17g01825,An14g04720,An12g03850,An0…
GO:0006354	transcription elongation, DNA-dependent	0.000259446	0.00275727	nonTerminalNode	19	7	1317	2197	An16g04100,An02g12503,An17g01825,An04g01850,An07g05620,An02g03180,An01g08240,An08g04890,An11g11080,An18g05190,An08g02200,An04g03300,An01g01390,An17g00900,An11g10710,An07g10400,An17g02380,An02g02900,An17g02040,
GO:0008213	protein alkylation	0.000892902	0.0074482	nonTerminalNode	16	6	1320	2198	An11g04860,An17g02320,An17g01825,An09g02720,An07g05620,An01g00140,An02g03180,An03g04320,An15g00890,An01g12700,An12g04740,An14g06850,An02g02900,An18g06840,An18g06850,An17g02040,
GO:0030148	sphingolipid biosynthetic process	0.0016462	0.0115863	terminalNode	10	2	1326	2202	An16g03650,An08g03450,An04g00600,An02g09910,An06g01540,An15g00630,An01g07640,An11g00990,An01g10030,An08g04100,
GO:0015931	nucleobase, nucleoside, nucleotide and nucleic acid transport	4.51381e-05	0.000626677	nonTerminalNode	38	22	1298	2182	An14g01860,An12g01350,An01g13190,An04g00020,An07g10010,An08g08740,An02g12610,An07g01580,An18g04220,An15g06040,An15g00110,An07g03150,An16g04940,An08g00520,An11g01570,An16g05290,An07g07790,An18g02850,An18g04180,An14g00900,An02g09200,An18g04840,An08g07360,An10g00360,An01g04310,An18g05810,An18g05830,An18g05190,An04g05630,An11g00610,An13g02390,An13g01070,An18g02140,An06g01870,An18g03310,An01g09050,An0…
GO:0006732	coenzyme metabolic process	0.00313362	0.0199744	nonTerminalNode	55	53	1281	2151	An08g06560,An01g08500,An11g06600,An15g00930,An02g09720,An09g05670,An04g06490,An01g06110,An07g02180,An14g00310,An11g00530,An17g01670,An04g04750,An09g06680,An03g03130,An11g06590,An02g13550,An11g09760,An18g06760,An11g11280,An11g09930,An11g00470,An11g06930,An02g12430,An02g12770,An08g05580,An08g10530,An06g01460,An12g07850,An09g04250,An11g00510,An07g05610,An15g06740,An09g03870,An18g05680,An11g10370,An0…
GO:0032774	RNA biosynthetic process	7.70367e-07	1.60983e-05	nonTerminalNode	134	123	1202	2081	An09g02720,An04g00490,An02g12390,An12g08800,An18g01610,An15g00750,An18g04850,An16g01810,An02g14640,An08g05200,An16g01760,An14g06850,An01g04050,An17g02380,An01g05780,An01g02210,An17g02320,An04g01850,An15g00210,An14g00330,An04g07250,An02g12503,An14g04720,An17g01825,An04g01310,An17g01977,An03g03590,An02g12040,An18g06840,An01g12600,An02g14750,An08g04890,An07g03390,An15g00900,An08g02200,An08g10060,An0…
GO:0031323	regulation of cellular metabolic process	0.00138418	0.00994939	nonTerminalNode	145	172	1191	2032	An08g10140,An09g02720,An04g00490,An02g12390,An17g01280,An12g01350,An12g04670,An07g06980,An15g00750,An14g06190,An16g01810,An08g05200,An16g01760,An01g04050,An01g05780,An01g02210,An17g02320,An15g00210,An07g06520,An14g00330,An08g05100,An04g07250,An15g00140,An14g04720,An17g01825,An04g01310,An18g05980,An07g04540,An03g03590,An02g13840,An02g12040,An18g06840,An11g11030,An18g02400,An02g14750,An17g02120,An0…
GO:0035601	protein deacylation	0.00812717	0.0434664	nonTerminalNode	8	2	1328	2202	An04g06040,An07g04540,An04g04770,An16g07120,An07g08380,An01g07390,An01g07400,An07g07850,
GO:0006479	protein methylation	0.000892902	0.0074482	nonTerminalNode	16	6	1320	2198	An11g04860,An17g02320,An17g01825,An09g02720,An07g05620,An01g00140,An02g03180,An03g04320,An15g00890,An01g12700,An14g06850,An12g04740,An02g02900,An18g06850,An18g06840,An17g02040,
GO:0043038	amino acid activation	3.54546e-07	8.87239e-06	nonTerminalNode	25	5	1311	2199	An02g14080,An02g04880,An16g08020,An01g03650,An02g07260,An03g03520,An07g06000,An08g06770,An09g05970,An08g00510,An03g01280,An01g08490,An17g01977,An17g02340,An15g06260,An06g01830,An16g09320,An01g00130,An15g00420,An04g03060,An04g03110,An16g03130,An02g02010,An11g02400,An14g05260,
GO:0000966	RNA 5'-end processing	2.1314e-07	5.68466e-06	nonTerminalNode	24	4	1312	2200	An04g01900,An04g08790,An01g03080,An02g01600,An11g01850,An01g05560,An18g06710,An01g05540,An11g10540,An08g09160,An09g05270,An02g06750,An08g03460,An14g03620,An02g09260,An15g06390,An16g08220,An01g03760,An14g05390,An02g14360,An16g07300,An16g08860,An01g05500,An04g00070,
GO:0016070	RNA metabolic process	3.62898e-38	8.17327e-36	nonTerminalNode	347	208	989	1996	An09g02720,An02g12390,An18g01610,An02g06050,An15g00750,An15g01480,An15g06260,An17g02340,An02g14640,An04g03910,An08g05200,An14g06850,An01g04050,An02g14360,An16g03090,An17g02380,An01g05780,An01g02210,An04g01850,An02g06130,An11g10540,An02g04220,An01g03160,An16g03130,An16g01560,An11g09670,An02g14340,An04g09010,An04g07250,An11g06660,An17g01825,An14g04720,An14g03780,An11g11210,An12g03850,An08g00510,An1…
GO:0090304	nucleic acid metabolic process	7.63562e-27	1.40704e-24	nonTerminalNode	395	319	941	1885	An18g03150,An09g02720,An02g12390,An07g06980,An18g01610,An02g06050,An15g00750,An15g06260,An15g01480,An17g02340,An02g14640,An04g03910,An08g05200,An14g06850,An01g04050,An02g14360,An16g03090,An17g02380,An01g05780,An01g02210,An04g01850,An02g06130,An11g10540,An02g04220,An01g03160,An16g03130,An16g01560,An11g09670,An02g14340,An04g09010,An04g07250,An11g06660,An17g01825,An14g04720,An14g03780,An11g11210,An1…
GO:0019222	regulation of metabolic process	0.00293995	0.018799	nonTerminalNode	152	187	1184	2017	An08g10140,An09g02720,An04g00490,An02g12390,An17g01280,An12g01350,An12g04670,An07g06980,An15g00750,An14g06190,An15g06260,An16g01810,An08g05200,An16g01760,An01g04050,An01g05780,An01g02210,An17g02320,An15g00210,An07g06520,An14g00330,An08g05100,An04g07250,An15g00140,An14g04720,An17g01825,An04g01310,An18g05980,An07g04540,An03g03590,An02g13840,An02g12040,An18g06840,An11g11030,An18g02400,An02g14750,An1…
GO:0009987	cellular process	2.06798e-05	0.000315173	nonTerminalNode	1079	1648	257	556	An02g07250,An15g00930,An01g02800,An18g05590,An15g01480,An17g02340,An15g00610,An14g06850,An02g14360,An17g02380,An14g00880,An07g08390,An08g06090,An03g04670,An02g01270,An01g08130,An02g14340,An04g07250,An17g01825,An11g11210,An18g05980,An12g03960,An01g02690,An17g00240,An01g07640,An12g00510,An07g02960,An07g03170,An14g00900,An12g04870,An04g09230,An02g10740,An07g04130,An08g04890,An02g06440,An08g10060,An1…
GO:0009451	RNA modification	1.48748e-05	0.000230162	nonTerminalNode	40	22	1296	2182	An15g00230,An01g10270,An01g11720,An12g07960,An01g03350,An09g04530,An18g03060,An17g02170,An02g11460,An01g12180,An02g09220,An12g03720,An09g06170,An16g02140,An01g07390,An01g07400,An01g02210,An12g04810,An12g00900,An15g06730,An07g03280,An01g10700,An14g04300,An15g00210,An12g08400,An15g01000,An01g12230,An01g03360,An01g02100,An18g06750,An01g12800,An01g00070,An18g03220,An18g02230,An16g01560,An02g12030,An1…
GO:0043628	ncRNA 3'-end processing	7.33804e-07	1.5494e-05	nonTerminalNode	19	2	1317	2202	An07g08320,An15g03230,An02g09200,An01g10770,An01g10760,An01g12230,An07g06510,An11g10750,An17g02170,An01g07520,An14g05010,An02g01970,An11g10740,An14g06850,An08g10060,An01g10140,An04g01570,An13g00030,An12g04560,
GO:0010557	positive regulation of macromolecule biosynthetic process	0.00395291	0.0243542	nonTerminalNode	40	35	1296	2169	An02g12390,An07g06040,An12g01350,An09g04110,An08g09160,An15g00750,An12g00130,An01g02900,An08g05200,An02g07140,An01g02320,An10g00450,An07g10400,An07g08590,An17g02130,An08g01230,An11g09590,An18g04470,An16g04160,An07g07850,An18g05190,An07g04000,An16g07120,An14g04720,An08g03870,An07g05380,An07g04540,An01g02150,An02g13840,An12g03310,An04g01940,An04g06120,An17g01410,An15g00900,An08g02200,An18g05380,An1…
GO:0009112	nucleobase metabolic process	0.000996809	0.00793745	nonTerminalNode	17	7	1319	2197	An14g03370,An01g14680,An08g07420,An17g01330,An01g08090,An02g02380,An12g00320,An14g00280,An12g03570,An04g08330,An12g04800,An01g13890,An01g10650,An13g00440,An02g12420,An03g01310,An16g07400,
GO:0072655	establishment of protein localization in mitochondrion	0.00217802	0.0144276	nonTerminalNode	20	11	1316	2193	An02g01750,An01g12210,An16g02470,An14g00880,An01g04280,An01g03640,An02g11800,An15g00190,An08g07360,An13g00670,An02g10740,An16g05090,An08g01650,An08g04070,An02g01360,An09g06030,An07g07880,An12g04940,An01g07190,An02g04260,
GO:0030490	maturation of SSU-rRNA	4.36619e-20	4.52745e-18	nonTerminalNode	61	6	1275	2198	An01g03080,An02g01600,An02g06050,An09g06180,An08g09160,An18g03000,An02g09260,An14g05390,An02g14360,An11g04500,An07g06760,An16g08860,An16g07300,An17g02390,An18g06260,An07g08590,An12g04910,An18g04230,An02g06130,An18g06710,An02g09200,An01g05540,An04g02640,An11g10540,An15g00730,An13g01010,An02g06750,An18g06750,An07g08850,An01g03160,An15g06390,An01g03760,An11g09670,An01g05500,An02g14340,An04g00070,An0…
GO:0009259	ribonucleotide metabolic process	0.00123951	0.00916985	nonTerminalNode	22	12	1314	2192	An15g01760,An01g04930,An16g07410,An02g06240,An01g04040,An08g06130,An11g09400,An14g04180,An15g01710,An01g04630,An16g07290,An03g01310,An02g04020,An02g04520,An07g06560,An16g08550,An18g02090,An14g00280,An12g03570,An15g01700,An07g10100,An01g10880,
GO:0000377	RNA splicing, via transesterification reactions with bulged adenosine as nucleophile	0.00599681	0.0343377	terminalNode	21	14	1315	2190	An01g12330,An02g08090,An14g03630,An02g06570,An04g03910,An11g06760,An04g06670,An07g01560,An04g02030,An16g07850,An12g04860,An08g02220,An18g03120,An14g04950,An14g06480,An17g00850,An02g14340,An15g05680,An04g09010,An02g10190,An14g02210,
GO:0006368	transcription elongation from RNA polymerase II promoter	0.000221062	0.0024486	terminalNode	18	6	1318	2198	An16g04100,An02g12503,An04g01850,An07g05620,An02g03180,An01g08240,An18g05190,An08g04890,An11g11080,An08g02200,An04g03300,An01g01390,An17g00900,An11g10710,An07g10400,An17g02380,An02g02900,An17g02040,
GO:0006665	sphingolipid metabolic process	0.000768998	0.00663301	nonTerminalNode	15	5	1321	2199	An08g03280,An02g03480,An14g05510,An16g03650,An06g01540,An01g14200,An11g00990,An15g00630,An01g10030,An08g04100,An04g00600,An08g03450,An02g09910,An16g03590,An01g07640,
GO:0043633	polyadenylation-dependent RNA catabolic process	0.000152729	0.00178949	nonTerminalNode	9	0	1327	2204	An01g07520,An07g08320,An14g05010,An02g01970,An11g10740,An04g01570,An07g06510,An11g10750,An12g04560,
GO:0006351	transcription, DNA-dependent	4.29363e-07	1.0239e-05	nonTerminalNode	134	121	1202	2083	An09g02720,An02g08700,An04g00490,An02g12390,An12g08800,An01g00140,An18g01610,An03g04320,An15g00750,An18g04850,An15g05790,An16g01810,An02g14640,An11g01950,An08g05200,An16g01760,An14g06850,An01g04050,An07g10400,An17g02380,An01g05780,An17g02040,An15g03710,An01g02210,An17g02320,An17g02130,An04g01850,An15g00210,An11g09370,An01g05300,An18g05190,An14g00330,An04g03300,An07g04000,An08g06790,An01g10140,An1…
GO:0031123	RNA 3'-end processing	0.000403965	0.00386588	nonTerminalNode	26	14	1310	2190	An07g08320,An15g03230,An11g10750,An17g02170,An01g03050,An14g05010,An02g01970,An11g10740,An14g06850,An04g01570,An13g00030,An11g01570,An16g04100,An16g08620,An08g01230,An02g09200,An01g10770,An01g12230,An01g10760,An07g06510,An01g08240,An01g07520,An11g04210,An08g10060,An01g10140,An12g04560,
GO:0009142	nucleoside triphosphate biosynthetic process	4.4344e-06	7.6825e-05	nonTerminalNode	15	1	1321	2203	An11g09400,An09g05870,An02g04520,An07g06560,An14g04180,An16g08550,An01g04930,An15g01700,An16g07410,An02g06240,An16g07290,An15g01710,An01g04630,An03g01310,An01g10880,
GO:0006818	hydrogen transport	5.78548e-05	0.000776634	nonTerminalNode	14	2	1322	2202	An02g04520,An07g06560,An16g08550,An02g11800,An01g04930,An16g07410,An02g06240,An11g09400,An14g04180,An15g01700,An01g04630,An15g01710,An16g07290,An01g10880,
GO:0044271	cellular nitrogen compound biosynthetic process	0.000120356	0.0014967	nonTerminalNode	109	110	1227	2094	An08g06560,An17g01330,An05g00120,An16g07410,An02g06120,An11g09400,An15g00610,An04g01340,An02g03250,An02g12420,An17g02280,An01g13920,An02g04020,An17g02330,An07g06560,An12g00320,An02g02170,An17g02200,An16g01480,An02g05540,An05g00410,An08g05100,An13g00440,An13g01080,An01g08410,An15g01760,An04g01610,An04g00430,An01g04930,An11g06110,An16g04170,An02g06240,An17g01480,An01g12570,An04g01750,An08g06810,An1…
GO:0034645	cellular macromolecule biosynthetic process	6.84706e-10	3.08422e-08	nonTerminalNode	270	275	1066	1929	An09g02720,An02g12390,An18g06220,An18g01610,An07g06980,An15g00750,An16g08490,An15g06260,An17g02340,An02g14640,An08g05200,An14g06850,An01g04050,An17g02380,An01g05780,An08g04470,An01g02210,An08g02210,An04g01850,An07g06520,An16g03130,An11g06660,An04g07250,An17g01825,An14g04720,An08g00510,An18g05980,An16g05260,An03g03590,An15g00420,An02g04300,An04g03110,An02g13840,An02g12040,An14g00900,An12g04870,An0…
GO:0009309	amine biosynthetic process	0.000461884	0.00423638	nonTerminalNode	62	55	1274	2149	An08g06560,An02g09720,An05g00120,An01g07260,An03g06860,An02g06120,An04g02580,An15g00610,An16g08720,An04g01340,An02g03250,An11g09700,An17g02280,An07g07930,An06g01760,An11g09380,An11g06930,An17g02330,An02g12430,An16g04970,An17g02200,An02g02170,An16g01480,An02g05540,An09g04250,An05g00410,An14g03390,An02g06150,An15g00350,An03g03710,An05g00440,An11g02620,An01g08580,An13g01080,An01g08410,An08g01000,An0…
GO:0016075	rRNA catabolic process	0.00101071	0.00793745	nonTerminalNode	9	1	1327	2203	An07g08320,An01g07520,An14g05010,An02g01970,An11g10740,An04g01570,An07g06510,An11g10750,An12g04560,
GO:0006555	methionine metabolic process	0.00339679	0.0211855	nonTerminalNode	14	6	1322	2198	An08g07220,An17g00630,An01g08410,An11g06110,An05g00160,An08g02990,An04g01750,An09g05860,An16g08720,An11g09790,An08g02700,An11g09700,An02g03270,An08g01960,
GO:0006476	protein deacetylation	0.00812717	0.0434664	nonTerminalNode	8	2	1328	2202	An04g06040,An07g04540,An04g04770,An16g07120,An07g08380,An01g07390,An01g07400,An07g07850,
GO:0042254	ribosome biogenesis	3.0382e-55	6.15843e-52	nonTerminalNode	180	22	1156	2182	An08g02870,An03g04990,An04g02000,An12g04670,An12g01350,An01g13190,An12g08800,An02g06050,An15g00750,An09g06180,An18g03000,An01g06040,An15g01480,An02g09260,An02g01970,An07g02690,An01g04050,An16g04940,An02g14360,An16g03090,An07g06760,An16g08860,An18g06260,An07g07790,An01g05780,An08g07790,An16g04930,An08g02210,An02g14950,An18g06710,An02g06130,An02g13900,An17g01975,An01g05540,An01g12640,An11g10540,An0…
GO:0010528	regulation of transposition	0.000996809	0.00793745	nonTerminalNode	17	7	1319	2197	An04g06040,An15g00960,An04g00490,An07g05620,An02g03180,An18g06160,An07g07850,An04g03820,An07g08900,An08g01770,An07g03390,An04g03300,An17g02080,An16g07120,An17g02380,An08g03240,An02g02900,
GO:0022900	electron transport chain	0.00101071	0.00793745	nonTerminalNode	9	1	1327	2203	An14g04170,An14g04080,An09g06650,An02g12770,An01g06180,An04g05220,An09g03990,An02g09930,An04g01200,
GO:0044267	cellular protein metabolic process	2.61693e-05	0.000387191	nonTerminalNode	238	281	1098	1923	An09g02720,An17g01280,An18g06220,An16g08490,An15g06260,An17g02340,An02g14640,An14g06850,An01g04050,An08g04470,An08g02210,An02g05890,An07g06520,An16g03130,An11g06660,An17g01825,An08g00510,An16g05260,An15g00420,An02g04300,An04g03110,An02g13840,An04g01730,An14g00900,An12g04870,An02g14750,An07g09120,An07g03390,An04g04990,An04g02550,An01g09050,An09g02800,An06g01710,An16g04450,An01g04280,An09g05380,An0…
GO:0051236	establishment of RNA localization	0.000409171	0.00386588	nonTerminalNode	28	16	1308	2188	An12g01350,An01g13190,An04g00020,An08g08740,An02g12610,An07g01580,An07g03150,An16g04940,An08g00520,An11g01570,An07g07790,An18g04180,An02g09200,An18g04840,An08g07360,An10g00360,An01g04310,An18g05810,An18g05830,An18g05190,An04g05630,An11g00610,An13g01070,An18g02140,An06g01870,An18g03310,An08g04900,An14g02210,
GO:0000375	RNA splicing, via transesterification reactions	0.0021278	0.014288	nonTerminalNode	23	14	1313	2190	An01g12330,An02g08090,An14g03630,An02g06570,An11g06760,An04g03910,An15g00420,An04g03060,An04g06670,An07g01560,An04g02030,An16g07850,An12g04860,An08g02220,An18g03120,An14g04950,An14g06480,An17g00850,An02g14340,An15g05680,An04g09010,An02g10190,An14g02210,
GO:0006744	ubiquinone biosynthetic process	0.00101071	0.00793745	terminalNode	9	1	1327	2203	An01g08500,An11g09930,An11g06600,An11g10370,An15g00930,An07g05610,An11g06590,An04g06490,An06g01460,
GO:0006405	RNA export from nucleus	0.0012055	0.00905021	nonTerminalNode	26	16	1310	2188	An12g01350,An01g13190,An04g00020,An08g08740,An02g12610,An07g03150,An16g04940,An08g00520,An11g01570,An07g07790,An18g04180,An02g09200,An18g04840,An10g00360,An01g04310,An18g05810,An18g05830,An18g05190,An04g05630,An11g00610,An13g01070,An18g02140,An06g01870,An18g03310,An08g04900,An14g02210,
GO:0034654	nucleobase, nucleoside, nucleotide and nucleic acid biosynthetic process	0.00400892	0.0245501	nonTerminalNode	35	29	1301	2175	An15g01760,An17g01330,An01g04930,An02g06240,An16g07410,An02g14880,An11g09400,An09g05870,An04g08330,An14g04180,An07g09110,An16g07290,An01g04630,An15g01710,An02g12420,An03g01310,An16g07400,An01g13920,An02g04020,An02g09960,An08g07420,An02g04520,An07g06560,An16g08550,An12g00320,An14g00280,An09g04250,An12g04800,An12g03570,An01g10650,An08g02700,An13g00440,An15g01700,An07g10100,An01g10880,
GO:0034621	cellular macromolecular complex subunit organization	1.57468e-07	4.6259e-06	nonTerminalNode	131	114	1205	2090	An04g01535,An02g08700,An08g02870,An12g04670,An17g02210,An12g08800,An03g04320,An09g06180,An01g02900,An01g06040,An06g01130,An14g06850,An01g14070,An07g01520,An01g04050,An07g10400,An07g07790,An04g01770,An16g04930,An02g14950,An12g07950,An08g01230,An02g06130,An11g09370,An02g13900,An17g01975,An08g06090,An01g00770,An02g04220,An10g00360,An04g09020,An07g08850,An18g05060,An08g01550,An18g05190,An01g13690,An0…
GO:0022607	cellular component assembly	0.000655745	0.0058298	nonTerminalNode	126	141	1210	2063	An02g04330,An12g04670,An16g01760,An01g14070,An12g07950,An02g06130,An03g06950,An02g04220,An18g05060,An01g13690,An01g04240,An11g09670,An04g09010,An08g07030,An02g12503,An15g00140,An12g07550,An04g01480,An11g11210,An16g03320,An02g06240,An11g09985,An06g01550,An18g01980,An18g03900,An04g01930,An04g00200,An01g12600,An12g04870,An02g14750,An08g02200,An01g13400,An03g03780,An15g01270,An02g05650,An16g08030,An0…
GO:0010468	regulation of gene expression	9.28681e-06	0.000148223	nonTerminalNode	123	118	1213	2086	An08g10140,An09g02720,An04g00490,An02g12390,An12g01350,An12g04670,An01g00140,An18g04650,An03g04320,An15g00750,An01g02900,An14g06190,An16g01810,An08g05200,An16g01760,An07g10400,An01g05780,An15g03710,An01g02210,An17g02320,An01g02630,An17g02130,An08g01230,An15g00210,An07g06520,An18g05190,An14g00330,An04g03300,An07g04000,An12g08730,An04g07250,An15g00140,An17g01825,An14g04720,An08g03870,An04g01310,An0…
GO:0006119	oxidative phosphorylation	6.49124e-09	2.30838e-07	nonTerminalNode	22	1	1314	2203	An14g04170,An14g04080,An02g04520,An02g12770,An07g06560,An16g08550,An01g04930,An02g06240,An16g07410,An02g09930,An11g09400,An09g06650,An14g04180,An15g01700,An01g06180,An09g03990,An04g05220,An16g07290,An15g01710,An01g04630,An01g10880,An04g01200,
GO:0006417	regulation of translation	0.00123954	0.00916985	nonTerminalNode	24	14	1312	2190	An08g10140,An15g02420,An12g01350,An12g04670,An18g04650,An09g04110,An12g00130,An01g02900,An14g06190,An01g03050,An02g13840,An11g04860,An01g04430,An15g02440,An15g01290,An08g01230,An08g00980,An04g01940,An02g09370,An07g06520,An14g01560,An02g05700,An08g00970,An06g01710,
GO:0051029	rRNA transport	0.000169682	0.00193227	nonTerminalNode	11	1	1325	2203	An18g05810,An18g04180,An12g01350,An01g13190,An13g01070,An16g04940,An02g09200,An06g01870,An08g08740,An02g12610,An18g03310,
GO:0071428	rRNA-containing ribonucleoprotein complex export from nucleus	3.9063e-06	6.88528e-05	nonTerminalNode	22	5	1314	2199	An02g03520,An08g02210,An08g08760,An01g13200,An17g01975,An17g01815,An08g00730,An04g08760,An02g12610,An04g03790,An01g04310,An13g01010,An18g06750,An02g13890,An14g03620,An14g05140,An11g00610,An17g01140,An14g06020,An17g01130,An17g00240,An07g07790,
GO:0065003	macromolecular complex assembly	5.30034e-06	8.95014e-05	nonTerminalNode	108	97	1228	2107	An02g04330,An04g01535,An02g08700,An08g02870,An12g04670,An03g04320,An09g06180,An01g06040,An01g14070,An07g01520,An07g10400,An16g04930,An02g14950,An08g01230,An18g06710,An02g06130,An02g13900,An17g01975,An03g06950,An01g00770,An02g04220,An04g09020,An07g08850,An18g05060,An08g01550,An01g13690,An01g03760,An12g04500,An16g06850,An01g04240,An11g09670,An16g08710,An14g04940,An04g09010,An08g07030,An02g03950,An0…
GO:0006418	tRNA aminoacylation for protein translation	1.76837e-06	3.5142e-05	terminalNode	23	5	1313	2199	An02g14080,An02g04880,An16g08020,An01g03650,An07g06000,An08g06770,An09g05970,An08g00510,An03g01280,An01g08490,An17g01977,An17g02340,An15g06260,An06g01830,An16g09320,An01g00130,An15g00420,An04g03060,An04g03110,An16g03130,An02g02010,An11g02400,An14g05260,
GO:0044106	cellular amine metabolic process	0.000125768	0.00155446	nonTerminalNode	135	145	1201	2059	An11g09510,An02g07250,An05g00120,An07g02210,An02g06120,An15g06260,An17g02340,An15g00610,An09g06050,An02g03250,An11g06590,An01g14070,An17g02280,An03g03520,An08g05100,An16g03130,An13g01080,An14g04720,An02g14080,An01g08410,An04g00430,An11g06110,An08g00510,An17g01977,An15g00420,An17g01640,An04g03110,An15g02360,An18g02400,An11g11180,An08g02990,An11g06140,An08g03070,An02g09720,An01g07260,An03g06860,An1…
GO:0071841	cellular component organization or biogenesis at cellular level	3.69243e-11	2.07904e-09	nonTerminalNode	438	500	898	1704	An09g02720,An04g01410,An07g06980,An02g06050,An15g00750,An02g03510,An16g08490,An15g01480,An06g01130,An02g14640,An14g06850,An07g02690,An01g04050,An02g14360,An16g03090,An17g02380,An01g05780,An08g04470,An08g02210,An14g00880,An02g06130,An03g06950,An08g06090,An15g00190,An08g10530,An11g10540,An02g04220,An01g03160,An02g01270,An17g01130,An16g03130,An11g09670,An02g14340,An04g09010,An08g07030,An04g07250,An1…
GO:0006913	nucleocytoplasmic transport	3.09695e-08	9.51139e-07	nonTerminalNode	59	30	1277	2174	An18g04110,An11g04990,An12g01350,An01g13190,An04g00020,An07g01580,An01g14070,An14g06020,An07g03150,An15g06440,An07g01520,An16g04940,An11g01570,An07g07790,An06g02010,An08g02210,An17g01975,An18g04840,An02g09200,An08g00730,An10g00360,An01g04310,An13g01010,An02g13890,An18g06750,An18g05810,An18g05190,An04g05630,An13g01070,An18g02140,An17g01130,An16g04400,An08g04900,An14g02210,An02g03520,An01g13200,An0…
GO:0043461	proton-transporting ATP synthase complex assembly	0.0076206	0.0417485	nonTerminalNode	5	0	1331	2204	An12g00110,An09g06030,An02g06240,An08g02450,An15g02320,
GO:0007006	mitochondrial membrane organization	0.00645282	0.0367412	terminalNode	13	6	1323	2198	An16g08550,An01g03640,An02g11800,An08g07360,An02g06240,An04g02460,An02g10740,An08g04070,An15g01020,An09g06030,An01g07190,An02g04260,An01g10880,
GO:0009086	methionine biosynthetic process	0.00812717	0.0434664	terminalNode	8	2	1328	2202	An04g01750,An09g05860,An16g08720,An01g08410,An11g09700,An11g06110,An05g00160,An02g03270,
GO:0006450	regulation of translational fidelity	0.00107985	0.00825982	terminalNode	7	0	1329	2204	An08g10140,An07g06520,An04g01940,An08g00970,An02g13840,An14g01560,An12g01350,
GO:0006839	mitochondrial transport	0.000697542	0.00612086	nonTerminalNode	28	17	1308	2187	An02g01750,An01g12210,An16g02470,An01g04280,An01g03640,An04g01190,An03g06860,An16g05090,An08g01650,An18g04220,An18g05590,An15g06040,An12g04940,An08g01370,An02g04260,An06g01730,An18g01590,An14g00880,An12g07950,An15g00190,An08g07360,An13g00670,An02g10740,An08g04070,An18g05630,An02g01360,An07g07880,An01g07190,
GO:0051168	nuclear export	2.05098e-07	5.68466e-06	nonTerminalNode	45	20	1291	2184	An12g01350,An01g13190,An04g00020,An14g06020,An07g03150,An16g04940,An11g01570,An07g07790,An08g02210,An17g01975,An18g04840,An02g09200,An08g00730,An10g00360,An01g04310,An13g01010,An02g13890,An18g06750,An18g05810,An18g05190,An04g05630,An13g01070,An18g02140,An17g01130,An08g04900,An14g02210,An02g03520,An01g13200,An08g08740,An17g01815,An02g12610,An04g03790,An08g06130,An14g05140,An17g01140,An17g00240,An0…
GO:0006413	translational initiation	3.13699e-05	0.000447794	terminalNode	22	7	1314	2197	An02g11680,An01g04430,An08g02210,An15g02420,An02g12320,An12g04670,An04g02030,An15g06790,An14g01030,An08g00980,An18g04650,An09g05380,An02g12410,An11g10630,An02g09370,An14g06190,An16g05260,An01g03050,An01g06230,An02g06530,An01g02840,An06g01710,
GO:0016072	rRNA metabolic process	5.83164e-40	1.47759e-37	nonTerminalNode	129	15	1207	2189	An12g08800,An02g06050,An09g06180,An18g03000,An15g01480,An02g09260,An02g01970,An01g04050,An02g14360,An16g03090,An07g06760,An16g08860,An18g06260,An01g05780,An08g07790,An02g14950,An02g06130,An18g06710,An02g13900,An17g01975,An01g05540,An11g10540,An01g00770,An02g04220,An07g08850,An01g03160,An01g03760,An01g02120,An08g06790,An08g02520,An18g02230,An11g09670,An14g04940,An02g14340,An02g03350,An17g01815,An1…
GO:0009199	ribonucleoside triphosphate metabolic process	0.000447322	0.00414028	nonTerminalNode	17	6	1319	2198	An02g04520,An07g06560,An16g08550,An01g04930,An16g07410,An02g06240,An01g04040,An18g02090,An08g06130,An11g09400,An14g04180,An15g01700,An01g04630,An15g01710,An16g07290,An01g10880,An03g01310,
GO:0000466	maturation of 5.8S rRNA from tricistronic rRNA transcript (SSU-rRNA, 5.8S rRNA, LSU-rRNA)	1.86035e-15	1.50837e-13	nonTerminalNode	51	7	1285	2197	An04g01900,An01g03080,An07g08320,An02g01600,An11g01850,An16g08030,An01g00150,An15g03230,An02g03350,An17g01815,An08g08740,An09g06310,An08g09160,An09g05270,An11g10750,An15g01480,An08g03460,An02g09260,An14g05010,An02g01970,An11g10740,An14g05390,An02g14360,An16g07300,An16g08860,An04g01570,An18g04230,An04g08790,An04g01930,An14g03740,An01g05560,An18g06710,An17g01975,An02g09200,An01g05540,An11g10540,An0…
GO:0034641	cellular nitrogen compound metabolic process	2.05167e-25	3.19903e-23	nonTerminalNode	563	557	773	1647	An09g02720,An02g07250,An02g12390,An02g06120,An15g06260,An11g09400,An15g01480,An17g02340,An15g00610,An02g03250,An14g06850,An02g14360,An17g02380,An04g01850,An11g10540,An02g04220,An08g05100,An11g09670,An02g14340,An04g07250,An17g01825,An11g11210,An14g03780,An08g00510,An15g06190,An03g03590,An02g14830,An16g07400,An12g00510,An07g02960,An08g05920,An07g04130,An08g04890,An07g03390,An08g10060,An18g03220,An0…
GO:0009059	macromolecule biosynthetic process	1.39791e-09	5.77859e-08	nonTerminalNode	273	282	1063	1922	An09g02720,An02g12390,An18g06220,An18g01610,An07g06980,An15g00750,An16g08490,An15g06260,An17g02340,An02g14640,An08g05200,An14g06850,An01g04050,An17g02380,An01g05780,An08g04470,An01g02210,An08g02210,An04g01850,An07g06520,An16g03130,An11g06660,An04g07250,An17g01825,An14g04720,An08g00510,An18g05980,An16g05260,An03g03590,An15g00420,An02g04300,An04g03110,An02g13840,An02g12040,An14g00900,An12g04870,An0…
GO:0046034	ATP metabolic process	2.77175e-05	0.000404197	nonTerminalNode	13	1	1323	2203	An11g09400,An02g04520,An07g06560,An14g04180,An16g08550,An01g04930,An15g01700,An16g07410,An02g06240,An16g07290,An15g01710,An01g04630,An01g10880,
GO:0071046	nuclear polyadenylation-dependent ncRNA catabolic process	0.000152729	0.00178949	nonTerminalNode	9	0	1327	2204	An01g07520,An07g08320,An14g05010,An02g01970,An11g10740,An04g01570,An07g06510,An11g10750,An12g04560,
GO:0006364	rRNA processing	2.38151e-40	6.89616e-38	nonTerminalNode	128	14	1208	2190	An12g08800,An02g06050,An09g06180,An18g03000,An15g01480,An02g09260,An02g01970,An01g04050,An02g14360,An16g03090,An07g06760,An16g08860,An18g06260,An01g05780,An08g07790,An02g14950,An02g06130,An18g06710,An02g13900,An17g01975,An01g05540,An11g10540,An01g00770,An02g04220,An07g08850,An01g03160,An01g03760,An01g02120,An08g06790,An08g02520,An18g02230,An11g09670,An14g04940,An02g14340,An02g03350,An17g01815,An1…
GO:0019538	protein metabolic process	5.88453e-05	0.000784733	nonTerminalNode	247	299	1089	1905	An09g02720,An17g01280,An18g06220,An16g08490,An15g06260,An17g02340,An02g14640,An14g06850,An07g02690,An01g04050,An08g04470,An08g02210,An02g05890,An07g06520,An16g03130,An11g06660,An17g01825,An08g00510,An16g05260,An15g00420,An02g04300,An04g03110,An02g13840,An04g01730,An14g00900,An12g04870,An02g14750,An07g09120,An07g03390,An04g04990,An04g02550,An01g09050,An09g02800,An06g01710,An16g04450,An01g04280,An0…
GO:0006743	ubiquinone metabolic process	0.00101071	0.00793745	nonTerminalNode	9	1	1327	2203	An01g08500,An11g09930,An11g06600,An11g10370,An15g00930,An07g05610,An11g06590,An04g06490,An06g01460,
GO:0072521	purine-containing compound metabolic process	2.54963e-05	0.000382822	nonTerminalNode	37	20	1299	2184	An02g01790,An14g03370,An15g01760,An17g01330,An01g11720,An01g04930,An02g06240,An16g07410,An01g04040,An18g03060,An08g06130,An11g09400,An01g13890,An14g04180,An16g07290,An15g01710,An01g04630,An02g12420,An02g13550,An16g07400,An01g13920,An02g04020,An02g09960,An01g14680,An02g04520,An12g08400,An07g06560,An16g08550,An01g08090,An12g00320,An18g02090,An14g00280,An12g04800,An08g02700,An15g01700,An07g10100,An0…
GO:0006164	purine nucleotide biosynthetic process	4.00271e-05	0.000559552	nonTerminalNode	19	5	1317	2199	An01g13920,An02g04020,An02g09960,An15g01760,An02g04520,An07g06560,An16g08550,An01g04930,An16g07410,An02g06240,An14g00280,An11g09400,An14g04180,An15g01700,An01g04630,An15g01710,An16g07290,An07g10100,An01g10880,
GO:0016078	tRNA catabolic process	0.000152729	0.00178949	nonTerminalNode	9	0	1327	2204	An01g07520,An07g08320,An14g05010,An02g01970,An11g10740,An04g01570,An07g06510,An11g10750,An12g04560,
GO:0031119	tRNA pseudouridine synthesis	0.0076206	0.0417485	terminalNode	5	0	1331	2204	An01g10270,An12g00900,An15g06730,An02g09220,An12g03720,
GO:0044238	primary metabolic process	3.02156e-11	1.74991e-09	nonTerminalNode	792	1056	544	1148	An09g02720,An02g07250,An02g12390,An18g06220,An14g01590,An02g06120,An15g06260,An11g09400,An15g01480,An17g02340,An15g00610,An02g03250,An14g06850,An02g14360,An17g02380,An08g04470,An04g01850,An11g10540,An02g04220,An11g09670,An02g14340,An04g07250,An17g01825,An11g11210,An14g03780,An08g00510,An18g05980,An12g03960,An15g06190,An03g03590,An01g02690,An02g14830,An02g04300,An01g07640,An16g07400,An12g00510,An0…
GO:0050657	nucleic acid transport	0.000409171	0.00386588	nonTerminalNode	28	16	1308	2188	An12g01350,An01g13190,An04g00020,An08g08740,An02g12610,An07g01580,An07g03150,An16g04940,An08g00520,An11g01570,An07g07790,An18g04180,An02g09200,An18g04840,An08g07360,An10g00360,An01g04310,An18g05810,An18g05830,An18g05190,An04g05630,An11g00610,An13g01070,An18g02140,An06g01870,An18g03310,An08g04900,An14g02210,
GO:0071822	protein complex subunit organization	0.0093931	0.0490717	nonTerminalNode	73	82	1263	2122	An02g04330,An04g01535,An02g08700,An17g02210,An12g08800,An09g06180,An01g02900,An06g01130,An14g06850,An01g14070,An07g01520,An01g04050,An07g10400,An18g06710,An11g09370,An03g06950,An10g00360,An04g09020,An18g05060,An08g01550,An18g05190,An01g13690,An08g06790,An01g10140,An16g08710,An02g12503,An12g07550,An02g06240,An16g03320,An15g03420,An17g01977,An11g09985,An02g01800,An01g10070,An18g03900,An04g01200,An0…
GO:0006356	regulation of transcription from RNA polymerase I promoter	5.73977e-05	0.000776634	nonTerminalNode	10	0	1326	2204	An01g03560,An08g01770,An04g00490,An18g05380,An17g00900,An18g02960,An07g05380,An08g09160,An07g08590,An04g06120,
GO:0006730	one-carbon metabolic process	9.50605e-10	4.18886e-08	nonTerminalNode	40	10	1296	2194	An08g03070,An09g02720,An17g01825,An07g05620,An12g07960,An01g00140,An02g03180,An03g04320,An18g03060,An02g11460,An09g05860,An01g12180,An12g04740,An14g06850,An08g04390,An16g02140,An01g07390,An01g07400,An02g12420,An02g02900,An18g06840,An02g03270,An16g07400,An16g02970,An17g02040,An17g02320,An11g04860,An07g03280,An12g08400,An01g12230,An15g00890,An05g00410,An01g12700,An01g00070,An18g02230,An16g01560,An0…
GO:0042775	mitochondrial ATP synthesis coupled electron transport	0.00101071	0.00793745	nonTerminalNode	9	1	1327	2203	An14g04170,An14g04080,An09g06650,An02g12770,An01g06180,An04g05220,An09g03990,An02g09930,An04g01200,
GO:0000460	maturation of 5.8S rRNA	1.86035e-15	1.50837e-13	nonTerminalNode	51	7	1285	2197	An04g01900,An01g03080,An07g08320,An02g01600,An11g01850,An16g08030,An01g00150,An02g03350,An15g03230,An17g01815,An08g08740,An09g06310,An08g09160,An09g05270,An11g10750,An08g03460,An15g01480,An02g09260,An14g05010,An02g01970,An11g10740,An14g05390,An02g14360,An16g07300,An16g08860,An04g01570,An18g04230,An04g08790,An04g01930,An14g03740,An01g05560,An18g06710,An17g01975,An02g09200,An01g05540,An11g10540,An0…
GO:0071025	RNA surveillance	0.000415768	0.00386588	nonTerminalNode	10	1	1326	2203	An01g07520,An07g08320,An14g05010,An02g01970,An11g10740,An08g06790,An04g01570,An07g06510,An11g10750,An12g04560,
GO:0043634	polyadenylation-dependent ncRNA catabolic process	0.000152729	0.00178949	nonTerminalNode	9	0	1327	2204	An01g07520,An07g08320,An14g05010,An02g01970,An11g10740,An04g01570,An07g06510,An11g10750,An12g04560,
GO:0006402	mRNA catabolic process	0.000396331	0.00386233	nonTerminalNode	25	13	1311	2191	An07g08320,An01g12330,An11g04510,An11g11210,An11g10750,An15g03420,An02g13910,An16g01810,An14g05010,An01g03050,An11g10740,An04g01570,An16g04100,An07g01560,An16g07850,An01g08240,An01g07520,An16g05050,An08g06050,An08g06790,An09g04660,An12g01330,An14g04940,An11g06650,An03g03780,
GO:0090305	nucleic acid phosphodiester bond hydrolysis	2.09035e-09	8.14834e-08	nonTerminalNode	52	20	1284	2184	An01g03080,An07g08320,An02g01600,An15g03230,An08g09160,An11g10750,An02g09260,An02g01970,An11g00500,An14g05390,An02g14360,An16g07300,An16g08860,An04g01420,An18g04230,An18g06710,An02g09200,An01g05540,An01g10770,An11g10540,An01g10760,An15g00730,An13g01010,An02g06750,An18g06750,An15g06390,An01g03760,An01g10140,An11g09670,An01g05500,An04g00070,An04g01900,An11g01850,An01g00150,An02g03350,An08g08740,An0…
GO:0009889	regulation of biosynthetic process	0.000279612	0.00293665	nonTerminalNode	127	138	1209	2066	An08g10140,An09g02720,An04g00490,An02g12390,An12g01350,An12g04670,An15g00750,An14g06190,An16g01810,An08g05200,An16g01760,An01g04050,An01g05780,An01g02210,An17g02320,An15g00210,An07g06520,An14g00330,An08g05100,An04g07250,An15g00140,An17g01825,An14g04720,An04g01310,An18g05980,An07g04540,An03g03590,An02g13840,An02g12040,An18g06840,An02g14750,An17g02120,An07g03390,An15g00900,An08g02200,An08g10060,An0…
GO:0071035	nuclear polyadenylation-dependent rRNA catabolic process	0.00107985	0.00825982	terminalNode	7	0	1329	2204	An01g07520,An04g01570,An14g05010,An07g06510,An11g10750,An11g10740,An12g04560,
GO:0017038	protein import	8.71162e-06	0.000140146	nonTerminalNode	45	26	1291	2178	An18g04110,An02g01750,An16g02470,An11g04990,An01g04280,An07g01580,An01g14070,An15g06440,An07g01520,An02g04260,An07g07790,An06g02010,An14g00880,An15g00190,An08g07360,An14g00700,An01g13690,An04g05630,An07g07880,An01g07190,An18g02140,An16g04400,An08g04900,An01g12210,An04g01310,An17g02300,An01g03640,An02g12610,An08g01650,An16g05090,An14g00100,An12g04940,An02g06680,An08g00520,An04g08790,An13g00670,An0…
GO:0006520	cellular amino acid metabolic process	6.68365e-05	0.000868446	nonTerminalNode	132	138	1204	2066	An11g09510,An02g07250,An05g00120,An07g02210,An02g06120,An15g06260,An17g02340,An15g00610,An09g06050,An02g03250,An01g14070,An11g06590,An17g02280,An03g03520,An16g03130,An13g01080,An14g04720,An02g14080,An01g08410,An04g00430,An11g06110,An08g00510,An17g01977,An15g00420,An17g01640,An04g03110,An15g02360,An11g11180,An08g02990,An11g06140,An08g03070,An02g09720,An01g07260,An03g06860,An11g09790,An02g02010,An0…
GO:0010526	negative regulation of transposition, RNA-mediated	0.000374231	0.00371847	terminalNode	16	5	1320	2199	An04g06040,An04g00490,An07g05620,An02g03180,An18g06160,An07g07850,An04g03820,An07g08900,An08g01770,An07g03390,An04g03300,An17g02080,An16g07120,An17g02380,An08g03240,An02g02900,
GO:0016571	histone methylation	0.00271453	0.0176358	terminalNode	12	4	1324	2200	An17g02320,An17g01825,An09g02720,An01g12700,An07g05620,An14g06850,An01g00140,An02g03180,An03g04320,An02g02900,An18g06840,An17g02040,
GO:0043933	macromolecular complex subunit organization	2.17576e-07	5.72762e-06	nonTerminalNode	143	130	1193	2074	An02g04330,An12g04670,An12g08800,An06g01130,An14g06850,An01g14070,An01g04050,An04g01770,An12g07950,An02g06130,An03g06950,An08g06090,An02g04220,An18g05060,An01g13690,An01g04240,An11g09670,An04g09010,An08g07030,An04g07250,An02g12503,An15g00140,An12g07550,An04g01480,An11g11210,An16g03320,An02g06240,An17g01977,An11g09985,An18g01980,An18g03900,An04g01930,An04g00200,An01g12600,An12g04870,An02g14750,An1…
GO:0006366	transcription from RNA polymerase II promoter	0.000230303	0.00250329	nonTerminalNode	87	84	1249	2120	An02g12390,An12g08800,An18g01610,An15g00750,An16g01810,An02g14640,An08g05200,An16g01760,An14g06850,An01g04050,An07g10400,An17g02380,An01g05780,An17g02040,An15g03710,An01g02210,An17g02320,An17g02130,An04g01850,An15g00210,An01g05300,An18g05190,An14g00330,An04g03300,An07g04000,An08g06790,An01g10140,An12g08730,An02g12503,An14g04720,An08g03870,An09g04530,An03g03590,An02g01800,An18g06840,An07g06050,An0…
GO:0051169	nuclear transport	3.09695e-08	9.51139e-07	nonTerminalNode	59	30	1277	2174	An18g04110,An11g04990,An12g01350,An01g13190,An04g00020,An07g01580,An01g14070,An14g06020,An07g03150,An15g06440,An07g01520,An16g04940,An11g01570,An07g07790,An06g02010,An08g02210,An17g01975,An18g04840,An02g09200,An08g00730,An10g00360,An01g04310,An13g01010,An02g13890,An18g06750,An18g05810,An18g05190,An04g05630,An13g01070,An18g02140,An17g01130,An16g04400,An08g04900,An14g02210,An02g03520,An01g13200,An0…
GO:0071843	cellular component biogenesis at cellular level	2.13064e-41	7.19801e-39	nonTerminalNode	203	61	1133	2143	An03g04990,An12g04670,An12g01350,An01g13190,An12g08800,An02g06050,An15g00750,An15g01480,An02g01970,An07g02690,An01g04050,An02g14360,An16g03090,An16g08860,An18g06260,An01g05780,An08g02210,An02g06130,An01g05540,An11g10540,An02g04220,An02g08660,An01g03160,An17g01130,An01g04240,An11g09670,An02g14340,An04g09010,An08g07030,An01g13200,An11g11210,An04g01480,An02g06240,An12g03850,An18g05980,An11g09310,An0…
GO:0009145	purine nucleoside triphosphate biosynthetic process	3.038e-06	5.75516e-05	nonTerminalNode	13	0	1323	2204	An11g09400,An02g04520,An07g06560,An14g04180,An16g08550,An01g04930,An15g01700,An16g07410,An02g06240,An16g07290,An15g01710,An01g04630,An01g10880,
GO:0009205	purine ribonucleoside triphosphate metabolic process	0.000892902	0.0074482	nonTerminalNode	16	6	1320	2198	An02g04520,An07g06560,An16g08550,An01g04930,An16g07410,An02g06240,An01g04040,An18g02090,An08g06130,An11g09400,An14g04180,An15g01700,An01g04630,An15g01710,An16g07290,An01g10880,
GO:0016073	snRNA metabolic process	2.77175e-05	0.000404197	nonTerminalNode	13	1	1323	2203	An01g10270,An07g08320,An12g00900,An11g10740,An12g08800,An12g03720,An09g06170,An15g03230,An04g01570,An11g10750,An08g06650,An12g04560,An17g02170,
GO:0008380	RNA splicing	0.000235327	0.00253728	nonTerminalNode	30	17	1306	2187	An01g12330,An02g08090,An14g03630,An11g00750,An02g06570,An11g06760,An04g03910,An15g00420,An04g03060,An07g03150,An08g01480,An04g06670,An06g01730,An07g01560,An04g02030,An16g07850,An12g04860,An08g02220,An18g03120,An04g05630,An11g00610,An14g04950,An01g10140,An14g06480,An17g00850,An02g14340,An15g05680,An04g09010,An02g10190,An14g02210,
GO:0031120	snRNA pseudouridine synthesis	0.00286931	0.0184054	terminalNode	6	0	1330	2204	An01g10270,An09g06170,An12g00900,An12g03720,An08g06650,An17g02170,
GO:0071826	ribonucleoprotein complex subunit organization	1.17223e-10	5.79539e-09	nonTerminalNode	47	13	1289	2191	An04g02120,An08g02870,An02g05650,An16g08030,An12g04670,An04g01480,An11g11210,An08g03430,An17g02240,An01g06040,An18g05140,An11g06760,An08g05730,An18g01980,An02g04980,An04g08790,An04g01930,An16g04930,An16g04690,An02g14950,An08g01230,An02g06130,An02g13900,An01g06270,An17g01975,An02g09200,An12g04870,An04g08760,An01g02880,An01g00770,An02g04220,An18g03120,An07g08850,An01g03760,An12g04500,An02g07010,An1…
GO:0006664	glycolipid metabolic process	0.000415768	0.00386588	nonTerminalNode	10	1	1326	2203	An08g03280,An14g05510,An16g03650,An08g03450,An06g01540,An01g14200,An15g00630,An11g00990,An01g10030,An08g04100,
GO:0000469	cleavage involved in rRNA processing	1.2736e-14	9.92915e-13	nonTerminalNode	45	5	1291	2199	An04g01900,An01g03080,An07g08320,An02g01600,An11g01850,An01g00150,An15g03230,An02g03350,An08g08740,An08g09160,An09g05270,An11g10750,An08g03460,An02g09260,An14g05010,An02g01970,An11g10740,An14g05390,An02g14360,An16g07300,An16g08860,An04g01570,An18g04230,An04g08790,An01g05560,An18g06710,An02g09200,An01g05540,An11g10540,An07g06510,An15g00730,An13g01010,An02g06750,An18g06750,An14g03620,An01g07520,An1…
GO:0045426	quinone cofactor biosynthetic process	0.00101071	0.00793745	nonTerminalNode	9	1	1327	2203	An01g08500,An11g09930,An11g06600,An11g10370,An15g00930,An07g05610,An11g06590,An04g06490,An06g01460,
GO:0006687	glycosphingolipid metabolic process	0.000415768	0.00386588	terminalNode	10	1	1326	2203	An08g03280,An14g05510,An16g03650,An08g03450,An06g01540,An01g14200,An15g00630,An11g00990,An01g10030,An08g04100,
GO:0019219	regulation of nucleobase, nucleoside, nucleotide and nucleic acid metabolic process	0.00183971	0.0128147	nonTerminalNode	109	123	1227	2081	An09g02720,An04g00490,An02g12390,An01g00140,An07g06980,An03g04320,An15g00750,An16g01810,An08g05200,An16g01760,An01g04050,An07g10400,An01g05780,An15g03710,An01g02210,An17g02320,An01g02630,An17g02130,An15g00210,An18g05190,An14g00330,An04g03300,An07g04000,An12g08730,An04g07250,An15g00140,An14g04720,An17g01825,An08g03870,An04g01310,An09g04530,An07g04540,An03g03590,An01g07400,An13g00030,An02g12040,An1…
GO:0022904	respiratory electron transport chain	0.00101071	0.00793745	nonTerminalNode	9	1	1327	2203	An14g04170,An14g04080,An09g06650,An02g12770,An01g06180,An04g05220,An09g03990,An02g09930,An04g01200,
GO:0016180	snRNA processing	0.00579536	0.0333727	nonTerminalNode	7	1	1329	2203	An07g08320,An11g10740,An12g08800,An15g03230,An04g01570,An11g10750,An12g04560,
GO:0044085	cellular component biogenesis	4.23606e-26	7.15542e-24	nonTerminalNode	272	176	1064	2028	An02g04330,An03g04990,An12g04670,An12g01350,An01g13190,An12g08800,An02g06050,An15g00750,An15g01480,An02g01970,An16g01760,An01g14070,An07g02690,An01g04050,An02g14360,An16g03090,An16g08860,An18g06260,An01g05780,An08g02210,An12g07950,An02g06130,An03g06950,An01g05540,An11g10540,An02g04220,An02g08660,An18g05060,An01g03160,An01g13690,An17g01130,An01g04240,An11g09670,An02g14340,An04g09010,An08g07030,An0…
GO:0000472	endonucleolytic cleavage to generate mature 5'-end of SSU-rRNA from (SSU-rRNA, 5.8S rRNA, LSU-rRNA)	2.1314e-07	5.68466e-06	terminalNode	24	4	1312	2200	An04g01900,An04g08790,An01g03080,An02g01600,An11g01850,An01g05560,An18g06710,An01g05540,An11g10540,An08g09160,An09g05270,An02g06750,An08g03460,An14g03620,An02g09260,An15g06390,An16g08220,An01g03760,An14g05390,An02g14360,An16g07300,An16g08860,An01g05500,An04g00070,
GO:0006754	ATP biosynthetic process	3.038e-06	5.75516e-05	nonTerminalNode	13	0	1323	2204	An11g09400,An02g04520,An07g06560,An14g04180,An16g08550,An01g04930,An15g01700,An16g07410,An02g06240,An16g07290,An15g01710,An01g04630,An01g10880,
GO:0071806	protein transmembrane transport	0.00678119	0.0382883	nonTerminalNode	15	8	1321	2196	An02g01750,An16g02470,An15g00190,An08g07360,An13g00670,An01g13070,An16g05090,An08g01650,An08g04070,An02g01360,An07g07880,An11g04180,An12g04940,An02g01510,An16g08830,
GO:0009075	histidine family amino acid metabolic process	5.78548e-05	0.000776634	nonTerminalNode	14	2	1322	2202	An02g14890,An13g01080,An11g06600,An15g00610,An02g08430,An17g01640,An11g06590,An04g05860,An07g02210,An18g02230,An01g12570,An01g11930,An02g14660,An02g09240,
GO:0030488	tRNA methylation	0.000135654	0.00166256	terminalNode	13	2	1323	2202	An01g12180,An07g03280,An12g08400,An12g07960,An01g00070,An16g02140,An01g07390,An16g01560,An01g07400,An18g06850,An18g03060,An11g06660,An02g11460,
GO:0044260	cellular macromolecule metabolic process	4.46714e-20	4.52745e-18	nonTerminalNode	559	593	777	1611	An09g02720,An02g12390,An18g06220,An15g01480,An15g06260,An17g02340,An14g06850,An02g14360,An17g02380,An08g04470,An04g01850,An11g10540,An02g04220,An11g09670,An02g14340,An04g07250,An17g01825,An14g03780,An11g11210,An08g00510,An18g05980,An15g06190,An03g03590,An02g14830,An02g04300,An12g00510,An04g01730,An07g02960,An14g00900,An12g04870,An08g05920,An07g09120,An07g04130,An08g04890,An07g03390,An08g10060,An0…
GO:0009308	amine metabolic process	0.00190005	0.0131781	nonTerminalNode	145	174	1191	2030	An11g09510,An02g07250,An05g00120,An07g02210,An02g06120,An09g04010,An15g06260,An17g02340,An15g00610,An09g06050,An02g03250,An11g06590,An01g14070,An17g02280,An03g03520,An07g07530,An08g05100,An16g03130,An13g01080,An14g04720,An02g14080,An01g08410,An04g00430,An11g06110,An08g00510,An17g01977,An15g00420,An17g01640,An18g05170,An04g03110,An15g02360,An18g02400,An11g11180,An08g02990,An12g07840,An11g06140,An0…
GO:0006383	transcription from RNA polymerase III promoter	0.000295063	0.00308295	terminalNode	15	4	1321	2200	An15g00960,An04g00490,An02g08700,An02g05460,An12g00780,An01g02200,An01g04380,An18g04850,An08g01770,An01g07250,An18g05380,An01g11950,An15g00700,An16g08710,An09g06640,
GO:0009058	biosynthetic process	3.65999e-13	2.39316e-11	nonTerminalNode	451	498	885	1706	An09g02720,An02g12390,An15g00930,An18g06220,An05g00120,An18g01610,An07g06980,An15g00750,An02g06120,An15g06260,An11g09400,An17g02340,An16g08490,An15g00610,An02g14640,An08g05200,An02g03250,An14g06850,An01g04050,An17g02380,An08g04470,An01g05780,An01g02210,An08g02210,An04g01850,An07g06560,An03g03520,An07g06520,An08g05100,An16g03130,An11g06660,An04g07250,An13g01080,An17g01825,An14g04720,An01g08410,An1…
GO:0065002	intracellular protein transmembrane transport	0.00678119	0.0382883	terminalNode	15	8	1321	2196	An02g01750,An16g02470,An15g00190,An08g07360,An13g00670,An01g13070,An16g05090,An08g01650,An08g04070,An02g01360,An07g07880,An11g04180,An12g04940,An02g01510,An16g08830,
GO:0006448	regulation of translational elongation	0.000415768	0.00386588	nonTerminalNode	10	1	1326	2203	An08g10140,An07g06520,An15g02440,An14g01560,An12g01350,An02g05700,An04g01940,An02g13840,An08g00970,An01g02900,
GO:0006399	tRNA metabolic process	8.02179e-14	5.80721e-12	nonTerminalNode	79	30	1257	2174	An15g00230,An07g08320,An12g08800,An15g03230,An11g10750,An18g03060,An02g11460,An01g08490,An15g06260,An17g02340,An01g12180,An02g01970,An04g03060,An07g03150,An02g02010,An01g02210,An12g04810,An16g08020,An01g03650,An02g07260,An01g10700,An15g00210,An12g08400,An15g01000,An09g05970,An01g10770,An01g10760,An16g09320,An04g05630,An16g03130,An16g01560,An18g06850,An17g01660,An11g06660,An01g10270,An02g14080,An0…
GO:0046112	nucleobase biosynthetic process	0.00471809	0.028463	terminalNode	10	3	1326	2201	An12g03570,An04g08330,An12g04800,An08g07420,An01g10650,An13g00440,An12g00320,An02g12420,An03g01310,An16g07400,
GO:0009201	ribonucleoside triphosphate biosynthetic process	1.13957e-06	2.33324e-05	nonTerminalNode	14	0	1322	2204	An11g09400,An02g04520,An07g06560,An14g04180,An16g08550,An01g04930,An15g01700,An16g07410,An02g06240,An16g07290,An15g01710,An01g04630,An03g01310,An01g10880,
GO:0071038	nuclear polyadenylation-dependent tRNA catabolic process	0.000152729	0.00178949	terminalNode	9	0	1327	2204	An01g07520,An07g08320,An14g05010,An02g01970,An11g10740,An04g01570,An07g06510,An11g10750,An12g04560,
GO:0031125	rRNA 3'-end processing	6.87817e-05	0.000888028	nonTerminalNode	12	1	1324	2203	An01g07520,An07g08320,An14g05010,An02g01970,An11g10740,An08g10060,An02g09200,An15g03230,An04g01570,An07g06510,An11g10750,An12g04560,
GO:0043144	snoRNA processing	8.0952e-06	0.00013233	nonTerminalNode	12	0	1324	2204	An07g08320,An11g10740,An12g08800,An14g06850,An11g00500,An01g10140,An04g01570,An01g12230,An13g00030,An11g10750,An12g08580,An17g02170,
GO:0000055	ribosomal large subunit export from nucleus	0.00103322	0.00796325	terminalNode	12	3	1324	2201	An02g13890,An11g00610,An01g13200,An14g05140,An14g06020,An17g01975,An08g00730,An04g08760,An04g03790,An01g04310,An07g07790,An13g01010,
GO:0006401	RNA catabolic process	0.00487421	0.0292308	nonTerminalNode	32	26	1304	2178	An07g08320,An01g12330,An11g04510,An12g04110,An14g03780,An11g11210,An11g10750,An15g03420,An02g13910,An16g01810,An01g03050,An14g05010,An02g01970,An11g10740,An04g01570,An16g04100,An07g01560,An16g07850,An07g06510,An01g08240,An01g07520,An16g05050,An08g06050,An11g00840,An08g06790,An09g04660,An12g01330,An04g02270,An14g04940,An03g03780,An11g06650,An12g04560,
GO:0045943	positive regulation of transcription from RNA polymerase I promoter	0.00286931	0.0184054	terminalNode	6	0	1330	2204	An07g05380,An08g09160,An18g05380,An07g08590,An18g02960,An04g06120,
GO:0010608	posttranscriptional regulation of gene expression	0.00451242	0.0273852	nonTerminalNode	27	20	1309	2184	An08g10140,An15g02420,An12g01350,An12g04670,An18g04650,An09g04110,An12g00130,An01g02900,An14g06190,An01g03050,An12g04940,An02g13840,An02g06680,An11g01570,An11g04860,An01g04430,An15g02440,An15g01290,An08g01230,An08g00980,An04g01940,An02g09370,An07g06520,An14g01560,An02g05700,An08g00970,An06g01710,
GO:0010525	regulation of transposition, RNA-mediated	0.00191137	0.0131781	nonTerminalNode	16	7	1320	2197	An04g06040,An04g00490,An07g05620,An02g03180,An18g06160,An07g07850,An04g03820,An07g08900,An08g01770,An07g03390,An04g03300,An17g02080,An16g07120,An17g02380,An08g03240,An02g02900,
GO:0006606	protein import into nucleus	0.000323679	0.00326792	terminalNode	21	9	1315	2195	An18g04110,An06g02010,An11g04990,An04g01310,An17g02300,An02g12610,An12g04020,An07g01580,An18g05830,An16g05050,An04g05630,An14g00100,An11g00610,An01g14070,An15g06440,An07g01520,An18g02140,An16g04400,An08g00520,An08g04900,An07g07790,
GO:0006396	RNA processing	4.89074e-38	9.91354e-36	nonTerminalNode	202	68	1134	2136	An12g08800,An02g06050,An15g01480,An04g03910,An02g01970,An14g06850,An01g04050,An02g14360,An16g03090,An16g08860,An18g06260,An01g05780,An01g02210,An12g04810,An01g10700,An15g00210,An02g06130,An01g05540,An01g10770,An11g10540,An02g04220,An01g03160,An14g04950,An16g01560,An11g09670,An02g14340,An04g09010,An11g06660,An12g03850,An11g09310,An04g05850,An15g00420,An18g01980,An02g13840,An12g00510,An04g01930,An0…
GO:0006525	arginine metabolic process	0.00191137	0.0131781	terminalNode	16	7	1320	2197	An08g06560,An02g07250,An15g02340,An08g07420,An16g04970,An03g06860,An12g07580,An16g01480,An01g00130,An17g00820,An09g06050,An04g02420,An01g02150,An04g04130,An03g04330,An15g02360,
GO:2000112	regulation of cellular macromolecule biosynthetic process	3.76602e-05	0.000533827	nonTerminalNode	118	117	1218	2087	An08g10140,An09g02720,An04g00490,An02g12390,An12g01350,An12g04670,An01g00140,An18g04650,An03g04320,An15g00750,An01g02900,An14g06190,An16g01810,An08g05200,An16g01760,An01g04050,An07g10400,An01g05780,An15g03710,An01g02210,An17g02320,An17g02130,An08g01230,An15g00210,An07g06520,An18g05190,An14g00330,An04g03300,An07g04000,An12g08730,An04g07250,An17g01825,An14g04720,An08g03870,An04g01310,An09g04530,An1…
GO:0016570	histone modification	0.00319222	0.0201577	nonTerminalNode	33	26	1303	2178	An09g02720,An17g01825,An07g05620,An08g07230,An01g00140,An04g04770,An02g03180,An03g04320,An09g04900,An07g04540,An02g14640,An06g01920,An14g06850,An01g04050,An01g07390,An07g08380,An01g07400,An02g02900,An18g06840,An17g02040,An02g05850,An04g06040,An17g02320,An04g01770,An01g12600,An02g14750,An01g04120,An07g07850,An01g05300,An07g03390,An01g12700,An07g04000,An16g07120,
GO:0006099	tricarboxylic acid cycle	6.2976e-05	0.000823564	terminalNode	17	4	1319	2200	An14g04400,An18g06760,An11g11280,An07g02160,An02g12430,An02g12770,An08g05580,An07g03170,An09g03870,An08g10530,An14g00310,An12g07850,An11g00530,An04g04750,An11g00510,An17g01670,An09g06680,
GO:0010033	response to organic substance	0.00786404	0.0427357	terminalNode	30	25	1306	2179	An11g04360,An07g06040,An08g05440,An17g01280,An02g02240,An11g11210,An02g14200,An08g06130,An18g05690,An02g03160,An01g07180,An11g04180,An15g03940,An18g06050,An18g05760,An08g01480,An16g04100,An05g00200,An02g06830,An04g08810,An17g02130,An18g03250,An03g02770,An15g00390,An08g10700,An15g01470,An01g08980,An17g02010,An14g00710,An01g13220,
GO:0006163	purine nucleotide metabolic process	0.000676275	0.00598606	nonTerminalNode	22	11	1314	2193	An15g01760,An01g04930,An16g07410,An02g06240,An01g04040,An08g06130,An11g09400,An14g04180,An01g04630,An15g01710,An16g07290,An02g04020,An01g13920,An02g09960,An02g04520,An07g06560,An16g08550,An18g02090,An14g00280,An15g01700,An07g10100,An01g10880,
GO:0000479	endonucleolytic cleavage of tricistronic rRNA transcript (SSU-rRNA, 5.8S rRNA, LSU-rRNA)	9.32518e-11	4.8467e-09	nonTerminalNode	33	4	1303	2200	An04g01900,An01g03080,An02g01600,An11g01850,An01g00150,An02g03350,An08g08740,An08g09160,An09g05270,An08g03460,An02g09260,An14g05390,An02g14360,An16g07300,An16g08860,An18g04230,An04g08790,An01g05560,An18g06710,An02g09200,An01g05540,An11g10540,An13g01010,An02g06750,An18g06750,An14g03620,An16g08220,An15g06390,An01g03760,An11g09670,An01g05500,An08g06650,An04g00070,
GO:0032197	transposition, RNA-mediated	0.000996809	0.00793745	nonTerminalNode	17	7	1319	2197	An04g06040,An04g00490,An07g05620,An02g03180,An18g06160,An07g07850,An04g03820,An07g08900,An08g01770,An07g03390,An04g03300,An17g02080,An11g00840,An16g07120,An17g02380,An08g03240,An02g02900,
GO:0034470	ncRNA processing	6.91594e-42	2.80372e-39	nonTerminalNode	174	39	1162	2165	An12g08800,An02g06050,An09g06180,An18g03000,An18g03060,An02g11460,An15g01480,An02g09260,An02g01970,An11g00500,An14g06850,An01g04050,An02g14360,An16g03090,An07g06760,An16g08860,An18g06260,An01g05780,An08g07790,An01g02210,An12g04810,An02g14950,An01g10700,An15g00210,An12g08400,An02g06130,An18g06710,An02g13900,An17g01975,An01g05540,An01g10770,An11g10540,An01g00770,An01g10760,An02g04220,An07g08850,An0…
GO:0043039	tRNA aminoacylation	7.94579e-07	1.64348e-05	nonTerminalNode	24	5	1312	2199	An02g14080,An02g04880,An16g08020,An01g03650,An02g07260,An07g06000,An08g06770,An09g05970,An08g00510,An03g01280,An01g08490,An17g01977,An17g02340,An15g06260,An06g01830,An16g09320,An01g00130,An15g00420,An04g03060,An04g03110,An16g03130,An02g02010,An11g02400,An14g05260,
GO:0070925	organelle assembly	4.15049e-08	1.25568e-06	nonTerminalNode	39	13	1297	2191	An04g02120,An08g02870,An02g05650,An16g08030,An12g04670,An04g01480,An08g03430,An17g02240,An01g06040,An18g05140,An08g05730,An18g01980,An02g04980,An04g08790,An04g01930,An16g04930,An16g04690,An02g14950,An02g06130,An02g13900,An01g06270,An17g01975,An02g09200,An12g04870,An04g08760,An01g02880,An01g00770,An02g14750,An02g04220,An07g08850,An01g03760,An12g04500,An02g07010,An01g04240,An08g07610,An11g09670,An1…
GO:0042274	ribosomal small subunit biogenesis	7.94928e-23	1.00707e-20	nonTerminalNode	70	7	1266	2197	An01g03080,An18g05650,An02g01600,An02g06050,An09g06180,An08g09160,An07g03370,An18g03000,An02g09260,An14g05390,An02g14360,An11g04500,An07g06760,An16g08860,An16g07300,An17g02390,An18g06260,An07g08590,An12g04910,An18g04230,An02g06130,An18g06710,An02g09200,An01g05540,An01g12640,An04g02640,An11g10540,An15g00730,An13g01010,An02g06750,An18g06750,An07g08850,An01g03160,An15g06390,An01g03760,An12g04500,An1…
GO:0009152	purine ribonucleotide biosynthetic process	6.2976e-05	0.000823564	nonTerminalNode	17	4	1319	2200	An02g04020,An15g01760,An02g04520,An07g06560,An16g08550,An01g04930,An16g07410,An02g06240,An14g00280,An11g09400,An14g04180,An15g01700,An07g10100,An01g04630,An15g01710,An16g07290,An01g10880,
GO:0033615	mitochondrial proton-transporting ATP synthase complex assembly	0.0076206	0.0417485	terminalNode	5	0	1331	2204	An12g00110,An09g06030,An02g06240,An08g02450,An15g02320,
GO:0034660	ncRNA metabolic process	2.86786e-48	1.45329e-45	nonTerminalNode	200	45	1136	2159	An12g08800,An02g06050,An09g06180,An18g03000,An18g03060,An02g11460,An15g01480,An15g06260,An17g02340,An02g09260,An02g01970,An11g00500,An14g06850,An01g04050,An02g14360,An16g03090,An07g06760,An16g08860,An18g06260,An01g05780,An08g07790,An01g02210,An12g04810,An16g08020,An01g03650,An02g14950,An01g10700,An15g00210,An12g08400,An02g06130,An18g06710,An02g13900,An17g01975,An01g05540,An09g05970,An01g10770,An1…
GO:0000470	maturation of LSU-rRNA	0.00103322	0.00796325	nonTerminalNode	12	3	1324	2201	An02g13890,An18g03120,An15g01480,An04g01930,An16g08640,An14g03740,An15g06390,An16g08030,An17g01975,An17g01815,An18g02230,An09g06310,
GO:0043170	macromolecule metabolic process	7.65077e-17	6.74265e-15	nonTerminalNode	579	652	757	1552	An09g02720,An02g12390,An18g06220,An15g01480,An15g06260,An17g02340,An14g06850,An02g14360,An17g02380,An08g04470,An04g01850,An11g10540,An02g04220,An11g09670,An02g14340,An04g07250,An17g01825,An14g03780,An11g11210,An08g00510,An18g05980,An15g06190,An03g03590,An02g14830,An02g04300,An12g00510,An04g01730,An07g02960,An14g00900,An12g04870,An08g05920,An07g04130,An07g09120,An08g04890,An07g03390,An08g10060,An0…
GO:0000467	exonucleolytic trimming to generate mature 3'-end of 5.8S rRNA from tricistronic rRNA transcript (SSU-rRNA, 5.8S rRNA, LSU-rRNA)	0.000169682	0.00193227	terminalNode	11	1	1325	2203	An01g07520,An07g08320,An14g05010,An02g01970,An11g10740,An08g10060,An15g03230,An04g01570,An07g06510,An11g10750,An12g04560,
GO:0006547	histidine metabolic process	5.78548e-05	0.000776634	terminalNode	14	2	1322	2202	An02g14890,An13g01080,An11g06600,An15g00610,An02g08430,An17g01640,An11g06590,An04g05860,An07g02210,An18g02230,An01g12570,An01g11930,An02g14660,An02g09240,
GO:0051171	regulation of nitrogen compound metabolic process	0.00154844	0.0110517	nonTerminalNode	114	129	1222	2075	An09g02720,An04g00490,An02g12390,An01g00140,An07g06980,An03g04320,An15g00750,An16g01810,An08g05200,An16g01760,An01g04050,An07g10400,An01g05780,An15g03710,An01g02210,An17g02320,An01g02630,An17g02130,An17g01925,An15g00210,An18g05190,An14g00330,An04g03300,An07g04000,An08g05100,An12g08730,An04g07250,An15g00140,An14g04720,An17g01825,An08g03870,An04g01310,An09g04530,An07g04540,An03g03590,An01g07400,An1…
GO:0071844	cellular component assembly at cellular level	0.00114701	0.00869409	nonTerminalNode	113	126	1223	2078	An04g01535,An08g02870,An02g08700,An12g07880,An12g04670,An03g04320,An09g06180,An01g06040,An16g01760,An01g14070,An07g01520,An07g10400,An16g04930,An02g14950,An12g07950,An08g01230,An02g06130,An02g13900,An17g01975,An01g00770,An14g00010,An02g04220,An04g09020,An07g08850,An18g05060,An08g01550,An01g13690,An01g03760,An07g05570,An12g04500,An16g06850,An01g04240,An11g09670,An14g04940,An04g09010,An08g07030,An0…
GO:0006457	protein folding	0.00707957	0.0398619	terminalNode	26	20	1310	2184	An02g01750,An11g03050,An02g08920,An07g06040,An01g06080,An01g04280,An12g04750,An16g05090,An08g05300,An11g02360,An16g03100,An12g04940,An15g01710,An09g06590,An17g02130,An02g03770,An08g08690,An18g05770,An16g03000,An02g12750,An04g07340,An04g05270,An01g06480,An15g06370,An15g01700,An01g09050,
GO:0006412	translation	2.55595e-20	2.87829e-18	nonTerminalNode	97	28	1239	2176	An08g10140,An07g02650,An12g01350,An12g04670,An17g02210,An15g06790,An16g04450,An18g04650,An02g08080,An08g03430,An09g05380,An09g04110,An02g12120,An12g00130,An01g02900,An14g06190,An01g08490,An15g06260,An17g02340,An07g04800,An01g03050,An04g03060,An17g01360,An17g01955,An18g06260,An02g02010,An08g00610,An08g04470,An14g01010,An01g04430,An08g02210,An16g08020,An01g03650,An15g01290,An08g01230,An02g07260,An0…
GO:0009303	rRNA transcription	0.0076206	0.0417485	terminalNode	5	0	1331	2204	An11g01770,An18g03770,An11g01950,An01g05610,An11g09370,
GO:0034475	U4 snRNA 3'-end processing	0.0076206	0.0417485	terminalNode	5	0	1331	2204	An07g08320,An04g01570,An11g10750,An11g10740,An12g04560,
GO:0042401	cellular biogenic amine biosynthetic process	0.00579536	0.0333727	terminalNode	7	1	1329	2203	An08g06080,An06g01760,An08g06560,An04g02420,An01g07260,An01g11150,An02g02170,
GO:0009144	purine nucleoside triphosphate metabolic process	0.000892902	0.0074482	nonTerminalNode	16	6	1320	2198	An02g04520,An07g06560,An16g08550,An01g04930,An16g07410,An02g06240,An01g04040,An18g02090,An08g06130,An11g09400,An14g04180,An15g01700,An01g04630,An15g01710,An16g07290,An01g10880,
GO:0016575	histone deacetylation	0.00812717	0.0434664	terminalNode	8	2	1328	2202	An04g06040,An07g04540,An04g04770,An16g07120,An07g08380,An01g07390,An01g07400,An07g07850,
GO:0016074	snoRNA metabolic process	4.27258e-07	1.0239e-05	nonTerminalNode	15	0	1321	2204	An07g08320,An11g00840,An11g10740,An12g08800,An14g06850,An11g00500,An01g10140,An07g08370,An04g01570,An01g12230,An13g00030,An01g05780,An11g10750,An12g08580,An17g02170,
GO:0010529	negative regulation of transposition	0.000374231	0.00371847	nonTerminalNode	16	5	1320	2199	An04g06040,An04g00490,An07g05620,An02g03180,An18g06160,An07g07850,An04g03820,An07g08900,An08g01770,An07g03390,An04g03300,An17g02080,An16g07120,An17g02380,An08g03240,An02g02900,
GO:0042273	ribosomal large subunit biogenesis	5.11746e-17	4.71504e-15	nonTerminalNode	49	4	1287	2200	An02g03520,An04g02120,An18g05650,An08g00720,An08g02870,An01g13200,An03g04990,An16g08030,An04g02000,An04g01480,An17g01815,An08g03430,An09g06310,An17g02240,An01g06040,An15g01480,An18g05140,An08g05730,An07g02690,An18g01980,An11g03270,An02g04980,An07g07010,An16g04930,An04g01930,An08g02210,An16g08640,An08g08760,An14g03740,An02g14950,An02g13900,An17g01975,An01g06270,An12g04870,An04g08760,An08g00730,An0…
GO:0000447	endonucleolytic cleavage in ITS1 to separate SSU-rRNA from 5.8S rRNA and LSU-rRNA from tricistronic rRNA transcript (SSU-rRNA, 5.8S rRNA, LSU-rRNA)	5.36018e-10	2.46934e-08	terminalNode	31	4	1305	2200	An04g01900,An01g03080,An02g01600,An11g01850,An01g00150,An02g03350,An08g08740,An08g09160,An09g05270,An08g03460,An02g09260,An14g05390,An02g14360,An16g07300,An16g08860,An18g04230,An04g08790,An01g05560,An18g06710,An02g09200,An01g05540,An11g10540,An13g01010,An02g06750,An18g06750,An14g03620,An16g08220,An15g06390,An01g03760,An01g05500,An04g00070,
GO:0006084	acetyl-CoA metabolic process	1.85969e-05	0.000285575	nonTerminalNode	20	5	1316	2199	An14g04400,An18g06760,An11g11280,An07g02160,An02g12430,An02g12770,An08g05580,An07g03170,An09g03870,An08g10530,An07g02180,An01g00100,An07g09530,An14g00310,An12g07850,An11g00530,An04g04750,An11g00510,An17g01670,An09g06680,
GO:0034661	ncRNA catabolic process	0.00101071	0.00793745	nonTerminalNode	9	1	1327	2203	An01g07520,An07g08320,An14g05010,An02g01970,An11g10740,An04g01570,An07g06510,An11g10750,An12g04560,
GO:0071029	nuclear ncRNA surveillance	0.000152729	0.00178949	nonTerminalNode	9	0	1327	2204	An01g07520,An07g08320,An14g05010,An02g01970,An11g10740,An04g01570,An07g06510,An11g10750,An12g04560,
GO:0033750	ribosome localization	3.9063e-06	6.88528e-05	nonTerminalNode	22	5	1314	2199	An02g03520,An08g02210,An08g08760,An01g13200,An17g01975,An17g01815,An08g00730,An04g08760,An02g12610,An04g03790,An01g04310,An13g01010,An18g06750,An02g13890,An14g03620,An14g05140,An11g00610,An17g01140,An14g06020,An17g01130,An17g00240,An07g07790,
GO:0000154	rRNA modification	0.00579536	0.0333727	terminalNode	7	1	1329	2203	An18g06750,An01g10270,An09g06170,An18g02230,An01g12230,An17g02170,An08g06650,
GO:0006403	RNA localization	3.51243e-06	6.53183e-05	nonTerminalNode	36	16	1300	2188	An11g04360,An18g03150,An12g01350,An01g13190,An04g00020,An08g08740,An02g12610,An11g10750,An07g01580,An11g10740,An01g10870,An07g03150,An16g04940,An08g00520,An04g01570,An11g01570,An07g07790,An18g04180,An02g09200,An18g04840,An08g07360,An10g00360,An01g04310,An15g00390,An18g05810,An18g05830,An18g05190,An04g05630,An08g06050,An11g00610,An13g01070,An18g02140,An06g01870,An18g03310,An08g04900,An14g02210,
GO:0044283	small molecule biosynthetic process	0.00333136	0.0209061	nonTerminalNode	132	159	1204	2045	An05g00120,An08g02530,An07g02210,An02g06120,An11g09400,An15g00610,An02g03250,An07g08990,An02g12420,An17g02280,An07g06560,An08g05100,An13g00440,An13g01080,An01g08410,An15g01760,An04g00430,An01g04930,An11g06110,An02g06240,An17g01640,An16g07400,An12g07840,An04g04990,An02g04370,An08g07840,An02g09720,An01g07260,An03g06860,An04g06020,An07g01960,An04g08330,An14g04180,An07g07930,An04g05000,An11g09760,An0…
GO:0000027	ribosomal large subunit assembly	1.47487e-10	7.11802e-09	terminalNode	26	1	1310	2203	An04g02120,An04g01930,An16g04930,An08g02870,An02g14950,An16g08030,An02g13900,An01g06270,An17g01975,An12g04870,An04g01480,An04g08760,An08g03430,An01g00770,An17g02240,An02g04220,An01g06040,An18g05140,An08g05730,An01g04240,An08g07610,An18g01980,An02g04980,An14g04940,An01g09920,An02g03950,
GO:0000463	maturation of LSU-rRNA from tricistronic rRNA transcript (SSU-rRNA, 5.8S rRNA, LSU-rRNA)	0.00103322	0.00796325	terminalNode	12	3	1324	2201	An02g13890,An18g03120,An15g01480,An04g01930,An16g08640,An14g03740,An15g06390,An16g08030,An17g01975,An17g01815,An18g02230,An09g06310,
GO:0031326	regulation of cellular biosynthetic process	0.000228083	0.00249905	nonTerminalNode	127	137	1209	2067	An08g10140,An09g02720,An04g00490,An02g12390,An12g01350,An12g04670,An15g00750,An14g06190,An16g01810,An08g05200,An16g01760,An01g04050,An01g05780,An01g02210,An17g02320,An15g00210,An07g06520,An14g00330,An08g05100,An04g07250,An15g00140,An17g01825,An14g04720,An04g01310,An18g05980,An07g04540,An03g03590,An02g13840,An02g12040,An18g06840,An02g14750,An17g02120,An07g03390,An15g00900,An08g02200,An08g10060,An0…
GO:0015985	energy coupled proton transport, down electrochemical gradient	3.038e-06	5.75516e-05	nonTerminalNode	13	0	1323	2204	An11g09400,An02g04520,An07g06560,An14g04180,An16g08550,An01g04930,An15g01700,An16g07410,An02g06240,An16g07290,An15g01710,An01g04630,An01g10880,
GO:0071166	ribonucleoprotein complex localization	3.9063e-06	6.88528e-05	nonTerminalNode	22	5	1314	2199	An02g03520,An08g02210,An08g08760,An01g13200,An17g01975,An17g01815,An08g00730,An04g08760,An02g12610,An04g03790,An01g04310,An13g01010,An18g06750,An02g13890,An14g03620,An14g05140,An11g00610,An17g01140,An14g06020,An17g01130,An17g00240,An07g07790,
GO:0001510	RNA methylation	9.54545e-05	0.0012246	nonTerminalNode	15	3	1321	2201	An07g03280,An12g08400,An12g07960,An01g12230,An18g03060,An02g11460,An01g12180,An01g00070,An16g02140,An18g02230,An16g01560,An01g07390,An01g07400,An18g06850,An11g06660,
GO:0034622	cellular macromolecular complex assembly	5.25495e-06	8.95014e-05	nonTerminalNode	95	81	1241	2123	An04g01535,An08g02870,An02g08700,An12g04670,An03g04320,An09g06180,An01g06040,An01g14070,An07g01520,An07g10400,An16g04930,An02g14950,An08g01230,An02g06130,An02g13900,An17g01975,An01g00770,An02g04220,An04g09020,An07g08850,An18g05060,An08g01550,An01g13690,An01g03760,An12g04500,An16g06850,An01g04240,An11g09670,An14g04940,An04g09010,An08g07030,An02g03950,An12g07550,An04g01480,An11g11210,An02g06240,An1…
GO:0046356	acetyl-CoA catabolic process	6.2976e-05	0.000823564	nonTerminalNode	17	4	1319	2200	An14g04400,An18g06760,An11g11280,An07g02160,An02g12430,An02g12770,An08g05580,An07g03170,An09g03870,An08g10530,An14g00310,An12g07850,An11g00530,An04g04750,An11g00510,An17g01670,An09g06680,
GO:0070585	protein localization in mitochondrion	0.00217802	0.0144276	nonTerminalNode	20	11	1316	2193	An02g01750,An01g12210,An16g02470,An14g00880,An01g04280,An01g03640,An02g11800,An15g00190,An08g07360,An13g00670,An02g10740,An16g05090,An08g01650,An08g04070,An02g01360,An09g06030,An07g07880,An12g04940,An01g07190,An02g04260,
GO:0051170	nuclear import	0.000323679	0.00326792	nonTerminalNode	21	9	1315	2195	An18g04110,An06g02010,An11g04990,An04g01310,An17g02300,An02g12610,An12g04020,An07g01580,An18g05830,An16g05050,An04g05630,An14g00100,An11g00610,An01g14070,An15g06440,An07g01520,An18g02140,An16g04400,An08g00520,An08g04900,An07g07790,
GO:0071426	ribonucleoprotein complex export from nucleus	3.9063e-06	6.88528e-05	nonTerminalNode	22	5	1314	2199	An02g03520,An08g02210,An08g08760,An01g13200,An17g01975,An17g01815,An08g00730,An04g08760,An02g12610,An04g03790,An01g04310,An13g01010,An18g06750,An02g13890,An14g03620,An14g05140,An11g00610,An17g01140,An14g06020,An17g01130,An17g00240,An07g07790,
GO:0034504	protein localization to nucleus	0.000184973	0.00206769	nonTerminalNode	23	10	1313	2194	An18g04110,An11g04990,An04g01310,An17g02300,An02g12610,An07g01580,An01g07180,An14g00100,An01g14070,An15g06440,An07g01520,An01g03700,An08g00520,An07g07790,An06g02010,An12g04020,An18g05830,An04g05630,An16g05050,An11g00610,An18g02140,An16g04400,An08g04900,
GO:0022618	ribonucleoprotein complex assembly	2.48779e-10	1.17273e-08	nonTerminalNode	46	13	1290	2191	An04g02120,An08g02870,An02g05650,An16g08030,An12g04670,An04g01480,An11g11210,An08g03430,An17g02240,An01g06040,An18g05140,An11g06760,An08g05730,An18g01980,An02g04980,An04g08790,An04g01930,An16g04930,An16g04690,An02g14950,An08g01230,An02g06130,An02g13900,An01g06270,An17g01975,An02g09200,An12g04870,An04g08760,An01g02880,An01g00770,An02g04220,An07g08850,An01g03760,An12g04500,An02g07010,An16g06850,An0…
GO:0070272	proton-transporting ATP synthase complex biogenesis	0.0076206	0.0417485	nonTerminalNode	5	0	1331	2204	An12g00110,An09g06030,An02g06240,An08g02450,An15g02320,
GO:0051187	cofactor catabolic process	0.000512077	0.00463384	nonTerminalNode	18	7	1318	2197	An14g04400,An18g06760,An11g11280,An07g02160,An02g12430,An02g12770,An08g05580,An07g03170,An09g03870,An11g11180,An08g10530,An14g00310,An12g07850,An11g00530,An04g04750,An11g00510,An17g01670,An09g06680,
GO:0010604	positive regulation of macromolecule metabolic process	0.0078927	0.0427767	nonTerminalNode	46	45	1290	2159	An02g12390,An07g06040,An12g01350,An08g09160,An09g04110,An09g04900,An15g00750,An12g00130,An01g02900,An08g05200,An02g07140,An01g02320,An10g00450,An07g10400,An07g08590,An02g05850,An17g02320,An15g00960,An17g02130,An08g01230,An11g09590,An18g04470,An16g04160,An07g07850,An18g05190,An07g04000,An16g07120,An14g04720,An17g01825,An08g03870,An07g05380,An07g04540,An01g02150,An02g13840,An18g06840,An12g03310,An0…
GO:0016569	covalent chromatin modification	0.00319222	0.0201577	nonTerminalNode	33	26	1303	2178	An09g02720,An17g01825,An07g05620,An08g07230,An01g00140,An04g04770,An02g03180,An03g04320,An09g04900,An07g04540,An02g14640,An06g01920,An14g06850,An01g04050,An01g07390,An07g08380,An01g07400,An02g02900,An18g06840,An17g02040,An02g05850,An04g06040,An17g02320,An04g01770,An01g12600,An02g14750,An01g04120,An07g07850,An01g05300,An07g03390,An01g12700,An07g04000,An16g07120,
GO:0008652	cellular amino acid biosynthetic process	0.000461884	0.00423638	nonTerminalNode	62	55	1274	2149	An08g06560,An02g09720,An05g00120,An01g07260,An03g06860,An02g06120,An04g02580,An15g00610,An16g08720,An04g01340,An02g03250,An11g09700,An17g02280,An07g07930,An06g01760,An11g09380,An11g06930,An17g02330,An02g12430,An16g04970,An17g02200,An02g02170,An16g01480,An02g05540,An09g04250,An05g00410,An14g03390,An02g06150,An15g00350,An03g03710,An05g00440,An11g02620,An01g08580,An13g01080,An01g08410,An08g01000,An0…
GO:0042255	ribosome assembly	6.09696e-12	3.74501e-10	nonTerminalNode	38	5	1298	2199	An04g02120,An08g02870,An02g05650,An16g08030,An12g04670,An04g01480,An08g03430,An17g02240,An01g06040,An18g05140,An08g05730,An18g01980,An02g04980,An04g08790,An04g01930,An16g04690,An16g04930,An02g14950,An02g06130,An02g13900,An17g01975,An01g06270,An02g09200,An12g04870,An04g08760,An01g02880,An01g00770,An02g04220,An07g08850,An01g03760,An02g07010,An12g04500,An01g04240,An08g07610,An11g09670,An14g04940,An0…
GO:0006643	membrane lipid metabolic process	0.000768998	0.00663301	nonTerminalNode	15	5	1321	2199	An08g03280,An02g03480,An14g05510,An16g03650,An06g01540,An01g14200,An15g00630,An11g00990,An01g10030,An08g04100,An04g00600,An08g03450,An02g09910,An16g03590,An01g07640,
GO:0000480	endonucleolytic cleavage in 5'-ETS of tricistronic rRNA transcript (SSU-rRNA, 5.8S rRNA, LSU-rRNA)	4.90859e-07	1.10552e-05	terminalNode	23	4	1313	2200	An04g01900,An04g08790,An01g03080,An02g01600,An11g01850,An01g05560,An01g05540,An11g10540,An08g09160,An09g05270,An02g06750,An08g03460,An14g03620,An02g09260,An15g06390,An16g08220,An01g03760,An14g05390,An02g14360,An16g07300,An16g08860,An01g05500,An04g00070,
GO:0033753	establishment of ribosome localization	3.9063e-06	6.88528e-05	nonTerminalNode	22	5	1314	2199	An02g03520,An08g02210,An08g08760,An01g13200,An17g01975,An17g01815,An08g00730,An04g08760,An02g12610,An04g03790,An01g04310,An13g01010,An18g06750,An02g13890,An14g03620,An14g05140,An11g00610,An17g01140,An14g06020,An17g01130,An17g00240,An07g07790,
GO:0034404	nucleobase, nucleoside and nucleotide biosynthetic process	0.00400892	0.0245501	nonTerminalNode	35	29	1301	2175	An15g01760,An17g01330,An01g04930,An02g06240,An16g07410,An02g14880,An11g09400,An09g05870,An04g08330,An14g04180,An07g09110,An16g07290,An01g04630,An15g01710,An02g12420,An03g01310,An16g07400,An01g13920,An02g04020,An02g09960,An08g07420,An02g04520,An07g06560,An16g08550,An12g00320,An14g00280,An09g04250,An12g04800,An12g03570,An01g10650,An08g02700,An13g00440,An15g01700,An07g10100,An01g10880,
GO:0040031	snRNA modification	0.00286931	0.0184054	nonTerminalNode	6	0	1330	2204	An01g10270,An09g06170,An12g00900,An12g03720,An08g06650,An17g02170,
GO:0000054	ribosomal subunit export from nucleus	3.9063e-06	6.88528e-05	nonTerminalNode	22	5	1314	2199	An02g03520,An08g02210,An08g08760,An01g13200,An17g01975,An17g01815,An08g00730,An04g08760,An02g12610,An04g03790,An01g04310,An13g01010,An18g06750,An02g13890,An14g03620,An14g05140,An11g00610,An17g01140,An14g06020,An17g01130,An17g00240,An07g07790,
GO:0034471	ncRNA 5'-end processing	2.1314e-07	5.68466e-06	nonTerminalNode	24	4	1312	2200	An04g01900,An04g08790,An01g03080,An02g01600,An11g01850,An01g05560,An18g06710,An01g05540,An11g10540,An08g09160,An09g05270,An02g06750,An08g03460,An14g03620,An02g09260,An15g06390,An16g08220,An01g03760,An14g05390,An02g14360,An16g07300,An16g08860,An01g05500,An04g00070,
GO:0031126	snoRNA 3'-end processing	0.000152729	0.00178949	terminalNode	9	0	1327	2204	An07g08320,An11g10740,An14g06850,An01g10140,An04g01570,An01g12230,An13g00030,An11g10750,An17g02170,
GO:0000956	nuclear-transcribed mRNA catabolic process	0.000396331	0.00386233	terminalNode	25	13	1311	2191	An07g08320,An01g12330,An11g04510,An11g11210,An11g10750,An15g03420,An02g13910,An16g01810,An14g05010,An01g03050,An11g10740,An04g01570,An16g04100,An07g01560,An16g07850,An01g08240,An01g07520,An16g05050,An08g06050,An08g06790,An09g04660,An12g01330,An14g04940,An03g03780,An11g06650,
GO:0006807	nitrogen compound metabolic process	1.70773e-23	2.30771e-21	nonTerminalNode	573	586	763	1618	An09g02720,An02g07250,An02g12390,An02g06120,An15g06260,An11g09400,An15g01480,An17g02340,An15g00610,An02g03250,An14g06850,An02g14360,An17g02380,An04g01850,An11g10540,An02g04220,An08g05100,An11g09670,An02g14340,An04g07250,An17g01825,An11g11210,An14g03780,An08g00510,An15g06190,An03g03590,An02g14830,An16g07400,An12g00510,An07g02960,An08g05920,An07g04130,An08g04890,An07g03390,An08g10060,An18g03220,An0…
GO:0010556	regulation of macromolecule biosynthetic process	1.34093e-05	0.000210702	nonTerminalNode	125	122	1211	2082	An08g10140,An09g02720,An04g00490,An02g12390,An12g01350,An12g04670,An01g00140,An18g04650,An03g04320,An15g00750,An01g02900,An14g06190,An16g01810,An08g05200,An16g01760,An01g04050,An07g10400,An01g05780,An15g03710,An01g02210,An17g02320,An01g02630,An17g02130,An08g01230,An15g00210,An07g06520,An18g05190,An14g00330,An04g03300,An07g04000,An12g08730,An04g07250,An15g00140,An17g01825,An14g04720,An08g03870,An0…
GO:0045333	cellular respiration	4.7921e-09	1.79881e-07	nonTerminalNode	42	13	1294	2191	An02g04330,An11g06600,An15g01270,An14g04080,An15g00930,An09g03870,An02g09930,An04g07330,An18g04220,An14g04960,An15g05790,An02g12630,An14g00310,An11g09985,An11g00530,An07g09240,An17g01670,An09g06650,An04g04750,An09g06680,An11g06590,An04g01200,An14g04400,An02g08900,An14g04170,An18g06760,An11g11280,An07g02160,An02g12430,An02g12770,An08g05580,An07g03170,An08g10530,An06g01460,An12g07850,An01g00130,An0…

## Sheet: T0-T1 DOWN
GO term	Biological process	p-value	FDR	node type	sP	rP	sN	rN	genes enriched
GO:0016137	glycoside metabolic process	0.000150013	0.00434394	nonTerminalNode	9	3	781	2747	An14g02180,An08g10510,An02g04270,An02g07650,An08g05820,An01g13350,An11g01520,An13g00400,An12g00820,
GO:0000422	mitochondrion degradation	0.00123801	0.0234529	terminalNode	8	4	782	2746	An01g08520,An11g11320,An02g14900,An07g10020,An04g03950,An02g01390,An08g10270,An02g07380,
GO:0045324	late endosome to vacuole transport	0.000289746	0.0072508	terminalNode	15	13	775	2737	An11g04400,An14g04880,An18g05740,An15g00540,An11g04310,An08g07540,An15g00520,An14g05130,An07g08340,An11g00940,An04g04950,An17g01250,An18g03070,An08g07100,An16g07540,
GO:0016237	microautophagy	2.86809e-06	0.00015299	nonTerminalNode	17	9	773	2741	An01g08520,An07g09800,An02g08450,An02g07210,An07g10020,An07g05130,An08g01110,An18g02210,An11g11320,An02g14900,An18g03070,An04g03950,An08g10270,An14g05020,An02g07380,An16g07540,An02g06960,
GO:0044262	cellular carbohydrate metabolic process	5.0897e-08	4.29868e-06	nonTerminalNode	97	171	693	2579	An07g04190,An15g07390,An11g03110,An12g00020,An14g05910,An01g06970,An02g14990,An02g04270,An02g07650,An02g05830,An08g03250,An16g05420,An01g10350,An02g10400,An16g02730,An09g06270,An01g12550,An18g05940,An01g05160,An12g01850,An02g03240,An01g02180,An04g03200,An07g03850,An08g06350,An08g08920,An14g04920,An11g02550,An14g06500,An04g08820,An02g10310,An09g00880,An01g12150,An13g01750,An12g08020,An08g06570,An1…
GO:0009408	response to heat	0.00143214	0.0259032	nonTerminalNode	24	36	766	2714	An07g09990,An18g00600,An18g06650,An01g13350,An01g08420,An04g00410,An14g04770,An08g10510,An14g02180,An14g06500,An07g04070,An15g02120,An16g03740,An02g10310,An09g03130,An02g07770,An02g05830,An11g01520,An11g01750,An08g03480,An02g07070,An12g10240,An07g08890,An01g10790,
GO:0072665	protein localization to vacuole	6.54122e-08	4.85119e-06	nonTerminalNode	26	17	764	2733	An11g04400,An07g10020,An15g00540,An11g04310,An02g01390,An08g03250,An11g04740,An03g06880,An11g11320,An14g01020,An01g08520,An18g05740,An18g03980,An08g07540,An02g06580,An04g09250,An14g05130,An02g14900,An02g10440,An04g03950,An18g03070,An08g10270,An14g05020,An02g07380,An16g07540,An14g00750,
GO:0016197	endosome transport	2.07777e-05	0.000915575	nonTerminalNode	24	24	766	2726	An11g04400,An15g00540,An11g04310,An02g01390,An08g06750,An17g01250,An17g02350,An01g08520,An14g04880,An18g05740,An02g10270,An08g07540,An15g00520,An08g01030,An14g05130,An07g08340,An17g01550,An04g04950,An11g00940,An18g03070,An11g09460,An08g07100,An11g04750,An16g07540,
GO:0043632	modification-dependent macromolecule catabolic process	0.00234071	0.0392118	nonTerminalNode	29	50	761	2700	An08g09000,An16g02250,An18g05070,An04g01810,An14g00180,An11g02610,An04g03270,An02g14990,An18g05740,An16g02210,An03g02660,An01g12750,An01g05330,An15g03020,An03g04600,An04g09170,An11g01760,An17g00780,An07g01470,An16g07540,An04g01870,An08g03250,An03g06880,An02g10400,An06g01380,An17g00260,An14g03930,An08g03980,An09g06020,
GO:0006950	response to stress	0.000139337	0.00415346	nonTerminalNode	161	407	629	2343	An07g03980,An01g03720,An01g06970,An04g04870,An07g05980,An03g04600,An02g05830,An03g03030,An16g00920,An11g11190,An02g02510,An02g11990,An01g07480,An01g05290,An14g03930,An11g10190,An07g08210,An07g04830,An18g06650,An14g06730,An07g07970,An02g10310,An16g06100,An11g11300,An12g10240,An08g10570,An13g00100,An04g02610,An15g06750,An11g04670,An09g05640,An08g07290,An09g03130,An11g01520,An04g07050,An16g00810,An1…
GO:0046365	monosaccharide catabolic process	2.36372e-05	0.00101942	nonTerminalNode	20	17	770	2733	An18g01670,An08g06570,An09g02240,An14g04920,An11g02550,An02g14380,An16g05420,An04g05300,An03g04560,An07g03140,An02g12140,An08g02260,An06g00380,An16g01830,An11g02040,An02g07650,An12g08610,An12g08020,An07g03850,An02g07470,
GO:0072666	establishment of protein localization to vacuole	6.54122e-08	4.85119e-06	nonTerminalNode	26	17	764	2733	An11g04400,An07g10020,An15g00540,An11g04310,An02g01390,An08g03250,An11g04740,An03g06880,An11g11320,An14g01020,An01g08520,An18g05740,An18g03980,An08g07540,An02g06580,An04g09250,An14g05130,An02g14900,An02g10440,An04g03950,An18g03070,An08g10270,An14g05020,An02g07380,An16g07540,An14g00750,
GO:0016236	macroautophagy	4.28298e-05	0.00151526	terminalNode	10	3	780	2747	An11g11320,An02g14900,An07g10020,An18g03070,An04g03950,An02g01390,An08g10270,An14g05020,An16g07540,An08g07540,
GO:0009056	catabolic process	4.33572e-05	0.00151526	nonTerminalNode	138	327	652	2423	An14g00180,An08g10360,An11g04740,An01g04690,An01g05360,An09g05290,An07g04650,An02g14990,An18g05740,An03g02660,An07g04270,An01g12750,An02g04270,An15g03020,An03g04600,An02g07650,An16g07540,An12g07910,An11g02860,An02g01390,An09g05770,An08g03250,An16g05420,An02g10400,An16g02730,An01g12550,An18g05940,An17g00910,An01g07480,An12g01850,An13g01060,An16g02090,An14g03930,An09g05920,An02g06820,An02g06960,An0…
GO:0044275	cellular carbohydrate catabolic process	6.18977e-05	0.00209111	nonTerminalNode	35	50	755	2700	An01g01260,An14g04920,An11g02550,An02g14380,An04g05300,An02g10550,An07g03140,An06g00380,An08g02260,An08g05790,An02g04270,An02g07650,An12g08610,An12g08020,An18g01670,An08g06570,An08g05820,An09g02240,An01g03010,An01g06120,An16g05420,An02g11150,An16g02730,An03g04560,An01g12550,An18g05940,An01g10930,An02g12140,An12g01850,An14g04190,An16g01830,An11g02040,An11g01520,An02g07470,An07g03850,
GO:0005992	trehalose biosynthetic process	0.0026799	0.0421097	terminalNode	5	1	785	2749	An14g02180,An08g10510,An02g07650,An12g00820,An13g00400,
GO:0019482	beta-alanine metabolic process	0.00246563	0.0406328	terminalNode	4	0	786	2750	An08g07290,An04g03400,An18g04130,An08g10820,
GO:0050896	response to stimulus	0.000380598	0.00866822	nonTerminalNode	207	562	583	2188	An07g03980,An01g03720,An16g08410,An11g10160,An01g06970,An04g04870,An05g00090,An07g05980,An02g06560,An02g14990,An02g04270,An03g04600,An02g05830,An03g03030,An16g00920,An11g11190,An07g00060,An14g01020,An02g02510,An02g11990,An01g07480,An01g05290,An14g03930,An08g03300,An11g10190,An11g07780,An07g08210,An07g04830,An18g06650,An14g06730,An11g07820,An07g07970,An02g10310,An16g06100,An11g11300,An12g10240,An1…
GO:0009266	response to temperature stimulus	0.001313	0.024417	nonTerminalNode	25	38	765	2712	An07g09990,An18g00600,An18g06650,An01g13350,An01g08420,An04g00410,An14g02180,An08g10510,An14g04770,An14g06500,An15g02120,An07g04070,An16g03740,An02g10310,An09g03130,An11g01630,An02g07770,An02g05830,An11g01520,An08g03480,An11g01750,An02g07070,An12g10240,An07g08890,An01g10790,
GO:0006096	glycolysis	0.000294356	0.00727632	terminalNode	12	8	778	2742	An18g01670,An06g00380,An08g02260,An14g04920,An11g02550,An02g14380,An16g05420,An16g01830,An04g05300,An12g08610,An12g08020,An02g07470,
GO:0006979	response to oxidative stress	3.19549e-05	0.00122213	terminalNode	43	66	747	2684	An12g00600,An11g02110,An08g08840,An02g07930,An07g03980,An08g08920,An08g10510,An07g07970,An10g00250,An15g02120,An04g04870,An16g03740,An16g06100,An02g05830,An04g01290,An11g07650,An18g04540,An01g13350,An01g01550,An16g00920,An11g02640,An11g06120,An04g02610,An07g03770,An12g10720,An11g10890,An03g04560,An08g05850,An07g05060,An07g10290,An17g02020,An18g02900,An09g03130,An04g03360,An02g12140,An02g07770,An1…
GO:0006623	protein targeting to vacuole	6.54122e-08	4.85119e-06	nonTerminalNode	26	17	764	2733	An11g04400,An07g10020,An15g00540,An11g04310,An02g01390,An08g03250,An11g04740,An03g06880,An11g11320,An14g01020,An01g08520,An18g05740,An18g03980,An08g07540,An02g06580,An04g09250,An14g05130,An02g14900,An02g10440,An04g03950,An18g03070,An08g10270,An14g05020,An02g07380,An16g07540,An14g00750,
GO:0035822	gene conversion	0.0026799	0.0421097	nonTerminalNode	5	1	785	2749	An11g10450,An13g01060,An02g02510,An12g07910,An04g01290,
GO:0034637	cellular carbohydrate biosynthetic process	0.000359947	0.00829104	nonTerminalNode	27	38	763	2712	An18g01670,An02g03980,An14g06220,An13g00400,An14g04590,An08g03250,An14g04920,An11g02550,An02g14380,An16g05420,An14g02180,An08g10510,An04g05300,An02g10400,An02g10310,An12g05030,An02g14990,An06g00380,An08g02260,An14g04190,An16g01830,An02g07650,An12g00820,An12g08020,An02g07470,An08g06350,An08g04350,
GO:0030163	protein catabolic process	3.17936e-05	0.00122213	nonTerminalNode	36	50	754	2700	An08g09000,An02g07210,An16g02250,An18g05070,An04g05320,An04g01810,An14g00180,An11g02610,An04g03270,An02g14990,An18g05740,An16g02210,An03g02660,An01g12750,An07g03880,An03g01660,An01g05330,An15g03020,An04g04950,An03g04600,An04g06100,An04g09170,An11g01760,An17g00780,An07g01470,An16g07540,An04g01870,An08g03250,An04g07380,An03g06880,An02g10400,An06g01380,An17g00260,An14g03930,An08g03980,An09g06020,
GO:0032258	CVT pathway	1.19756e-05	0.000577965	terminalNode	11	3	779	2747	An01g08520,An11g11320,An02g14900,An07g10020,An18g03070,An04g03950,An02g01390,An08g10270,An14g05020,An02g07380,An16g07540,
GO:0051603	proteolysis involved in cellular protein catabolic process	0.000264373	0.00669855	nonTerminalNode	31	46	759	2704	An08g09000,An02g07210,An16g02250,An18g05070,An04g01810,An14g00180,An11g02610,An04g03270,An02g14990,An18g05740,An16g02210,An03g02660,An01g12750,An01g05330,An15g03020,An03g04600,An04g09170,An11g01760,An17g00780,An07g01470,An16g07540,An04g01870,An08g03250,An04g07380,An03g06880,An02g10400,An06g01380,An17g00260,An14g03930,An08g03980,An09g06020,
GO:0005996	monosaccharide metabolic process	7.67957e-06	0.000399141	nonTerminalNode	47	70	743	2680	An12g00030,An16g04770,An14g04920,An11g02550,An02g14380,An04g05300,An01g06970,An02g10550,An02g10310,An02g14990,An01g15190,An03g04510,An07g03140,An09g00880,An06g00380,An08g02260,An08g05790,An02g07650,An02g09090,An12g08610,An12g08020,An18g01670,An08g06570,An10g00230,An14g06220,An09g02240,An01g06120,An08g03250,An02g11720,An16g05420,An02g11150,An15g05450,An02g10400,An11g10890,An09g06270,An03g04560,An0…
GO:0006007	glucose catabolic process	0.000114035	0.00355612	nonTerminalNode	16	13	774	2737	An18g01670,An08g06570,An02g12140,An06g00380,An08g02260,An14g04920,An11g02550,An02g14380,An16g05420,An16g01830,An11g02040,An04g05300,An12g08610,An12g08020,An02g07470,An07g03850,
GO:0007039	vacuolar protein catabolic process	0.000548073	0.0120755	terminalNode	5	0	785	2750	An08g03250,An02g07210,An04g04950,An07g03880,An03g01660,
GO:0019320	hexose catabolic process	0.000213947	0.00594069	nonTerminalNode	17	16	773	2734	An18g01670,An08g06570,An14g04920,An11g02550,An02g14380,An16g05420,An04g05300,An02g12140,An08g02260,An06g00380,An16g01830,An11g02040,An02g07650,An12g08610,An12g08020,An07g03850,An02g07470,
GO:0006508	proteolysis	0.000411744	0.00927338	nonTerminalNode	37	62	753	2688	An08g09000,An02g07210,An16g02250,An18g05070,An08g02790,An04g01810,An14g00180,An11g02610,An04g03270,An02g14990,An18g05740,An16g02210,An16g07390,An03g02660,An01g12750,An01g05330,An15g03020,An03g04600,An04g09170,An11g01760,An17g00780,An07g01470,An16g07540,An12g04700,An04g01870,An08g03250,An04g07380,An03g06880,An11g11320,An02g10400,An15g05940,An06g01380,An17g00260,An11g03000,An14g03930,An08g03980,An0…
GO:0030436	asexual sporulation	0.00242648	0.0403154	terminalNode	24	38	766	2712	An08g05820,An01g06290,An02g07930,An16g05420,An02g01950,An15g02120,An14g06680,An07g03340,An04g05790,An03g02400,An12g07710,An11g10920,An14g00660,An05g00480,An12g00710,An02g04270,An01g08900,An02g02340,An02g10440,An11g01520,An04g05880,An11g04750,An01g10540,An01g03330,
GO:0006066	alcohol metabolic process	1.67277e-05	0.000770616	nonTerminalNode	70	130	720	2620	An08g04990,An16g04770,An15g07390,An11g03110,An04g05300,An01g06970,An16g02930,An02g14990,An01g15190,An07g03140,An06g00380,An08g05790,An02g07650,An02g09090,An02g05830,An16g04430,An12g08610,An09g02240,An08g03250,An16g05420,An15g05450,An02g10400,An11g10890,An09g06270,An01g12550,An02g12140,An01g02180,An07g08340,An04g03200,An04g00140,An11g02040,An02g06820,An07g00850,An12g00820,An07g03850,An08g06350,An1…
GO:0016138	glycoside biosynthetic process	0.0026799	0.0421097	nonTerminalNode	5	1	785	2749	An14g02180,An08g10510,An02g07650,An12g00820,An13g00400,
GO:0046351	disaccharide biosynthetic process	0.0026799	0.0421097	nonTerminalNode	5	1	785	2749	An14g02180,An08g10510,An02g07650,An12g00820,An13g00400,
GO:0005984	disaccharide metabolic process	2.5637e-06	0.000140449	nonTerminalNode	14	5	776	2745	An04g06920,An01g10930,An08g05820,An01g13350,An13g00400,An01g01260,An01g12150,An08g10510,An14g02180,An02g04270,An02g07650,An01g10350,An11g01520,An12g00820,
GO:0006090	pyruvate metabolic process	0.000352532	0.00829104	terminalNode	18	19	772	2731	An18g01670,An14g06220,An08g03250,An12g00160,An14g04920,An11g02550,An02g14380,An16g05420,An02g10400,An04g05300,An08g07290,An02g14990,An08g02260,An06g00380,An16g01830,An02g06820,An12g08020,An02g07470,
GO:0007034	vacuolar transport	5.30398e-09	6.71948e-07	nonTerminalNode	40	36	750	2714	An07g10020,An15g00540,An11g04740,An08g01110,An17g01250,An07g09800,An14g04880,An04g07020,An18g05740,An18g03980,An02g10270,An08g07540,An02g14900,An11g00940,An04g04950,An02g10440,An18g03070,An14g05020,An16g07540,An02g14810,An11g04400,An11g04310,An02g01390,An08g03250,An03g06880,An11g11320,An14g01020,An01g08520,An07g03720,An15g00460,An02g06580,An15g00520,An04g09250,An14g05130,An07g08340,An04g03950,An0…
GO:0034727	piecemeal microautophagy of nucleus	3.5532e-05	0.00133186	terminalNode	14	8	776	2742	An01g08520,An02g08450,An07g10020,An07g05130,An18g02210,An02g14900,An11g11320,An18g03070,An04g03950,An08g10270,An14g05020,An02g07380,An16g07540,An02g06960,
GO:0007534	gene conversion at mating-type locus	0.0026799	0.0421097	terminalNode	5	1	785	2749	An11g10450,An13g01060,An02g02510,An12g07910,An04g01290,
GO:0046164	alcohol catabolic process	2.90576e-05	0.001178	nonTerminalNode	22	21	768	2729	An18g01670,An08g06570,An09g02240,An14g04920,An11g02550,An02g14380,An16g05420,An04g05300,An03g04560,An07g03140,An02g12140,An08g02260,An06g00380,An17g01530,An16g01830,An11g02040,An02g07650,An12g08610,An07g08810,An12g08020,An07g03850,An02g07470,
GO:0006511	ubiquitin-dependent protein catabolic process	0.000231761	0.00626372	terminalNode	29	41	761	2709	An08g09000,An16g02250,An18g05070,An04g01810,An14g00180,An11g02610,An04g03270,An02g14990,An18g05740,An16g02210,An03g02660,An01g12750,An01g05330,An15g03020,An03g04600,An04g09170,An11g01760,An17g00780,An07g01470,An16g07540,An04g01870,An08g03250,An03g06880,An02g10400,An06g01380,An17g00260,An14g03930,An08g03980,An09g06020,
GO:0016051	carbohydrate biosynthetic process	0.000243181	0.00640166	nonTerminalNode	32	48	758	2702	An14g04590,An14g04920,An11g02550,An02g14380,An08g10510,An04g05300,An14g05910,An04g08820,An02g10310,An02g14990,An06g00380,An08g02260,An02g02340,An02g07650,An12g08020,An18g01670,An14g06220,An02g03980,An13g00400,An08g03250,An14g02180,An16g05420,An02g10400,An12g05030,An14g00660,An14g04190,An16g01830,An12g00820,An02g07470,An08g06350,An08g05290,An08g04350,
GO:0006914	autophagy	5.06486e-07	3.42216e-05	nonTerminalNode	20	11	770	2739	An07g09800,An01g08520,An02g08450,An02g07210,An07g10020,An02g01390,An11g04740,An07g05130,An08g01110,An08g07540,An18g02210,An02g14900,An11g11320,An04g03950,An18g03070,An08g10270,An14g05020,An02g07380,An16g07540,An02g06960,
GO:0006006	glucose metabolic process	1.79995e-06	0.000107309	nonTerminalNode	29	28	761	2722	An18g01670,An08g06570,An14g06220,An01g06120,An08g03250,An14g04920,An11g02550,An02g14380,An16g05420,An04g05300,An02g10400,An11g10890,An02g10310,An02g14990,An02g12140,An06g00380,An08g02260,An08g05790,An14g04190,An16g01830,An02g07650,An11g02040,An02g09090,An12g08610,An12g00820,An12g08020,An07g03850,An02g07470,An09g06020,
GO:0007033	vacuole organization	2.87331e-08	2.9121e-06	nonTerminalNode	37	34	753	2716	An07g10020,An15g00540,An11g04740,An08g01110,An17g01250,An07g09800,An02g08450,An18g05740,An18g03980,An08g07540,An18g02210,An02g14900,An11g00940,An02g10440,An18g03070,An14g05020,An16g07540,An11g04400,An08g10570,An11g04310,An02g01390,An08g03250,An03g06880,An11g11320,An14g01020,An01g08520,An07g02110,An18g06410,An15g00460,An02g06580,An04g09250,An14g05130,An04g03950,An08g10270,An02g07380,An02g06960,An1…
GO:0010035	response to inorganic substance	0.000106429	0.0034243	terminalNode	21	22	769	2728	An11g02110,An01g01550,An01g13350,An16g00920,An07g03980,An07g03770,An08g08920,An08g10510,An12g10720,An10g00250,An15g02120,An08g05850,An07g05060,An04g04870,An02g06560,An09g03130,An02g12140,An03g04060,An03g04230,An02g10440,An11g07650,
GO:0006094	gluconeogenesis	0.000168961	0.00482372	terminalNode	15	12	775	2738	An18g01670,An14g06220,An02g14990,An08g03250,An06g00380,An08g02260,An14g04920,An11g02550,An02g14380,An16g05420,An16g01830,An02g10400,An04g05300,An12g08020,An02g07470,
GO:0005975	carbohydrate metabolic process	3.02997e-07	2.11784e-05	nonTerminalNode	110	214	680	2536	An07g04190,An15g07390,An11g03110,An01g05360,An12g00020,An14g05910,An01g06970,An07g04650,An02g14990,An02g04270,An02g07650,An02g05830,An08g03250,An16g05420,An01g10350,An02g10400,An16g02730,An09g06270,An01g12550,An18g05940,An01g05160,An12g01850,An02g03240,An01g02180,An04g03200,An09g05920,An07g03850,An08g06350,An08g08920,An14g04920,An11g02550,An14g06500,An04g08820,An02g10310,An14g05800,An09g00880,An0…
GO:0005991	trehalose metabolic process	0.000150013	0.00434394	nonTerminalNode	9	3	781	2747	An14g02180,An08g10510,An02g04270,An02g07650,An08g05820,An01g13350,An13g00400,An11g01520,An12g00820,
GO:0019318	hexose metabolic process	1.79964e-05	0.000810639	nonTerminalNode	35	46	755	2704	An16g04770,An14g04920,An11g02550,An02g14380,An04g05300,An02g10310,An02g14990,An06g00380,An08g02260,An08g05790,An02g07650,An02g09090,An12g08610,An12g08020,An08g06570,An18g01670,An14g06220,An01g06120,An08g03250,An02g11720,An16g05420,An02g11150,An02g10400,An11g10890,An01g12550,An02g12140,An14g04190,An04g03200,An16g01830,An11g02040,An12g00820,An07g03850,An02g07470,An08g06350,An09g06020,
GO:0016052	carbohydrate catabolic process	0.000952322	0.0197772	nonTerminalNode	41	76	749	2674	An01g01260,An14g04920,An11g02550,An02g14380,An01g05360,An04g05300,An07g04650,An02g10550,An07g03140,An14g05800,An08g02260,An06g00380,An08g05790,An02g04270,An02g07650,An12g08610,An12g08020,An18g01670,An08g06570,An08g05820,An01g03010,An09g02240,An01g06120,An02g11720,An16g05420,An02g11150,An16g02730,An03g04560,An01g12550,An18g05940,An01g10930,An02g12140,An02g07020,An12g01850,An14g04190,An16g01830,An1…
GO:0009311	oligosaccharide metabolic process	1.2428e-05	0.000585852	nonTerminalNode	17	11	773	2739	An04g06920,An01g10930,An08g05820,An01g13350,An13g00400,An01g01260,An01g12150,An02g11720,An14g02180,An08g10510,An02g04270,An02g07650,An01g10350,An14g05910,An11g01520,An04g08820,An12g00820,
GO:0019941	modification-dependent protein catabolic process	0.000231761	0.00626372	nonTerminalNode	29	41	761	2709	An08g09000,An16g02250,An18g05070,An04g01810,An14g00180,An11g02610,An04g03270,An02g14990,An18g05740,An16g02210,An03g02660,An01g12750,An01g05330,An15g03020,An03g04600,An04g09170,An11g01760,An17g00780,An07g01470,An16g07540,An04g01870,An08g03250,An03g06880,An02g10400,An06g01380,An17g00260,An14g03930,An08g03980,An09g06020,
GO:0034605	cellular response to heat	0.00223747	0.0381122	terminalNode	6	2	784	2748	An14g02180,An08g10510,An18g00600,An09g03130,An01g13350,An08g03480,
GO:0046364	monosaccharide biosynthetic process	0.0011827	0.0234331	nonTerminalNode	16	18	774	2732	An18g01670,An14g06220,An08g03250,An14g04920,An11g02550,An02g14380,An16g05420,An04g05300,An02g10400,An02g14990,An08g02260,An06g00380,An16g01830,An12g08020,An08g06350,An02g07470,
GO:0044257	cellular protein catabolic process	3.61382e-05	0.00133186	nonTerminalNode	34	46	756	2704	An08g09000,An02g07210,An16g02250,An18g05070,An04g01810,An14g00180,An11g02610,An04g03270,An02g14990,An18g05740,An16g02210,An03g02660,An01g12750,An07g03880,An03g01660,An01g05330,An15g03020,An04g04950,An03g04600,An04g09170,An11g01760,An17g00780,An07g01470,An16g07540,An04g01870,An08g03250,An04g07380,An03g06880,An02g10400,An06g01380,An17g00260,An14g03930,An08g03980,An09g06020,
GO:0032787	monocarboxylic acid metabolic process	0.000258266	0.00668707	nonTerminalNode	59	116	731	2634	An04g09530,An03g04800,An02g07930,An08g04990,An04g00530,An01g04690,An04g05300,An18g04150,An02g14990,An06g00380,An16g07490,An16g05150,An15g01780,An11g02860,An01g01550,An08g03250,An16g05420,An12g10720,An02g10400,An01g05160,An17g01440,An14g04050,An04g08090,An02g06820,An05g01210,An15g01990,An06g01110,An01g00120,An14g00990,An11g00760,An08g08920,An14g04920,An11g02550,An02g14380,An04g05990,An08g02260,An1…
GO:0009628	response to abiotic stimulus	0.000260621	0.00668707	nonTerminalNode	73	154	717	2596	An01g06290,An02g14170,An01g08420,An02g14630,An07g03980,An16g04770,An15g05740,An15g07390,An04g00530,An07g01850,An01g06970,An15g02120,An07g03860,An08g11610,An04g08590,An07g01930,An14g03090,An02g05830,An08g06500,An02g10440,An03g03030,An08g03480,An04g09170,An07g08890,An11g02860,An07g04780,An07g09990,An11g10060,An14g04770,An14g02180,An07g08600,An02g01950,An08g05850,An08g01520,An11g05750,An11g01630,An0…
GO:0019319	hexose biosynthetic process	0.000114035	0.00355612	nonTerminalNode	16	13	774	2737	An18g01670,An14g06220,An02g14990,An08g03250,An06g00380,An08g02260,An14g04920,An11g02550,An02g14380,An16g05420,An16g01830,An02g10400,An04g05300,An12g08020,An02g07470,An08g06350,
GO:0006800	oxygen and reactive oxygen species metabolic process	0.00123801	0.0234529	terminalNode	8	4	782	2746	An12g10720,An09g03130,An04g05300,An01g01550,An04g04870,An08g08920,An07g03770,An08g10000,

## Sheet: T0-T1SA UP
GO term	Biological process	p-value	FDR	node type	sP	rP	sN	rN	genes enriched
GO:0044237	cellular metabolic process	1.29047e-08	6.22807e-07	nonTerminalNode	912	1083	562	983	An09g02720,An02g02520,An02g07250,An02g12390,An15g00930,An18g06220,An15g06260,An15g01480,An17g02340,An11g09400,An15g00610,An02g03250,An14g06850,An02g14360,An08g04470,An04g01850,An07g08390,An11g10540,An02g04220,An09g02700,An16g07620,An08g05100,An11g09670,An02g14340,An04g07250,An17g01825,An14g03780,An08g00510,An18g05980,An12g03960,An03g03590,An01g02690,An02g04300,An01g07640,An16g07400,An15g05770,An1…
GO:0009206	purine ribonucleoside triphosphate biosynthetic process	1.09637e-05	0.00023771	nonTerminalNode	13	0	1461	2066	An11g09400,An02g04520,An07g06560,An14g04180,An16g08550,An01g04930,An15g01700,An16g07410,An02g06240,An16g07290,An15g01710,An01g04630,An01g10880,
GO:0080090	regulation of primary metabolic process	4.08708e-05	0.000714742	nonTerminalNode	162	147	1312	1919	An08g10140,An09g02720,An04g00490,An02g12390,An17g01280,An12g01350,An12g04670,An15g00750,An07g03980,An14g06190,An08g05200,An02g04800,An01g04050,An01g05780,An01g02210,An15g00210,An07g06520,An14g00330,An08g07330,An08g00830,An04g07250,An15g00140,An14g04720,An17g01825,An04g01310,An08g06540,An18g05980,An07g04540,An03g03590,An08g01060,An14g00130,An02g13840,An02g12040,An18g06840,An02g09780,An11g11030,An0…
GO:0000967	rRNA 5'-end processing	1.80752e-06	5.46843e-05	nonTerminalNode	24	4	1450	2062	An04g01900,An04g08790,An01g03080,An02g01600,An11g01850,An01g05560,An18g06710,An01g05540,An11g10540,An08g09160,An09g05270,An02g06750,An08g03460,An14g03620,An02g09260,An15g06390,An16g08220,An01g03760,An14g05390,An02g14360,An16g07300,An16g08860,An01g05500,An04g00070,
GO:0042375	quinone cofactor metabolic process	0.00232395	0.0196277	nonTerminalNode	9	1	1465	2065	An11g09930,An11g06600,An11g10370,An15g00930,An07g05610,An11g06590,An08g01060,An04g06490,An06g01460,
GO:0046483	heterocycle metabolic process	0.00019245	0.00284742	nonTerminalNode	108	92	1366	1974	An02g02520,An14g03370,An17g01330,An09g05670,An05g00120,An07g02210,An16g07410,An18g03060,An11g09400,An15g00610,An11g06590,An18g05130,An02g12420,An01g13920,An02g04020,An17g01925,An07g06560,An12g00320,An02g02170,An08g05100,An13g00440,An08g10340,An18g02230,An13g01480,An15g06740,An11g10820,An04g05440,An13g01080,An15g00140,An15g01760,An01g04930,An02g06240,An17g01480,An01g12570,An18g02970,An16g07400,An0…
GO:0006139	nucleobase, nucleoside, nucleotide and nucleic acid metabolic process	6.91126e-18	8.24066e-16	nonTerminalNode	467	394	1007	1672	An18g03150,An09g02720,An02g12390,An02g06050,An15g00750,An07g03980,An15g06260,An11g09400,An15g01480,An17g02340,An04g03910,An08g05200,An14g06850,An01g04050,An02g14360,An16g03090,An01g05780,An09g06070,An01g02210,An04g01850,An07g06560,An02g06130,An11g10540,An02g04220,An01g03160,An16g03130,An11g09670,An16g01560,An02g14340,An04g09010,An11g06660,An04g07250,An04g05440,An14g04720,An17g01825,An15g01760,An1…
GO:0001522	pseudouridine synthesis	0.000893568	0.00957034	nonTerminalNode	8	0	1466	2066	An01g10270,An12g00900,An15g06730,An02g09220,An12g03720,An09g06170,An17g02170,An08g06650,
GO:0009141	nucleoside triphosphate metabolic process	0.0013293	0.0126502	nonTerminalNode	20	8	1454	2058	An02g04520,An07g06560,An16g08550,An01g04930,An18g02110,An02g06240,An16g07410,An01g04040,An18g02090,An08g06130,An11g09400,An09g05870,An14g04180,An15g01700,An16g07290,An15g01710,An01g04630,An15g03530,An01g10880,An03g01310,
GO:0033036	macromolecule localization	0.00572148	0.0409803	nonTerminalNode	139	145	1335	1921	An18g03150,An12g01350,An01g13190,An01g02800,An04g05150,An01g14070,An01g04050,An14g00880,An15g00190,An02g05890,An07g07880,An02g01270,An15g01670,An04g01310,An16g03010,An18g05980,An08g01650,An18g05690,An08g01060,An04g06840,An13g00793,An02g10740,An01g13560,An03g04380,An16g05050,An03g04120,An02g06440,An01g09890,An17g02010,An11g04360,An11g04990,An01g04280,An07g01580,An01g07180,An11g04180,An02g03640,An0…
GO:0006407	rRNA export from nucleus	0.000474796	0.00543736	terminalNode	11	1	1463	2065	An18g05810,An18g04180,An12g01350,An01g13190,An13g01070,An16g04940,An02g09200,An06g01870,An08g08740,An02g12610,An18g03310,
GO:0042773	ATP synthesis coupled electron transport	0.00232395	0.0196277	nonTerminalNode	9	1	1465	2065	An14g04170,An14g04080,An09g06650,An02g12770,An07g07390,An01g06180,An04g05220,An09g03990,An04g01200,
GO:0060255	regulation of macromolecule metabolic process	1.86866e-05	0.00036074	nonTerminalNode	157	138	1317	1928	An08g10140,An09g02720,An04g00490,An02g12390,An17g01280,An12g01350,An12g04670,An15g00750,An07g03980,An14g06190,An08g05200,An02g04800,An01g04050,An01g05780,An01g02210,An15g00210,An07g06520,An14g00330,An08g07330,An08g00830,An04g07250,An15g00140,An14g04720,An17g01825,An04g01310,An08g06540,An18g05980,An07g04540,An03g03590,An08g01060,An14g00130,An02g13840,An02g12040,An18g06840,An02g09780,An11g11030,An0…
GO:0044249	cellular biosynthetic process	4.10407e-09	2.1892e-07	nonTerminalNode	462	467	1012	1599	An09g02720,An02g02520,An02g12390,An15g00930,An18g06220,An05g00120,An15g00750,An07g03980,An15g06260,An11g09400,An17g02340,An16g08490,An15g00610,An08g05200,An02g03250,An14g06850,An01g04050,An08g04470,An01g05780,An09g06070,An01g02210,An08g02210,An04g01850,An07g06560,An07g06520,An08g05100,An16g03130,An11g06660,An04g07250,An11g10820,An13g01080,An17g01825,An14g04720,An15g01760,An04g00430,An11g06110,An0…
GO:0071840	cellular component organization or biogenesis	2.47538e-09	1.35611e-07	nonTerminalNode	508	523	966	1543	An09g02720,An15g01480,An14g06850,An02g14360,An08g04470,An14g00880,An03g06950,An11g10540,An02g04220,An02g01270,An11g09670,An02g14340,An04g07250,An17g01825,An18g05980,An17g00240,An15g05770,An12g00510,An07g02960,An12g04870,An02g10740,An03g05010,An07g03390,An02g06440,An08g10060,An06g01690,An04g02550,An01g09050,An11g06650,An02g01600,An02g05650,An16g08030,An11g11150,An01g04280,An01g07180,An14g05390,An1…
GO:0022613	ribonucleoprotein complex biogenesis	3.11575e-51	3.15781e-48	nonTerminalNode	194	24	1280	2042	An08g07370,An08g02870,An03g04990,An04g02000,An12g04670,An12g01350,An01g13190,An12g08800,An02g06050,An15g00750,An09g06180,An18g03000,An01g06040,An15g01480,An02g09260,An02g01970,An07g02690,An01g04050,An16g04940,An02g14360,An16g03090,An07g06760,An16g08860,An18g06260,An07g07790,An01g05780,An08g07790,An16g04930,An08g02210,An02g14950,An18g06710,An02g06130,An02g13900,An17g01975,An01g05540,An01g12640,An1…
GO:0006360	transcription from RNA polymerase I promoter	1.60895e-05	0.00031974	terminalNode	21	4	1453	2062	An01g03560,An11g01770,An04g00490,An02g05460,An11g09370,An02g03180,An07g05380,An08g09160,An01g02200,An04g06120,An18g03770,An01g07250,An18g05380,An04g03300,An17g00900,An01g11950,An15g00700,An01g05610,An07g08590,An02g02900,An17g02040,
GO:0000462	maturation of SSU-rRNA from tricistronic rRNA transcript (SSU-rRNA, 5.8S rRNA, LSU-rRNA)	1.37585e-18	1.74303e-16	nonTerminalNode	59	4	1415	2062	An04g01900,An01g03080,An02g01600,An11g01850,An01g00150,An02g03350,An02g06050,An08g08740,An07g05380,An09g06180,An08g09160,An09g05270,An18g03000,An08g03460,An04g05850,An17g01630,An02g09260,An15g01160,An14g05390,An18g05080,An02g14360,An02g04830,An11g04500,An07g06760,An16g08860,An16g07300,An02g13840,An17g02390,An18g06260,An07g08590,An12g04910,An18g04230,An04g08790,An12g00510,An01g05560,An02g06130,An0…
GO:0018130	heterocycle biosynthetic process	0.00165767	0.0153429	nonTerminalNode	70	58	1404	2008	An02g02520,An05g00120,An16g07410,An11g09400,An15g00610,An18g05130,An01g13920,An02g04020,An07g06560,An12g00320,An02g02170,An08g05100,An13g00440,An08g10340,An11g10820,An13g01080,An15g00140,An15g01760,An01g04930,An02g06240,An01g12570,An17g01480,An18g02970,An16g07400,An04g03120,An15g06730,An14g04300,An08g07420,An07g10040,An08g00010,An02g14890,An03g04280,An01g04250,An03g02920,An11g02430,An13g00660,An0…
GO:0071027	nuclear RNA surveillance	0.00105449	0.0107409	nonTerminalNode	10	1	1464	2065	An01g07520,An07g08320,An14g05010,An02g01970,An11g10740,An08g06790,An04g01570,An07g06510,An11g10750,An12g04560,
GO:0072522	purine-containing compound biosynthetic process	0.000338993	0.00443315	nonTerminalNode	21	7	1453	2059	An01g13920,An02g04020,An02g09960,An15g01760,An02g04520,An07g06560,An16g08550,An01g04930,An16g07410,An02g06240,An12g00320,An14g00280,An11g09400,An14g04180,An08g02700,An15g01700,An07g10100,An01g04630,An15g01710,An16g07290,An01g10880,
GO:0006400	tRNA modification	0.000282515	0.00384335	terminalNode	36	19	1438	2047	An01g10270,An15g00230,An01g11720,An09g04530,An18g03060,An02g11460,An15g06290,An01g12180,An02g09220,An09g06010,An12g03720,An07g06080,An01g07390,An01g07400,An01g02210,An04g05660,An12g04810,An12g00900,An15g06730,An07g03280,An01g10700,An14g04300,An15g00210,An01g11810,An15g01000,An01g03360,An01g02100,An09g04280,An01g12800,An01g00070,An18g03220,An16g01560,An02g12030,An18g06850,An17g01660,An11g06660,
GO:0051252	regulation of RNA metabolic process	0.000317313	0.00423153	nonTerminalNode	100	85	1374	1981	An09g02720,An04g00490,An02g12390,An01g00140,An03g04320,An15g00750,An07g03980,An02g07900,An08g05200,An02g04800,An07g10400,An01g05780,An15g03710,An01g02210,An17g02130,An15g00210,An18g05190,An14g00330,An04g03300,An08g04280,An08g07330,An13g01480,An12g08730,An04g07250,An14g04720,An17g01825,An08g03870,An04g01310,An09g04530,An15g00560,An03g03590,An08g01060,An01g07400,An02g12040,An18g06840,An02g09780,An0…
GO:0009150	purine ribonucleotide metabolic process	0.00152336	0.0142956	nonTerminalNode	21	9	1453	2057	An02g04020,An15g01760,An02g04520,An07g06560,An16g08550,An01g04930,An18g02110,An16g07410,An02g06240,An01g04040,An18g02090,An08g06130,An14g00280,An11g09400,An14g04180,An15g01700,An01g04630,An15g01710,An16g07290,An07g10100,An01g10880,
GO:0000478	endonucleolytic cleavage involved in rRNA processing	1.9409e-09	1.09283e-07	nonTerminalNode	33	4	1441	2062	An04g01900,An01g03080,An02g01600,An11g01850,An01g00150,An02g03350,An08g08740,An08g09160,An09g05270,An08g03460,An02g09260,An14g05390,An02g14360,An16g07300,An16g08860,An18g04230,An04g08790,An01g05560,An18g06710,An02g09200,An01g05540,An11g10540,An13g01010,An02g06750,An18g06750,An14g03620,An16g08220,An15g06390,An01g03760,An11g09670,An01g05500,An04g00070,An08g06650,
GO:0050658	RNA transport	0.00253026	0.020934	nonTerminalNode	28	16	1446	2050	An12g01350,An01g13190,An08g08740,An02g12610,An07g01580,An07g03150,An08g01060,An14g05300,An16g04940,An08g00520,An11g01570,An07g07790,An18g04180,An02g09200,An18g04840,An08g07360,An01g04310,An18g05810,An01g13560,An18g05830,An18g05190,An04g05630,An11g00610,An13g01070,An18g02140,An06g01870,An18g03310,An14g02210,
GO:0008152	metabolic process	0.000565192	0.00626035	nonTerminalNode	955	1226	519	840	An02g02520,An02g07250,An15g00930,An14g01590,An15g01480,An17g02340,An15g00610,An14g06850,An02g14360,An12g03210,An07g08390,An02g14340,An04g07250,An17g01825,An18g05980,An12g03960,An01g02690,An01g07640,An15g05770,An12g00510,An07g02960,An07g03170,An12g04870,An13g00793,An03g05010,An08g04890,An08g10060,An16g08370,An06g01690,An04g02550,An01g09050,An09g02800,An16g08030,An11g02430,An11g11150,An01g04280,An0…
GO:0008033	tRNA processing	1.21312e-05	0.000250918	nonTerminalNode	47	23	1427	2043	An15g00230,An12g08800,An15g03230,An18g03060,An02g11460,An15g06290,An01g12180,An07g03150,An07g06080,An01g02210,An12g04810,An01g10700,An15g00210,An01g11810,An15g01000,An01g10770,An01g10760,An09g04280,An04g05630,An16g01560,An18g06850,An17g01660,An11g06660,An01g10270,An01g11720,An09g04530,An11g00750,An09g06010,An02g09220,An12g03720,An08g01060,An01g07390,An08g01480,An01g07400,An04g05660,An15g06730,An1…
GO:0015986	ATP synthesis coupled proton transport	1.09637e-05	0.00023771	terminalNode	13	0	1461	2066	An11g09400,An02g04520,An07g06560,An14g04180,An16g08550,An01g04930,An15g01700,An16g07410,An02g06240,An16g07290,An15g01710,An01g04630,An01g10880,
GO:0006414	translational elongation	0.000919915	0.00974932	nonTerminalNode	12	2	1462	2064	An08g10140,An07g06520,An07g02650,An15g02440,An14g01560,An12g01350,An02g05700,An18g04840,An04g01940,An08g00970,An02g13840,An01g02900,
GO:0043414	macromolecule methylation	0.000429872	0.00515593	nonTerminalNode	27	12	1447	2054	An17g01825,An09g02720,An07g05620,An01g00140,An02g03180,An03g04320,An18g03060,An02g11460,An01g12180,An14g06850,An12g04740,An01g07390,An01g07400,An02g02900,An18g06840,An17g02040,An11g04860,An07g03280,An01g12230,An15g00890,An01g12700,An01g00070,An18g02230,An16g01560,An18g06850,An02g05240,An11g06660,
GO:0009260	ribonucleotide biosynthetic process	0.00049686	0.00565806	nonTerminalNode	19	6	1455	2060	An02g04020,An15g01760,An02g04520,An07g06560,An16g08550,An01g04930,An16g07410,An02g06240,An14g00280,An11g09400,An12g03570,An14g04180,An15g01700,An07g10100,An15g01710,An01g04630,An16g07290,An03g01310,An01g10880,
GO:0032259	methylation	0.000429872	0.00515593	nonTerminalNode	27	12	1447	2054	An09g02720,An17g01825,An07g05620,An01g00140,An02g03180,An03g04320,An18g03060,An02g11460,An01g12180,An12g04740,An14g06850,An01g07390,An01g07400,An02g02900,An18g06840,An17g02040,An11g04860,An07g03280,An01g12230,An15g00890,An01g12700,An01g00070,An18g02230,An16g01560,An18g06850,An02g05240,An11g06660,
GO:0007005	mitochondrion organization	7.24095e-10	4.31689e-08	nonTerminalNode	80	35	1394	2031	An02g01750,An16g02470,An01g04280,An07g10010,An02g11800,An08g04250,An12g00130,An14g04870,An15g05790,An07g01960,An01g08490,An07g04800,An04g03060,An17g01955,An14g04830,An10g00450,An02g02180,An14g06560,An02g04260,An08g04470,An14g00880,An02g07260,An09g06670,An03g06950,An02g03770,An15g00190,An08g10530,An08g07360,An09g06290,An15g01020,An08g01550,An08g00950,An07g07880,An15g06680,An01g07190,An16g03130,An0…
GO:0000459	exonucleolytic trimming involved in rRNA processing	0.000474796	0.00543736	nonTerminalNode	11	1	1463	2065	An01g07520,An07g08320,An14g05010,An02g01970,An11g10740,An08g10060,An15g03230,An04g01570,An07g06510,An11g10750,An12g04560,
GO:0006355	regulation of transcription, DNA-dependent	0.000464127	0.00543736	nonTerminalNode	96	82	1378	1984	An09g02720,An04g00490,An02g12390,An01g00140,An03g04320,An15g00750,An07g03980,An02g07900,An08g05200,An02g04800,An07g10400,An01g05780,An15g03710,An01g02210,An17g02130,An15g00210,An18g05190,An14g00330,An04g03300,An08g07330,An13g01480,An12g08730,An04g07250,An14g04720,An17g01825,An08g03870,An04g01310,An09g04530,An15g00560,An03g03590,An08g01060,An01g07400,An02g12040,An18g06840,An02g09780,An08g02510,An0…
GO:0015992	proton transport	0.000205478	0.00297503	nonTerminalNode	14	2	1460	2064	An02g04520,An07g06560,An16g08550,An02g11800,An01g04930,An16g07410,An02g06240,An11g09400,An14g04180,An15g01700,An01g04630,An15g01710,An16g07290,An01g10880,
GO:0009060	aerobic respiration	1.18357e-05	0.000249905	nonTerminalNode	36	14	1438	2052	An02g04330,An11g06600,An14g04080,An15g00930,An09g03870,An04g07330,An18g04220,An14g04960,An15g05790,An14g00310,An11g09985,An11g00530,An17g01670,An09g06650,An04g04750,An09g06680,An11g06590,An07g07390,An04g01200,An14g04400,An02g08900,An18g06760,An11g11280,An07g02160,An02g12770,An02g12430,An08g05580,An07g03170,An08g10530,An06g01460,An12g07850,An01g12610,An11g00510,An16g08370,An08g10340,An04g05220,
GO:0009109	coenzyme catabolic process	0.00686498	0.0466957	nonTerminalNode	17	8	1457	2058	An14g04400,An18g06760,An11g11280,An07g02160,An02g12430,An02g12770,An08g05580,An07g03170,An09g03870,An08g10530,An14g00310,An12g07850,An11g00530,An04g04750,An11g00510,An17g01670,An09g06680,
GO:0010467	gene expression	1.7225e-45	1.16383e-42	nonTerminalNode	430	216	1044	1850	An09g02720,An02g12390,An02g06050,An15g00750,An07g03980,An15g01480,An15g06260,An17g02340,An04g03910,An08g05200,An14g06850,An01g04050,An02g14360,An16g03090,An09g06070,An01g05780,An08g04470,An01g02210,An08g02210,An04g01850,An02g06130,An11g10540,An02g04220,An07g06520,An01g03160,An16g03130,An16g01560,An11g09670,An02g14340,An04g09010,An04g07250,An11g06660,An17g01825,An14g04720,An12g03850,An08g00510,An1…
GO:0006354	transcription elongation, DNA-dependent	0.00112797	0.0112451	nonTerminalNode	19	7	1455	2059	An02g12503,An17g01825,An02g13870,An04g01850,An07g05620,An01g04640,An02g03180,An01g08240,An02g07900,An08g04890,An11g11080,An18g05190,An08g02200,An04g03300,An17g00900,An11g10710,An07g10400,An02g02900,An17g02040,
GO:0008213	protein alkylation	0.00307221	0.0243842	nonTerminalNode	16	6	1458	2060	An11g04860,An17g01825,An09g02720,An07g05620,An01g00140,An02g03180,An03g04320,An15g00890,An01g12700,An12g04740,An14g06850,An02g02900,An18g06840,An18g06850,An02g05240,An17g02040,
GO:0015931	nucleobase, nucleoside, nucleotide and nucleic acid transport	0.00127446	0.0122933	nonTerminalNode	37	23	1437	2043	An14g01860,An12g01350,An01g13190,An07g10010,An08g08740,An02g12610,An07g01580,An18g04220,An15g06040,An15g00110,An07g03150,An08g01060,An14g05300,An16g04940,An08g00520,An11g01570,An16g05290,An07g07790,An18g02850,An18g04180,An02g09200,An18g04840,An08g07360,An01g04310,An18g05810,An01g13560,An18g05830,An18g05190,An04g05630,An11g00610,An13g02390,An13g01070,An18g02140,An06g01870,An18g03310,An01g09050,An1…
GO:0006732	coenzyme metabolic process	0.00212862	0.0190917	nonTerminalNode	60	48	1414	2018	An08g06560,An18g01970,An04g05620,An11g06600,An15g00930,An02g09720,An09g05670,An04g06490,An01g06110,An07g02180,An14g00310,An11g00530,An17g01670,An04g04750,An09g06680,An03g03130,An11g06590,An11g09760,An18g06760,An11g11280,An11g09930,An04g03890,An11g06930,An02g12430,An02g12770,An04g02090,An08g05580,An08g10530,An06g01460,An12g07850,An09g04250,An14g03500,An11g00510,An07g05610,An03g03660,An15g06740,An0…
GO:0032774	RNA biosynthetic process	1.86408e-06	5.55661e-05	nonTerminalNode	143	114	1331	1952	An09g02720,An04g00490,An02g12390,An12g08800,An15g00750,An07g03980,An18g04850,An08g05200,An02g04800,An14g06850,An01g04050,An09g06070,An01g05780,An01g02210,An04g01850,An15g00210,An14g00330,An08g07330,An04g07250,An02g12503,An14g04720,An17g01825,An04g01310,An17g01977,An03g03590,An08g01060,An02g12040,An18g06840,An02g09780,An01g12600,An02g14750,An08g06580,An08g04890,An07g03390,An15g00900,An02g06230,An0…
GO:0031323	regulation of cellular metabolic process	2.14253e-05	0.000405879	nonTerminalNode	167	150	1307	1916	An08g10140,An09g02720,An04g00490,An02g12390,An17g01280,An12g01350,An12g04670,An15g00750,An07g03980,An14g06190,An08g05200,An02g04800,An01g04050,An01g05780,An01g02210,An15g00210,An07g06520,An14g00330,An08g05100,An08g07330,An08g00830,An04g07250,An11g10820,An15g00140,An14g04720,An17g01825,An04g01310,An08g06540,An18g05980,An07g04540,An03g03590,An08g01060,An14g00130,An02g13840,An02g12040,An18g06840,An0…
GO:0006479	protein methylation	0.00307221	0.0243842	nonTerminalNode	16	6	1458	2060	An11g04860,An17g01825,An09g02720,An07g05620,An01g00140,An02g03180,An03g04320,An15g00890,An01g12700,An14g06850,An12g04740,An02g02900,An18g06850,An18g06840,An02g05240,An17g02040,
GO:0043038	amino acid activation	0.000417115	0.00506282	nonTerminalNode	22	8	1452	2058	An02g14080,An02g04880,An16g08020,An01g03650,An02g07260,An08g06770,An09g05970,An08g00510,An03g01280,An01g08490,An17g01977,An17g02340,An15g06260,An06g01830,An16g09320,An04g03060,An04g03110,An16g03130,An01g05630,An02g02010,An11g02400,An14g05260,
GO:0000966	RNA 5'-end processing	1.80752e-06	5.46843e-05	nonTerminalNode	24	4	1450	2062	An04g01900,An04g08790,An01g03080,An02g01600,An11g01850,An01g05560,An18g06710,An01g05540,An11g10540,An08g09160,An09g05270,An02g06750,An08g03460,An14g03620,An02g09260,An15g06390,An16g08220,An01g03760,An14g05390,An02g14360,An16g07300,An16g08860,An01g05500,An04g00070,
GO:0016070	RNA metabolic process	6.52801e-31	1.47025e-28	nonTerminalNode	355	200	1119	1866	An09g02720,An02g12390,An02g06050,An15g00750,An07g03980,An15g01480,An15g06260,An17g02340,An04g03910,An08g05200,An14g06850,An01g04050,An02g14360,An16g03090,An09g06070,An01g05780,An01g02210,An04g01850,An02g06130,An11g10540,An02g04220,An01g03160,An16g03130,An16g01560,An11g09670,An02g14340,An04g09010,An04g07250,An11g06660,An17g01825,An14g04720,An14g03780,An12g03850,An08g00510,An03g03590,An08g01060,An0…
GO:0090304	nucleic acid metabolic process	3.28184e-19	4.75164e-17	nonTerminalNode	403	311	1071	1755	An18g03150,An09g02720,An02g12390,An02g06050,An15g00750,An07g03980,An15g06260,An15g01480,An17g02340,An04g03910,An08g05200,An14g06850,An01g04050,An02g14360,An16g03090,An09g06070,An01g05780,An01g02210,An04g01850,An02g06130,An11g10540,An02g04220,An01g03160,An16g03130,An16g01560,An11g09670,An02g14340,An04g09010,An04g07250,An11g06660,An17g01825,An14g04720,An14g03780,An12g03850,An08g00510,An03g03720,An0…
GO:0019222	regulation of metabolic process	6.18948e-05	0.00102837	nonTerminalNode	175	164	1299	1902	An08g10140,An09g02720,An04g00490,An02g12390,An17g01280,An12g01350,An12g04670,An15g00750,An07g03980,An14g06190,An15g06260,An08g05200,An02g04800,An01g04050,An01g05780,An01g02210,An15g00210,An07g06520,An14g00330,An08g05100,An08g07330,An08g00830,An04g07250,An11g10820,An15g00140,An14g04720,An17g01825,An04g01310,An08g06540,An18g05980,An07g04540,An03g03590,An08g01060,An14g00130,An02g13840,An02g12040,An1…
GO:0009987	cellular process	7.64062e-06	0.000178018	nonTerminalNode	1189	1538	285	528	An02g02520,An02g07250,An15g00930,An01g02800,An18g05590,An15g01480,An17g02340,An15g00610,An14g06850,An02g14360,An14g00880,An07g08390,An03g04670,An02g01270,An02g14340,An04g07250,An17g01825,An15g01670,An18g05980,An12g03960,An01g02690,An17g00240,An01g07640,An15g00020,An15g05770,An12g00510,An07g02960,An07g03170,An12g04870,An13g00793,An04g09230,An02g10740,An03g05010,An08g04890,An02g06440,An08g10060,An1…
GO:0009451	RNA modification	2.55253e-05	0.000479072	nonTerminalNode	42	20	1432	2046	An15g00230,An01g10270,An01g11720,An09g04530,An18g03060,An17g02170,An02g11460,An15g06290,An01g12180,An02g09220,An09g06010,An12g03720,An09g06170,An07g06080,An01g07390,An01g07400,An01g02210,An04g05660,An12g04810,An12g00900,An15g06730,An07g03280,An01g10700,An14g04300,An15g00210,An01g11810,An15g01000,An01g12230,An01g03360,An01g02100,An18g06750,An09g04280,An01g12800,An01g00070,An18g03220,An18g02230,An1…
GO:0043628	ncRNA 3'-end processing	4.26972e-06	0.000108184	nonTerminalNode	19	2	1455	2064	An07g08320,An15g03230,An02g09200,An01g10770,An01g10760,An01g12230,An07g06510,An11g10750,An17g02170,An01g13560,An01g07520,An14g05010,An02g01970,An11g10740,An14g06850,An08g10060,An04g01570,An13g00030,An12g04560,
GO:0010557	positive regulation of macromolecule biosynthetic process	0.00405221	0.031113	terminalNode	43	32	1431	2034	An02g12390,An12g01350,An09g04110,An08g09160,An15g00750,An07g03980,An12g00130,An01g02900,An02g07900,An08g05200,An02g07140,An01g02320,An10g00450,An07g10400,An07g08590,An02g11480,An16g08980,An17g02130,An18g04470,An16g04160,An07g07850,An18g05190,An17g01490,An16g07120,An13g01480,An14g04720,An08g03870,An07g05380,An07g04540,An01g02150,An08g01060,An02g13840,An12g03310,An04g01940,An08g06580,An04g06120,An1…
GO:0009112	nucleobase metabolic process	0.00357071	0.0280536	terminalNode	17	7	1457	2059	An04g05440,An04g03890,An14g03370,An01g14680,An08g07420,An17g01330,An01g08090,An02g02380,An12g00320,An14g00280,An12g03570,An04g08330,An01g13890,An13g00440,An02g12420,An03g01310,An16g07400,
GO:0072655	establishment of protein localization in mitochondrion	0.00288479	0.0232043	terminalNode	21	10	1453	2056	An02g01750,An01g12210,An16g02470,An14g00880,An01g04280,An01g03640,An02g11800,An15g00190,An08g07360,An13g00670,An02g10740,An16g05090,An08g01650,An08g04070,An02g01360,An09g06030,An07g07880,An12g04940,An11g02140,An01g07190,An02g04260,
GO:0030490	maturation of SSU-rRNA	8.99305e-19	1.21526e-16	nonTerminalNode	62	5	1412	2061	An01g03080,An02g01600,An02g06050,An09g06180,An08g09160,An18g03000,An02g09260,An14g05390,An02g14360,An11g04500,An07g06760,An16g08860,An16g07300,An17g02390,An18g06260,An07g08590,An12g04910,An18g04230,An02g06130,An18g06710,An02g09200,An01g05540,An04g02640,An11g10540,An15g00730,An13g01010,An02g06750,An18g06750,An07g08850,An01g03160,An15g06390,An01g03760,An11g09670,An01g05500,An02g14340,An04g00070,An0…
GO:0009259	ribonucleotide metabolic process	0.00187899	0.0171563	nonTerminalNode	23	11	1451	2055	An15g01760,An01g04930,An16g07410,An02g06240,An01g04040,An08g06130,An11g09400,An14g04180,An15g01710,An01g04630,An16g07290,An03g01310,An02g04020,An02g04520,An07g06560,An16g08550,An18g02110,An18g02090,An14g00280,An12g03570,An15g01700,An07g10100,An01g10880,
GO:0006368	transcription elongation from RNA polymerase II promoter	0.000923468	0.00974932	terminalNode	18	6	1456	2060	An02g12503,An04g01850,An02g13870,An07g05620,An01g04640,An02g03180,An01g08240,An02g07900,An18g05190,An08g04890,An11g11080,An08g02200,An04g03300,An17g00900,An11g10710,An07g10400,An02g02900,An17g02040,
GO:0043633	polyadenylation-dependent RNA catabolic process	0.000370886	0.00463916	nonTerminalNode	9	0	1465	2066	An01g07520,An07g08320,An14g05010,An02g01970,An11g10740,An04g01570,An07g06510,An11g10750,An12g04560,
GO:0006351	transcription, DNA-dependent	1.0112e-06	3.41616e-05	nonTerminalNode	143	112	1331	1954	An09g02720,An02g08700,An04g00490,An02g12390,An12g08800,An01g00140,An03g04320,An15g00750,An07g03980,An02g07900,An18g04850,An15g05790,An11g01950,An08g05200,An02g04800,An14g06850,An01g04050,An07g10400,An09g06070,An01g05780,An17g02040,An15g03710,An01g02210,An17g02130,An04g01850,An15g00210,An11g09370,An18g05190,An14g00330,An04g03300,An08g06790,An08g07330,An16g08710,An13g01480,An12g08730,An04g07250,An0…
GO:0009142	nucleoside triphosphate biosynthetic process	1.84129e-05	0.000358875	nonTerminalNode	15	1	1459	2065	An11g09400,An09g05870,An02g04520,An07g06560,An14g04180,An16g08550,An01g04930,An15g01700,An16g07410,An02g06240,An16g07290,An15g01710,An01g04630,An03g01310,An01g10880,
GO:0006818	hydrogen transport	0.000205478	0.00297503	nonTerminalNode	14	2	1460	2064	An02g04520,An07g06560,An16g08550,An02g11800,An01g04930,An16g07410,An02g06240,An11g09400,An14g04180,An15g01700,An01g04630,An15g01710,An16g07290,An01g10880,
GO:0044271	cellular nitrogen compound biosynthetic process	0.000525683	0.00588707	nonTerminalNode	115	104	1359	1962	An18g01970,An08g06560,An02g02520,An17g01330,An05g00120,An16g07410,An11g02180,An11g09400,An15g00610,An04g01340,An02g03250,An18g05130,An02g12420,An17g02280,An01g13920,An02g04020,An17g02330,An07g06560,An12g00320,An02g02170,An16g01480,An02g05540,An05g00410,An04g01080,An08g05100,An13g00440,An08g10340,An13g01080,An15g01760,An04g01610,An04g00430,An01g04930,An11g06110,An16g04170,An02g06240,An17g01480,An0…
GO:0034645	cellular macromolecule biosynthetic process	5.45475e-08	2.168e-06	nonTerminalNode	284	261	1190	1805	An09g02720,An02g12390,An18g06220,An15g00750,An07g03980,An16g08490,An15g06260,An17g02340,An08g05200,An14g06850,An01g04050,An09g06070,An01g05780,An08g04470,An01g02210,An08g02210,An04g01850,An07g06520,An16g03130,An11g06660,An04g07250,An17g01825,An14g04720,An08g00510,An18g05980,An16g05260,An03g03590,An08g01060,An02g04300,An04g03110,An02g13840,An02g12040,An02g09780,An13g00793,An12g04870,An02g14750,An0…
GO:0042398	cellular modified amino acid biosynthetic process	0.00621878	0.0431694	terminalNode	16	7	1458	2059	An06g01760,An11g09380,An08g06560,An18g01970,An11g06930,An02g09720,An04g02090,An02g02170,An08g06080,An16g01480,An09g03030,An04g02420,An08g02700,An03g03660,An09g05310,An04g01120,
GO:0016075	rRNA catabolic process	0.00232395	0.0196277	nonTerminalNode	9	1	1465	2065	An07g08320,An01g07520,An14g05010,An02g01970,An11g10740,An04g01570,An07g06510,An11g10750,An12g04560,
GO:0042254	ribosome biogenesis	3.03686e-52	6.15571e-49	nonTerminalNode	184	18	1290	2048	An08g02870,An03g04990,An04g02000,An12g04670,An12g01350,An01g13190,An12g08800,An02g06050,An15g00750,An09g06180,An18g03000,An01g06040,An15g01480,An02g09260,An02g01970,An07g02690,An01g04050,An16g04940,An02g14360,An16g03090,An07g06760,An16g08860,An18g06260,An07g07790,An01g05780,An08g07790,An16g04930,An08g02210,An02g14950,An18g06710,An02g06130,An02g13900,An17g01975,An01g05540,An01g12640,An11g10540,An0…
GO:0022900	electron transport chain	0.00232395	0.0196277	nonTerminalNode	9	1	1465	2065	An14g04170,An14g04080,An09g06650,An02g12770,An07g07390,An01g06180,An04g05220,An09g03990,An04g01200,
GO:0044267	cellular protein metabolic process	1.58992e-05	0.00031974	nonTerminalNode	260	259	1214	1807	An09g02720,An17g01280,An18g06220,An07g03980,An16g08490,An15g06260,An17g02340,An14g06850,An01g04050,An08g04470,An09g06070,An08g02210,An02g05890,An07g06520,An16g07620,An16g03130,An11g06660,An17g01825,An08g00510,An16g05260,An08g01060,An02g04300,An14g00130,An04g03110,An02g13840,An04g01730,An13g00793,An12g04870,An02g14750,An07g09120,An03g05010,An07g03390,An04g04990,An04g02550,An01g09050,An09g02800,An0…
GO:0051236	establishment of RNA localization	0.00253026	0.020934	nonTerminalNode	28	16	1446	2050	An12g01350,An01g13190,An08g08740,An02g12610,An07g01580,An07g03150,An08g01060,An14g05300,An16g04940,An08g00520,An11g01570,An07g07790,An18g04180,An02g09200,An18g04840,An08g07360,An01g04310,An18g05810,An01g13560,An18g05830,An18g05190,An04g05630,An11g00610,An13g01070,An18g02140,An06g01870,An18g03310,An14g02210,
GO:0006744	ubiquinone biosynthetic process	0.00232395	0.0196277	terminalNode	9	1	1465	2065	An11g09930,An11g06600,An11g10370,An15g00930,An07g05610,An11g06590,An08g01060,An04g06490,An06g01460,
GO:0006405	RNA export from nucleus	0.00614986	0.0431694	nonTerminalNode	26	16	1448	2050	An12g01350,An01g13190,An08g08740,An02g12610,An07g03150,An08g01060,An14g05300,An16g04940,An08g00520,An11g01570,An07g07790,An18g04180,An02g09200,An18g04840,An01g04310,An18g05810,An01g13560,An18g05830,An18g05190,An04g05630,An11g00610,An13g01070,An18g02140,An06g01870,An18g03310,An14g02210,
GO:0034621	cellular macromolecular complex subunit organization	7.27911e-05	0.00117101	nonTerminalNode	131	114	1343	1952	An08g07370,An04g01535,An02g08700,An08g02870,An12g04670,An17g02210,An12g08800,An03g04320,An09g06180,An01g02900,An01g06040,An06g01130,An14g06850,An01g14070,An01g04050,An07g10400,An07g07790,An09g06070,An04g01770,An16g04930,An02g14950,An12g07950,An02g06130,An11g09370,An02g13900,An17g01975,An14g04160,An01g00770,An02g04220,An04g09020,An07g08850,An18g05060,An08g01550,An18g05190,An01g03760,An16g07480,An1…
GO:0022607	cellular component assembly	0.00451922	0.0338108	nonTerminalNode	132	135	1342	1931	An02g04330,An12g04670,An01g14070,An09g06070,An12g07950,An07g08290,An02g06130,An03g06950,An02g04220,An18g05060,An01g04240,An08g07330,An11g09670,An04g09010,An08g07030,An02g12503,An15g00140,An12g07550,An16g03010,An16g03320,An02g06240,An11g09985,An18g01980,An18g03900,An04g01930,An01g12600,An12g04870,An02g14750,An03g05010,An03g04380,An02g06230,An08g02200,An03g03780,An02g05650,An16g08030,An09g04900,An0…
GO:0010468	regulation of gene expression	2.26591e-06	6.56143e-05	nonTerminalNode	135	106	1339	1960	An08g10140,An09g02720,An04g00490,An02g12390,An12g01350,An12g04670,An01g00140,An03g04320,An15g00750,An07g03980,An01g02900,An02g07900,An14g06190,An08g05200,An02g04800,An07g10400,An01g05780,An15g03710,An01g02210,An01g02630,An17g02130,An15g00210,An04g09290,An07g06520,An18g05190,An14g00330,An04g03300,An08g04280,An08g07330,An13g01480,An12g08730,An04g07250,An15g00140,An17g01825,An14g04720,An08g03870,An0…
GO:0006119	oxidative phosphorylation	5.40144e-08	2.168e-06	nonTerminalNode	22	1	1452	2065	An14g04170,An14g04080,An02g04520,An02g12770,An07g06560,An16g08550,An01g04930,An02g06240,An16g07410,An11g09400,An09g06650,An14g04180,An07g07390,An15g01700,An01g06180,An09g03990,An04g05220,An16g07290,An15g01710,An01g04630,An01g10880,An04g01200,
GO:0006357	regulation of transcription from RNA polymerase II promoter	0.00112797	0.0112451	terminalNode	61	47	1413	2019	An02g12390,An02g13870,An15g00750,An07g03980,An02g07900,An08g05200,An02g07140,An02g04800,An07g10400,An01g03750,An07g07930,An01g05780,An15g03710,An02g05850,An04g06040,An01g02210,An02g11480,An16g08980,An17g02130,An15g00210,An02g07890,An01g04640,An01g08240,An07g07850,An18g03770,An18g05190,An14g00330,An17g01490,An16g07120,An13g01480,An12g08730,An17g01660,An01g03560,An14g04720,An01g07810,An08g03870,An0…
GO:0006417	regulation of translation	0.00218175	0.0193118	nonTerminalNode	25	13	1449	2053	An08g10140,An15g02420,An03g04720,An12g01350,An12g04670,An09g04110,An12g00130,An01g02900,An14g06190,An17g00860,An01g03050,An02g13840,An11g04860,An01g04430,An15g02440,An15g01290,An14g03730,An08g00980,An04g01940,An02g09370,An07g06520,An14g01560,An02g05700,An08g00970,An06g01710,
GO:0051029	rRNA transport	0.000474796	0.00543736	nonTerminalNode	11	1	1463	2065	An18g05810,An18g04180,An12g01350,An01g13190,An13g01070,An16g04940,An02g09200,An06g01870,An08g08740,An02g12610,An18g03310,
GO:0071428	rRNA-containing ribonucleoprotein complex export from nucleus	3.76973e-06	9.79646e-05	nonTerminalNode	23	4	1451	2062	An02g03520,An08g02210,An08g08760,An01g13200,An17g01975,An17g01815,An08g00730,An04g08760,An02g12610,An04g03790,An01g04310,An13g01010,An18g06750,An02g13890,An14g03620,An14g05140,An11g00610,An17g01140,An08g01060,An14g06020,An17g01130,An17g00240,An07g07790,
GO:0065003	macromolecular complex assembly	4.23709e-05	0.000727846	nonTerminalNode	113	92	1361	1974	An08g07370,An02g04330,An04g01535,An02g08700,An08g02870,An12g04670,An03g04320,An09g06180,An01g06040,An01g14070,An07g10400,An09g06070,An16g04930,An02g14950,An18g06710,An02g06130,An02g13900,An17g01975,An03g06950,An01g00770,An02g04220,An04g09020,An07g08850,An18g05060,An08g01550,An01g03760,An16g07480,An12g04500,An16g06850,An01g04240,An08g04280,An11g09670,An16g08710,An14g04940,An04g09010,An08g07030,An0…
GO:0009108	coenzyme biosynthetic process	0.00641685	0.0443923	nonTerminalNode	32	22	1442	2044	An08g06560,An18g01970,An04g05620,An11g06600,An15g00930,An02g09720,An04g06490,An07g02180,An18g05680,An11g10370,An09g03030,An03g03130,An08g01060,An11g06590,An09g05310,An07g09110,An16g07400,An11g09760,An11g09930,An11g06930,An14g04300,An04g02090,An06g01460,An07g09530,An01g00100,An09g04250,An04g02420,An07g05610,An08g02700,An03g03660,An11g10910,An04g01120,
GO:0006418	tRNA aminoacylation for protein translation	0.000338993	0.00443315	terminalNode	21	7	1453	2059	An02g14080,An02g04880,An16g08020,An01g03650,An08g06770,An09g05970,An08g00510,An03g01280,An01g08490,An17g01977,An17g02340,An15g06260,An06g01830,An16g09320,An04g03060,An04g03110,An16g03130,An01g05630,An02g02010,An11g02400,An14g05260,
GO:0044106	cellular amine metabolic process	0.00615185	0.0431694	nonTerminalNode	137	143	1337	1923	An18g01970,An11g09510,An02g07250,An05g00120,An07g02210,An15g06260,An17g02340,An15g00610,An09g06050,An02g03250,An11g06590,An01g14070,An17g02280,An07g04270,An09g02700,An08g05100,An16g03130,An13g01080,An14g04720,An02g14080,An04g00430,An11g06110,An08g00510,An17g01977,An04g03110,An15g02360,An18g02400,An08g02990,An11g06140,An08g03070,An02g09720,An03g06860,An11g09790,An02g02010,An07g07930,An06g01760,An1…
GO:0071841	cellular component organization or biogenesis at cellular level	1.45667e-10	9.84225e-09	nonTerminalNode	473	465	1001	1601	An09g02720,An02g06050,An15g00750,An02g03510,An16g08490,An15g01480,An06g01130,An14g06850,An07g02690,An01g04050,An02g14360,An16g03090,An01g05780,An09g06070,An08g04470,An08g02210,An14g00880,An02g06130,An03g06950,An15g00190,An08g10530,An11g10540,An02g04220,An01g03160,An02g01270,An17g01130,An16g03130,An11g09670,An02g14340,An04g09010,An08g07030,An04g07250,An17g01825,An12g03850,An18g05980,An03g03720,An0…
GO:0006913	nucleocytoplasmic transport	4.96517e-06	0.000119814	nonTerminalNode	58	31	1416	2035	An18g04110,An11g04990,An12g01350,An01g13190,An07g01580,An01g14070,An14g06020,An07g03150,An15g06440,An14g05300,An16g04940,An11g01570,An07g07790,An08g02210,An17g01975,An18g04840,An02g09200,An08g00730,An01g04310,An13g01010,An02g13890,An18g06750,An18g05810,An18g05190,An04g05630,An13g01070,An18g02140,An17g01130,An14g02210,An02g03520,An01g13200,An04g01310,An17g02300,An08g08740,An17g01815,An02g12610,An0…
GO:0007006	mitochondrial membrane organization	0.00103141	0.0106667	nonTerminalNode	15	4	1459	2062	An16g08550,An01g03640,An02g11800,An08g07360,An02g06240,An04g02460,An08g06540,An02g10740,An08g04070,An15g01020,An09g06030,An04g00130,An01g07190,An02g04260,An01g10880,
GO:0006450	regulation of translational fidelity	0.00215199	0.019132	terminalNode	7	0	1467	2066	An08g10140,An07g06520,An04g01940,An08g00970,An02g13840,An14g01560,An12g01350,
GO:0006839	mitochondrial transport	0.00159471	0.0148279	terminalNode	29	16	1445	2050	An02g01750,An01g12210,An16g02470,An01g04280,An01g03640,An04g01190,An03g06860,An16g05090,An08g01650,An18g04220,An18g05590,An15g06040,An12g04940,An11g02140,An08g01370,An02g04260,An06g01730,An18g01590,An14g00880,An12g07950,An15g00190,An08g07360,An13g00670,An02g10740,An08g04070,An18g05630,An02g01360,An07g07880,An01g07190,
GO:0051168	nuclear export	1.56919e-06	5.04882e-05	nonTerminalNode	46	19	1428	2047	An12g01350,An01g13190,An14g06020,An07g03150,An14g05300,An16g04940,An11g01570,An07g07790,An08g02210,An17g01975,An18g04840,An02g09200,An08g00730,An01g04310,An13g01010,An02g13890,An18g06750,An18g05810,An18g05190,An04g05630,An13g01070,An18g02140,An17g01130,An14g02210,An02g03520,An01g13200,An08g08740,An17g01815,An02g12610,An04g03790,An08g06130,An07g07110,An14g05140,An17g01140,An08g01060,An17g00240,An0…
GO:0006413	translational initiation	0.000182804	0.00272459	terminalNode	22	7	1452	2059	An02g11680,An01g04430,An08g02210,An15g02420,An02g12320,An12g04670,An04g02030,An15g06790,An14g01030,An08g00980,An09g05380,An02g12410,An11g10630,An02g09370,An14g06190,An17g00860,An16g05260,An01g03050,An01g06230,An02g06530,An01g02840,An06g01710,
GO:0016072	rRNA metabolic process	4.44964e-38	1.12743e-35	nonTerminalNode	132	12	1342	2054	An12g08800,An02g06050,An09g06180,An18g03000,An15g01480,An02g09260,An02g01970,An01g04050,An02g14360,An16g03090,An07g06760,An16g08860,An18g06260,An01g05780,An08g07790,An02g14950,An02g06130,An18g06710,An02g13900,An17g01975,An01g05540,An11g10540,An01g00770,An02g04220,An07g08850,An01g03160,An01g03760,An01g02120,An08g06790,An08g02520,An18g02230,An11g09670,An14g04940,An02g14340,An02g03350,An17g01815,An1…
GO:0009199	ribonucleoside triphosphate metabolic process	0.000377368	0.00466418	nonTerminalNode	18	5	1456	2061	An02g04520,An07g06560,An16g08550,An01g04930,An18g02110,An16g07410,An02g06240,An01g04040,An18g02090,An08g06130,An11g09400,An14g04180,An15g01700,An01g04630,An15g01710,An16g07290,An01g10880,An03g01310,
GO:0000466	maturation of 5.8S rRNA from tricistronic rRNA transcript (SSU-rRNA, 5.8S rRNA, LSU-rRNA)	1.97847e-13	1.67098e-11	nonTerminalNode	51	7	1423	2059	An04g01900,An01g03080,An07g08320,An02g01600,An11g01850,An16g08030,An01g00150,An15g03230,An02g03350,An17g01815,An08g08740,An09g06310,An08g09160,An09g05270,An11g10750,An15g01480,An08g03460,An02g09260,An14g05010,An02g01970,An11g10740,An14g05390,An02g14360,An16g07300,An16g08860,An04g01570,An18g04230,An04g08790,An04g01930,An14g03740,An01g05560,An18g06710,An17g01975,An02g09200,An01g05540,An11g10540,An0…
GO:0034641	cellular nitrogen compound metabolic process	2.2461e-19	3.50218e-17	nonTerminalNode	589	531	885	1535	An02g02520,An09g02720,An02g07250,An02g12390,An15g06260,An11g09400,An15g01480,An17g02340,An15g00610,An02g03250,An14g06850,An02g14360,An04g01850,An11g10540,An02g04220,An09g02700,An08g05100,An11g09670,An02g14340,An04g07250,An17g01825,An14g03780,An08g00510,An03g03590,An16g07400,An12g00510,An07g02960,An08g05920,An08g04890,An07g03390,An08g10060,An18g03220,An06g01690,An11g06650,An02g01600,An11g02430,An1…
GO:0009059	macromolecule biosynthetic process	1.97624e-07	7.52477e-06	nonTerminalNode	286	269	1188	1797	An09g02720,An02g12390,An18g06220,An15g00750,An07g03980,An16g08490,An15g06260,An17g02340,An08g05200,An14g06850,An01g04050,An09g06070,An01g05780,An08g04470,An01g02210,An08g02210,An04g01850,An07g06520,An16g03130,An11g06660,An04g07250,An17g01825,An14g04720,An08g00510,An18g05980,An16g05260,An03g03590,An08g01060,An02g04300,An04g03110,An02g13840,An02g12040,An02g09780,An13g00793,An12g04870,An02g14750,An0…
GO:0046034	ATP metabolic process	9.44522e-05	0.00147273	nonTerminalNode	13	1	1461	2065	An11g09400,An02g04520,An07g06560,An14g04180,An16g08550,An01g04930,An15g01700,An16g07410,An02g06240,An16g07290,An15g01710,An01g04630,An01g10880,
GO:0071046	nuclear polyadenylation-dependent ncRNA catabolic process	0.000370886	0.00463916	nonTerminalNode	9	0	1465	2066	An01g07520,An07g08320,An14g05010,An02g01970,An11g10740,An04g01570,An07g06510,An11g10750,An12g04560,
GO:0006364	rRNA processing	1.42482e-38	4.5676e-36	nonTerminalNode	131	11	1343	2055	An12g08800,An02g06050,An09g06180,An18g03000,An15g01480,An02g09260,An02g01970,An01g04050,An02g14360,An16g03090,An07g06760,An16g08860,An18g06260,An01g05780,An08g07790,An02g14950,An02g06130,An18g06710,An02g13900,An17g01975,An01g05540,An11g10540,An01g00770,An02g04220,An07g08850,An01g03160,An01g03760,An01g02120,An08g06790,An08g02520,An18g02230,An11g09670,An14g04940,An02g14340,An02g03350,An17g01815,An1…
GO:0019538	protein metabolic process	1.69003e-05	0.000332592	nonTerminalNode	272	274	1202	1792	An09g02720,An17g01280,An18g06220,An07g03980,An16g08490,An15g06260,An17g02340,An14g06850,An07g02690,An01g04050,An08g04470,An09g06070,An08g02210,An02g05890,An07g06520,An16g07620,An16g03130,An11g06660,An17g01825,An08g00510,An16g05260,An08g01060,An02g04300,An14g00130,An04g03110,An02g13840,An04g01730,An12g04870,An13g00793,An02g14750,An07g09120,An03g05010,An07g03390,An04g04990,An04g02550,An01g09050,An0…
GO:0006743	ubiquinone metabolic process	0.00232395	0.0196277	nonTerminalNode	9	1	1465	2065	An11g09930,An11g06600,An11g10370,An15g00930,An07g05610,An11g06590,An08g01060,An04g06490,An06g01460,
GO:0072521	purine-containing compound metabolic process	0.000299395	0.00404582	nonTerminalNode	37	20	1437	2046	An04g05440,An02g01790,An14g03370,An15g01760,An17g01330,An01g11720,An01g04930,An02g06240,An16g07410,An01g04040,An18g03060,An08g06130,An11g09400,An01g13890,An14g04180,An16g07290,An15g01710,An01g04630,An02g12420,An16g07400,An01g13920,An02g04020,An02g09960,An04g03890,An01g14680,An02g04520,An07g06560,An16g08550,An01g08090,An18g02110,An12g00320,An18g02090,An14g00280,An08g02700,An15g01700,An07g10100,An0…
GO:0006164	purine nucleotide biosynthetic process	0.000195335	0.00286915	nonTerminalNode	19	5	1455	2061	An01g13920,An02g04020,An02g09960,An15g01760,An02g04520,An07g06560,An16g08550,An01g04930,An16g07410,An02g06240,An14g00280,An11g09400,An14g04180,An15g01700,An01g04630,An15g01710,An16g07290,An07g10100,An01g10880,
GO:0016078	tRNA catabolic process	0.000370886	0.00463916	nonTerminalNode	9	0	1465	2066	An01g07520,An07g08320,An14g05010,An02g01970,An11g10740,An04g01570,An07g06510,An11g10750,An12g04560,
GO:0044238	primary metabolic process	3.32988e-08	1.4361e-06	nonTerminalNode	849	999	625	1067	An09g02720,An02g07250,An02g12390,An18g06220,An14g01590,An15g06260,An11g09400,An15g01480,An17g02340,An15g00610,An02g03250,An14g06850,An02g14360,An08g04470,An04g01850,An11g10540,An02g04220,An09g02700,An16g07620,An11g09670,An02g14340,An04g07250,An17g01825,An14g03780,An08g00510,An18g05980,An12g03960,An03g03590,An01g02690,An02g04300,An01g07640,An16g07400,An12g00510,An04g01730,An07g02960,An12g04870,An1…
GO:0050657	nucleic acid transport	0.00253026	0.020934	nonTerminalNode	28	16	1446	2050	An12g01350,An01g13190,An08g08740,An02g12610,An07g01580,An07g03150,An08g01060,An14g05300,An16g04940,An08g00520,An11g01570,An07g07790,An18g04180,An02g09200,An18g04840,An08g07360,An01g04310,An18g05810,An01g13560,An18g05830,An18g05190,An04g05630,An11g00610,An13g01070,An18g02140,An06g01870,An18g03310,An14g02210,
GO:0006730	one-carbon metabolic process	4.19463e-05	0.000726711	nonTerminalNode	35	15	1439	2051	An08g03070,An09g02720,An17g01825,An07g05620,An01g00140,An02g03180,An03g04320,An18g03060,An02g11460,An09g05860,An01g12180,An12g04740,An14g06850,An01g07390,An01g07400,An02g12420,An02g02900,An18g06840,An02g03270,An16g07400,An16g02970,An17g02040,An11g04860,An07g03280,An01g12230,An15g00890,An05g00410,An01g12700,An01g00070,An18g02230,An16g01560,An14g01150,An18g06850,An02g05240,An11g06660,
GO:0042775	mitochondrial ATP synthesis coupled electron transport	0.00232395	0.0196277	terminalNode	9	1	1465	2065	An14g04170,An14g04080,An09g06650,An02g12770,An07g07390,An01g06180,An04g05220,An09g03990,An04g01200,
GO:0000460	maturation of 5.8S rRNA	1.97847e-13	1.67098e-11	nonTerminalNode	51	7	1423	2059	An04g01900,An01g03080,An07g08320,An02g01600,An11g01850,An16g08030,An01g00150,An02g03350,An15g03230,An17g01815,An08g08740,An09g06310,An08g09160,An09g05270,An11g10750,An08g03460,An15g01480,An02g09260,An14g05010,An02g01970,An11g10740,An14g05390,An02g14360,An16g07300,An16g08860,An04g01570,An18g04230,An04g08790,An04g01930,An14g03740,An01g05560,An18g06710,An17g01975,An02g09200,An01g05540,An11g10540,An0…
GO:0071025	RNA surveillance	0.00105449	0.0107409	nonTerminalNode	10	1	1464	2065	An01g07520,An07g08320,An14g05010,An02g01970,An11g10740,An08g06790,An04g01570,An07g06510,An11g10750,An12g04560,
GO:0043634	polyadenylation-dependent ncRNA catabolic process	0.000370886	0.00463916	nonTerminalNode	9	0	1465	2066	An01g07520,An07g08320,An14g05010,An02g01970,An11g10740,An04g01570,An07g06510,An11g10750,An12g04560,
GO:0090305	nucleic acid phosphodiester bond hydrolysis	4.37416e-06	0.000109462	nonTerminalNode	49	23	1425	2043	An01g03080,An07g08320,An02g01600,An15g03230,An08g09160,An11g10750,An02g09260,An02g01970,An11g00500,An14g05390,An02g14360,An16g07300,An16g08860,An18g04230,An18g06710,An02g09200,An01g05540,An01g10770,An11g10540,An01g10760,An15g00730,An13g01010,An02g06750,An18g06750,An15g06390,An01g03760,An11g09670,An01g05500,An04g00070,An04g01900,An11g01850,An01g00150,An02g03350,An08g08740,An09g05270,An08g03460,An1…
GO:0009889	regulation of biosynthetic process	3.07465e-05	0.000556456	nonTerminalNode	142	123	1332	1943	An08g10140,An09g02720,An04g00490,An02g12390,An12g01350,An12g04670,An15g00750,An07g03980,An14g06190,An08g05200,An02g04800,An01g04050,An01g05780,An01g02210,An15g00210,An07g06520,An14g00330,An08g05100,An08g07330,An04g07250,An11g10820,An15g00140,An17g01825,An14g04720,An04g01310,An18g05980,An07g04540,An03g03590,An08g01060,An02g13840,An02g12040,An18g06840,An02g09780,An02g14750,An08g06580,An17g02120,An0…
GO:0071035	nuclear polyadenylation-dependent rRNA catabolic process	0.00215199	0.019132	terminalNode	7	0	1467	2066	An01g07520,An04g01570,An14g05010,An07g06510,An11g10750,An11g10740,An12g04560,
GO:0017038	protein import	0.000387289	0.00475779	terminalNode	44	27	1430	2039	An18g04110,An02g01750,An16g02470,An11g04990,An01g04280,An07g01580,An01g14070,An15g06440,An02g04260,An07g07790,An14g00880,An15g00190,An08g07360,An14g00700,An04g05630,An16g07480,An07g07880,An01g07190,An18g02140,An01g12210,An04g01310,An17g02300,An01g03640,An02g12610,An08g01650,An16g05090,An14g00100,An12g04940,An11g02140,An02g06680,An08g00520,An16g04020,An04g08790,An13g00670,An02g10740,An12g04020,An0…
GO:0006520	cellular amino acid metabolic process	0.0051481	0.0376384	nonTerminalNode	133	137	1341	1929	An18g01970,An11g09510,An02g07250,An05g00120,An07g02210,An15g06260,An17g02340,An15g00610,An09g06050,An02g03250,An01g14070,An11g06590,An17g02280,An07g04270,An09g02700,An16g03130,An13g01080,An14g04720,An02g14080,An04g00430,An11g06110,An08g00510,An17g01977,An04g03110,An15g02360,An08g02990,An11g06140,An08g03070,An02g09720,An03g06860,An11g09790,An02g02010,An07g07930,An06g01760,An11g09380,An11g06930,An0…
GO:0016571	histone methylation	0.00709456	0.0480959	terminalNode	12	4	1462	2062	An17g01825,An09g02720,An01g12700,An07g05620,An14g06850,An01g00140,An02g03180,An03g04320,An02g02900,An18g06840,An17g02040,An02g05240,
GO:0043933	macromolecular complex subunit organization	2.69855e-05	0.000501831	nonTerminalNode	146	127	1328	1939	An02g04330,An12g04670,An12g08800,An06g01130,An14g06850,An01g14070,An01g04050,An09g06070,An04g01770,An12g07950,An02g06130,An03g06950,An02g04220,An18g05060,An01g04240,An11g09670,An04g09010,An08g07030,An04g07250,An02g12503,An15g00140,An12g07550,An16g03010,An16g03320,An02g06240,An17g01977,An11g09985,An18g01980,An18g03900,An04g01930,An01g12600,An12g04870,An02g14750,An18g03120,An02g06230,An08g02200,An0…
GO:0006366	transcription from RNA polymerase II promoter	0.000118809	0.00182443	nonTerminalNode	95	76	1379	1990	An02g12390,An12g08800,An15g00750,An07g03980,An02g07900,An08g05200,An02g04800,An14g06850,An01g04050,An07g10400,An09g06070,An01g05780,An17g02040,An15g03710,An01g02210,An17g02130,An04g01850,An15g00210,An18g05190,An14g00330,An04g03300,An08g06790,An13g01480,An12g08730,An02g12503,An14g04720,An08g03870,An09g04530,An15g00560,An03g03590,An02g01800,An08g01060,An18g06840,An07g06050,An01g12600,An12g00720,An1…
GO:0051169	nuclear transport	4.96517e-06	0.000119814	nonTerminalNode	58	31	1416	2035	An18g04110,An11g04990,An12g01350,An01g13190,An07g01580,An01g14070,An14g06020,An07g03150,An15g06440,An14g05300,An16g04940,An11g01570,An07g07790,An08g02210,An17g01975,An18g04840,An02g09200,An08g00730,An01g04310,An13g01010,An02g13890,An18g06750,An18g05810,An18g05190,An04g05630,An13g01070,An18g02140,An17g01130,An14g02210,An02g03520,An01g13200,An04g01310,An17g02300,An08g08740,An17g01815,An02g12610,An0…
GO:0071843	cellular component biogenesis at cellular level	4.80392e-39	1.94751e-36	nonTerminalNode	210	54	1264	2012	An03g04990,An12g04670,An12g01350,An01g13190,An12g08800,An02g06050,An15g00750,An15g01480,An02g01970,An07g02690,An01g04050,An02g14360,An16g03090,An16g08860,An18g06260,An01g05780,An08g02210,An02g06130,An01g05540,An11g10540,An02g04220,An02g08660,An01g03160,An17g01130,An01g04240,An11g09670,An02g14340,An04g09010,An08g07030,An01g13200,An02g06240,An12g03850,An18g05980,An11g09310,An04g05850,An14g05140,An1…
GO:0009145	purine nucleoside triphosphate biosynthetic process	1.09637e-05	0.00023771	nonTerminalNode	13	0	1461	2066	An11g09400,An02g04520,An07g06560,An14g04180,An16g08550,An01g04930,An15g01700,An16g07410,An02g06240,An16g07290,An15g01710,An01g04630,An01g10880,
GO:0009205	purine ribonucleoside triphosphate metabolic process	0.000721249	0.00790255	nonTerminalNode	17	5	1457	2061	An02g04520,An07g06560,An16g08550,An01g04930,An18g02110,An16g07410,An02g06240,An01g04040,An18g02090,An08g06130,An11g09400,An14g04180,An15g01700,An01g04630,An15g01710,An16g07290,An01g10880,
GO:0016073	snRNA metabolic process	9.44522e-05	0.00147273	nonTerminalNode	13	1	1461	2065	An01g10270,An07g08320,An12g00900,An11g10740,An12g08800,An12g03720,An09g06170,An15g03230,An04g01570,An11g10750,An08g06650,An12g04560,An17g02170,
GO:0031120	snRNA pseudouridine synthesis	0.00518062	0.0376384	terminalNode	6	0	1468	2066	An01g10270,An09g06170,An12g00900,An12g03720,An08g06650,An17g02170,
GO:0071826	ribonucleoprotein complex subunit organization	1.75529e-10	1.14773e-08	nonTerminalNode	49	11	1425	2055	An08g07370,An04g02120,An08g02870,An02g05650,An16g08030,An12g04670,An08g03430,An17g02240,An01g06040,An18g05140,An11g06760,An08g05730,An18g01980,An02g04980,An04g08790,An04g01930,An16g04930,An07g04790,An16g04690,An02g14950,An02g06130,An02g13900,An01g06270,An17g01975,An02g09200,An12g04870,An04g08760,An01g02880,An01g00770,An02g04220,An18g03120,An07g08850,An01g03760,An12g04500,An02g07010,An14g02230,An1…
GO:0051186	cofactor metabolic process	0.00386022	0.0299796	nonTerminalNode	76	68	1398	1998	An08g06560,An18g01970,An15g00930,An09g05670,An11g00530,An09g06680,An11g06590,An05g00220,An11g11280,An02g12770,An08g05580,An08g10530,An06g01460,An09g04280,An11g09840,An11g00510,An07g05610,An15g06740,An06g00660,An17g01480,An11g10370,An08g01060,An18g02970,An16g07400,An04g03120,An14g04300,An07g03170,An07g10040,An08g00010,An04g02420,An08g04240,An16g08370,An01g04250,An03g02920,An07g03850,An11g06600,An0…
GO:0032268	regulation of cellular protein metabolic process	0.00428071	0.0326118	nonTerminalNode	38	27	1436	2039	An08g10140,An17g01280,An12g01350,An12g04670,An09g04110,An09g04900,An12g00130,An01g02900,An14g06190,An01g03050,An01g06550,An02g05850,An01g04430,An15g01290,An01g11080,An07g06520,An08g03240,An08g00830,An17g01825,An15g02420,An03g04720,An12g04750,An08g06540,An17g00860,An07g07110,An14g00130,An02g13840,An18g06840,An11g04860,An15g02440,An14g03730,An08g00980,An04g01940,An02g09370,An14g01560,An02g05700,An0…
GO:0000469	cleavage involved in rRNA processing	8.348e-13	6.50823e-11	nonTerminalNode	45	5	1429	2061	An04g01900,An01g03080,An07g08320,An02g01600,An11g01850,An01g00150,An15g03230,An02g03350,An08g08740,An08g09160,An09g05270,An11g10750,An08g03460,An02g09260,An14g05010,An02g01970,An11g10740,An14g05390,An02g14360,An16g07300,An16g08860,An04g01570,An18g04230,An04g08790,An01g05560,An18g06710,An02g09200,An01g05540,An11g10540,An07g06510,An15g00730,An13g01010,An02g06750,An18g06750,An14g03620,An01g07520,An1…
GO:0045426	quinone cofactor biosynthetic process	0.00232395	0.0196277	nonTerminalNode	9	1	1465	2065	An11g09930,An11g06600,An11g10370,An15g00930,An07g05610,An11g06590,An08g01060,An04g06490,An06g01460,
GO:0019219	regulation of nucleobase, nucleoside, nucleotide and nucleic acid metabolic process	0.000329004	0.00435876	nonTerminalNode	122	110	1352	1956	An09g02720,An04g00490,An02g12390,An01g00140,An03g04320,An15g00750,An07g03980,An02g07900,An08g05200,An02g04800,An01g04050,An07g10400,An01g05780,An15g03710,An01g02210,An01g02630,An17g02130,An15g00210,An04g09290,An18g05190,An14g00330,An04g03300,An08g04280,An08g07330,An13g01480,An12g08730,An04g07250,An15g00140,An14g04720,An17g01825,An08g03870,An04g01310,An09g04530,An15g00560,An07g04540,An03g03590,An0…
GO:0022904	respiratory electron transport chain	0.00232395	0.0196277	nonTerminalNode	9	1	1465	2065	An14g04170,An14g04080,An09g06650,An02g12770,An07g07390,An01g06180,An04g05220,An09g03990,An04g01200,
GO:0044085	cellular component biogenesis	7.43394e-23	1.36987e-20	nonTerminalNode	283	165	1191	1901	An02g04330,An03g04990,An12g04670,An12g01350,An01g13190,An12g08800,An02g06050,An15g00750,An15g01480,An02g01970,An01g14070,An07g02690,An01g04050,An02g14360,An16g03090,An16g08860,An18g06260,An01g05780,An09g06070,An08g02210,An12g07950,An07g08290,An02g06130,An03g06950,An01g05540,An11g10540,An02g04220,An02g08660,An18g05060,An01g03160,An17g01130,An01g04240,An08g07330,An11g09670,An02g14340,An04g09010,An0…
GO:0000472	endonucleolytic cleavage to generate mature 5'-end of SSU-rRNA from (SSU-rRNA, 5.8S rRNA, LSU-rRNA)	1.80752e-06	5.46843e-05	terminalNode	24	4	1450	2062	An04g01900,An04g08790,An01g03080,An02g01600,An11g01850,An01g05560,An18g06710,An01g05540,An11g10540,An08g09160,An09g05270,An02g06750,An08g03460,An14g03620,An02g09260,An15g06390,An16g08220,An01g03760,An14g05390,An02g14360,An16g07300,An16g08860,An01g05500,An04g00070,
GO:0006754	ATP biosynthetic process	1.09637e-05	0.00023771	nonTerminalNode	13	0	1461	2066	An11g09400,An02g04520,An07g06560,An14g04180,An16g08550,An01g04930,An15g01700,An16g07410,An02g06240,An16g07290,An15g01710,An01g04630,An01g10880,
GO:0071806	protein transmembrane transport	0.00621878	0.0431694	nonTerminalNode	16	7	1458	2059	An02g01750,An16g02470,An15g00190,An08g07360,An13g00670,An01g13070,An16g05090,An08g01650,An08g04070,An02g01360,An07g07880,An11g04180,An12g04940,An11g02140,An02g01510,An16g08830,
GO:0009075	histidine family amino acid metabolic process	0.00143875	0.0135644	nonTerminalNode	13	3	1461	2063	An02g14890,An13g01080,An11g06600,An15g00610,An02g08430,An11g06590,An04g05860,An07g02210,An18g02230,An01g12570,An01g11930,An02g14660,An02g09240,
GO:0044260	cellular macromolecule metabolic process	2.60117e-15	2.77504e-13	nonTerminalNode	588	564	886	1502	An09g02720,An02g12390,An18g06220,An15g01480,An15g06260,An17g02340,An14g06850,An02g14360,An08g04470,An04g01850,An11g10540,An02g04220,An16g07620,An11g09670,An02g14340,An04g07250,An17g01825,An14g03780,An08g00510,An18g05980,An03g03590,An02g04300,An12g00510,An04g01730,An07g02960,An13g00793,An12g04870,An08g05920,An07g09120,An03g05010,An08g04890,An07g03390,An08g10060,An06g01690,An18g03220,An04g02550,An0…
GO:0000028	ribosomal small subunit assembly	0.00557816	0.0400955	terminalNode	11	3	1463	2063	An04g08790,An07g08850,An16g04690,An01g03760,An02g06130,An02g07010,An12g04500,An02g09200,An01g02880,An11g09670,An04g06510,
GO:0006383	transcription from RNA polymerase III promoter	0.00103141	0.0106667	terminalNode	15	4	1459	2062	An15g00960,An04g00490,An02g08700,An02g05460,An12g00780,An01g02200,An01g04380,An18g04850,An01g07250,An18g05380,An01g11950,An15g00700,An16g08710,An01g12780,An09g06640,
GO:0009058	biosynthetic process	9.31409e-09	4.6048e-07	nonTerminalNode	469	480	1005	1586	An09g02720,An02g02520,An02g12390,An15g00930,An18g06220,An05g00120,An15g00750,An07g03980,An15g06260,An11g09400,An17g02340,An16g08490,An15g00610,An08g05200,An02g03250,An14g06850,An01g04050,An08g04470,An01g05780,An09g06070,An01g02210,An08g02210,An04g01850,An07g06560,An07g06520,An08g05100,An16g03130,An11g06660,An04g07250,An11g10820,An13g01080,An17g01825,An14g04720,An15g01760,An04g00430,An11g06110,An0…
GO:0065002	intracellular protein transmembrane transport	0.00621878	0.0431694	terminalNode	16	7	1458	2059	An02g01750,An16g02470,An15g00190,An08g07360,An13g00670,An01g13070,An16g05090,An08g01650,An08g04070,An02g01360,An07g07880,An11g04180,An12g04940,An11g02140,An02g01510,An16g08830,
GO:0006448	regulation of translational elongation	0.00105449	0.0107409	nonTerminalNode	10	1	1464	2065	An08g10140,An07g06520,An15g02440,An14g01560,An12g01350,An02g05700,An04g01940,An02g13840,An08g00970,An01g02900,
GO:0006399	tRNA metabolic process	3.5325e-11	2.55727e-09	nonTerminalNode	79	30	1395	2036	An15g00230,An07g08320,An12g08800,An15g03230,An11g10750,An18g03060,An02g11460,An01g08490,An15g06260,An17g02340,An15g06290,An01g12180,An02g01970,An04g03060,An07g03150,An07g06080,An02g02010,An01g02210,An12g04810,An16g08020,An01g03650,An02g07260,An01g10700,An15g00210,An01g11810,An15g01000,An09g05970,An01g10770,An01g10760,An09g04280,An16g09320,An04g05630,An16g03130,An16g01560,An18g06850,An17g01660,An1…
GO:0007007	inner mitochondrial membrane organization	0.00395295	0.0305825	terminalNode	10	2	1464	2064	An04g00130,An01g07190,An16g08550,An01g03640,An02g06240,An04g02460,An08g06540,An02g04260,An02g10740,An01g10880,
GO:0009201	ribonucleoside triphosphate biosynthetic process	4.54154e-06	0.000112265	nonTerminalNode	14	0	1460	2066	An11g09400,An02g04520,An07g06560,An14g04180,An16g08550,An01g04930,An15g01700,An16g07410,An02g06240,An16g07290,An15g01710,An01g04630,An03g01310,An01g10880,
GO:0071038	nuclear polyadenylation-dependent tRNA catabolic process	0.000370886	0.00463916	terminalNode	9	0	1465	2066	An01g07520,An07g08320,An14g05010,An02g01970,An11g10740,An04g01570,An07g06510,An11g10750,An12g04560,
GO:0031125	rRNA 3'-end processing	0.000212375	0.00303392	nonTerminalNode	12	1	1462	2065	An01g07520,An07g08320,An14g05010,An02g01970,An11g10740,An08g10060,An02g09200,An15g03230,An04g01570,An07g06510,An11g10750,An12g04560,
GO:0043144	snoRNA processing	0.000474796	0.00543736	nonTerminalNode	11	1	1463	2065	An07g08320,An11g10740,An12g08800,An14g06850,An11g00500,An04g01570,An01g12230,An13g00030,An11g10750,An12g08580,An17g02170,
GO:0000055	ribosomal large subunit export from nucleus	0.000436717	0.00517676	terminalNode	13	2	1461	2064	An02g13890,An11g00610,An01g13200,An14g05140,An14g06020,An08g01060,An17g01975,An08g00730,An04g08760,An04g03790,An01g04310,An07g07790,An13g01010,
GO:0010608	posttranscriptional regulation of gene expression	0.00415483	0.0317805	nonTerminalNode	29	18	1445	2048	An08g10140,An15g02420,An03g04720,An12g01350,An12g04670,An09g04110,An12g00130,An01g02900,An14g06190,An17g00860,An01g03050,An12g04940,An02g13840,An02g06680,An11g01570,An11g04860,An01g04430,An15g02440,An15g01290,An14g03730,An08g00980,An04g01940,An02g09370,An07g06520,An14g01560,An02g05700,An08g04280,An08g00970,An06g01710,
GO:0006396	RNA processing	1.19114e-30	2.41445e-28	nonTerminalNode	202	68	1272	1998	An12g08800,An02g06050,An15g01480,An04g03910,An02g01970,An14g06850,An01g04050,An02g14360,An16g03090,An16g08860,An18g06260,An01g05780,An01g02210,An12g04810,An01g10700,An15g00210,An02g06130,An01g05540,An01g10770,An11g10540,An02g04220,An01g03160,An14g04950,An16g01560,An11g09670,An02g14340,An04g09010,An11g06660,An12g03850,An11g09310,An04g05850,An08g01060,An18g01980,An02g13840,An12g00510,An04g01930,An0…
GO:0006525	arginine metabolic process	0.00621878	0.0431694	terminalNode	16	7	1458	2059	An08g06560,An02g07250,An15g02340,An08g07420,An16g04970,An03g06860,An12g07580,An16g01480,An17g00820,An09g06050,An04g02420,An01g02150,An04g04130,An03g04330,An15g02360,An12g08960,
GO:2000112	regulation of cellular macromolecule biosynthetic process	1.55844e-05	0.000319086	nonTerminalNode	129	106	1345	1960	An08g10140,An09g02720,An04g00490,An02g12390,An12g01350,An12g04670,An01g00140,An03g04320,An15g00750,An07g03980,An01g02900,An02g07900,An14g06190,An08g05200,An02g04800,An01g04050,An07g10400,An01g05780,An15g03710,An01g02210,An17g02130,An15g00210,An07g06520,An18g05190,An14g00330,An04g03300,An08g07330,An13g01480,An12g08730,An04g07250,An17g01825,An14g04720,An08g03870,An04g01310,An09g04530,An18g05980,An1…
GO:0016570	histone modification	0.00193643	0.0174451	nonTerminalNode	36	23	1438	2043	An04g05620,An09g02720,An17g01825,An02g13870,An07g05620,An01g00140,An02g03180,An03g04320,An09g04900,An15g00560,An18g04480,An07g04540,An06g01920,An14g06850,An01g04050,An01g07390,An07g08380,An01g07400,An09g06070,An02g02900,An18g06840,An17g02040,An02g05850,An04g06040,An04g01770,An12g08100,An01g12600,An02g14750,An01g04120,An07g07850,An11g10580,An07g03390,An01g12700,An12g02980,An16g07120,An02g05240,
GO:0006099	tricarboxylic acid cycle	0.000267671	0.00369094	terminalNode	17	4	1457	2062	An14g04400,An18g06760,An11g11280,An07g02160,An02g12430,An02g12770,An08g05580,An07g03170,An09g03870,An08g10530,An14g00310,An12g07850,An11g00530,An04g04750,An11g00510,An17g01670,An09g06680,
GO:0006163	purine nucleotide metabolic process	0.000997809	0.0104256	nonTerminalNode	23	10	1451	2056	An15g01760,An01g04930,An16g07410,An02g06240,An01g04040,An08g06130,An11g09400,An14g04180,An01g04630,An15g01710,An16g07290,An02g04020,An01g13920,An02g09960,An02g04520,An07g06560,An16g08550,An18g02110,An18g02090,An14g00280,An15g01700,An07g10100,An01g10880,
GO:0000479	endonucleolytic cleavage of tricistronic rRNA transcript (SSU-rRNA, 5.8S rRNA, LSU-rRNA)	1.9409e-09	1.09283e-07	nonTerminalNode	33	4	1441	2062	An04g01900,An01g03080,An02g01600,An11g01850,An01g00150,An02g03350,An08g08740,An08g09160,An09g05270,An08g03460,An02g09260,An14g05390,An02g14360,An16g07300,An16g08860,An18g04230,An04g08790,An01g05560,An18g06710,An02g09200,An01g05540,An11g10540,An13g01010,An02g06750,An18g06750,An14g03620,An16g08220,An15g06390,An01g03760,An11g09670,An01g05500,An08g06650,An04g00070,
GO:0034470	ncRNA processing	1.57736e-38	4.5676e-36	nonTerminalNode	178	35	1296	2031	An12g08800,An02g06050,An09g06180,An18g03000,An18g03060,An02g11460,An15g01480,An02g09260,An02g01970,An11g00500,An14g06850,An01g04050,An02g14360,An16g03090,An07g06760,An16g08860,An18g06260,An01g05780,An08g07790,An01g02210,An12g04810,An02g14950,An01g10700,An15g00210,An02g06130,An18g06710,An02g13900,An17g01975,An01g05540,An01g10770,An11g10540,An01g00770,An01g10760,An02g04220,An07g08850,An09g04280,An0…
GO:0043039	tRNA aminoacylation	0.000182804	0.00272459	nonTerminalNode	22	7	1452	2059	An02g14080,An02g04880,An16g08020,An01g03650,An02g07260,An08g06770,An09g05970,An08g00510,An03g01280,An01g08490,An17g01977,An17g02340,An15g06260,An06g01830,An16g09320,An04g03060,An04g03110,An16g03130,An01g05630,An02g02010,An11g02400,An14g05260,
GO:0070925	organelle assembly	2.00463e-07	7.52477e-06	nonTerminalNode	40	12	1434	2054	An04g02120,An08g02870,An02g05650,An16g08030,An12g04670,An08g03430,An17g02240,An01g06040,An18g05140,An08g05730,An18g01980,An02g04980,An04g08790,An04g01930,An16g04930,An16g04690,An02g14950,An02g06130,An02g13900,An01g06270,An17g01975,An02g09200,An12g04870,An04g08760,An01g02880,An01g00770,An02g14750,An02g04220,An07g08850,An01g03760,An03g04380,An12g04500,An02g07010,An01g04240,An08g07610,An11g09670,An1…
GO:0042274	ribosomal small subunit biogenesis	2.20984e-22	3.73279e-20	nonTerminalNode	72	5	1402	2061	An01g03080,An18g05650,An02g01600,An02g06050,An09g06180,An08g09160,An07g03370,An18g03000,An02g09260,An07g06080,An14g05390,An02g14360,An11g04500,An07g06760,An16g08860,An16g07300,An17g02390,An18g06260,An07g08590,An12g04910,An18g04230,An02g06130,An18g06710,An02g09200,An01g05540,An01g12640,An04g02640,An11g10540,An15g00730,An13g01010,An02g06750,An18g06750,An07g08850,An01g03160,An15g06390,An01g03760,An1…
GO:0009152	purine ribonucleotide biosynthetic process	0.000267671	0.00369094	nonTerminalNode	17	4	1457	2062	An02g04020,An15g01760,An02g04520,An07g06560,An16g08550,An01g04930,An16g07410,An02g06240,An14g00280,An11g09400,An14g04180,An15g01700,An07g10100,An01g04630,An15g01710,An16g07290,An01g10880,
GO:0034660	ncRNA metabolic process	3.5307e-41	1.78918e-38	nonTerminalNode	201	44	1273	2022	An12g08800,An02g06050,An09g06180,An18g03000,An18g03060,An02g11460,An15g01480,An15g06260,An17g02340,An02g09260,An02g01970,An11g00500,An14g06850,An01g04050,An02g14360,An16g03090,An07g06760,An16g08860,An18g06260,An01g05780,An08g07790,An01g02210,An12g04810,An16g08020,An01g03650,An02g14950,An01g10700,An15g00210,An02g06130,An18g06710,An02g13900,An17g01975,An01g05540,An09g05970,An01g10770,An11g10540,An0…
GO:0000470	maturation of LSU-rRNA	0.00285271	0.0232043	nonTerminalNode	12	3	1462	2063	An02g13890,An18g03120,An15g01480,An04g01930,An16g08640,An14g03740,An15g06390,An16g08030,An17g01975,An17g01815,An18g02230,An09g06310,
GO:0043170	macromolecule metabolic process	8.03582e-13	6.50823e-11	nonTerminalNode	612	619	862	1447	An09g02720,An02g12390,An18g06220,An15g01480,An15g06260,An17g02340,An14g06850,An02g14360,An08g04470,An04g01850,An11g10540,An02g04220,An16g07620,An11g09670,An02g14340,An04g07250,An17g01825,An14g03780,An08g00510,An18g05980,An03g03590,An02g04300,An12g00510,An04g01730,An07g02960,An12g04870,An13g00793,An08g05920,An07g09120,An03g05010,An08g04890,An07g03390,An08g10060,An06g01690,An18g03220,An04g02550,An0…
GO:0000467	exonucleolytic trimming to generate mature 3'-end of 5.8S rRNA from tricistronic rRNA transcript (SSU-rRNA, 5.8S rRNA, LSU-rRNA)	0.000474796	0.00543736	terminalNode	11	1	1463	2065	An01g07520,An07g08320,An14g05010,An02g01970,An11g10740,An08g10060,An15g03230,An04g01570,An07g06510,An11g10750,An12g04560,
GO:0006547	histidine metabolic process	0.00143875	0.0135644	terminalNode	13	3	1461	2063	An02g14890,An13g01080,An11g06600,An15g00610,An02g08430,An11g06590,An04g05860,An07g02210,An18g02230,An01g12570,An01g11930,An02g14660,An02g09240,
GO:0051171	regulation of nitrogen compound metabolic process	0.000212539	0.00303392	nonTerminalNode	128	115	1346	1951	An09g02720,An04g00490,An02g12390,An01g00140,An03g04320,An15g00750,An07g03980,An02g07900,An08g05200,An02g04800,An01g04050,An07g10400,An12g08960,An01g05780,An15g03710,An01g02210,An01g02630,An17g02130,An17g01925,An15g00210,An04g09290,An18g05190,An14g00330,An04g03300,An08g05100,An08g04280,An08g07330,An13g01480,An12g08730,An04g07250,An15g00140,An14g04720,An17g01825,An08g03870,An04g01310,An09g04530,An1…
GO:0006412	translation	9.13654e-15	9.25989e-13	nonTerminalNode	94	31	1380	2035	An08g10140,An07g02650,An12g01350,An12g04670,An17g02210,An15g06790,An16g04450,An02g08080,An08g03430,An09g05380,An09g04110,An02g12120,An12g00130,An01g02900,An14g06190,An01g08490,An15g06260,An17g02340,An07g04800,An01g03050,An04g03060,An17g01360,An17g01955,An18g06260,An02g02010,An08g00610,An08g04470,An14g01010,An01g04430,An08g02210,An16g08020,An01g03650,An15g01290,An02g07260,An04g02030,An15g01000,An1…
GO:0009144	purine nucleoside triphosphate metabolic process	0.000721249	0.00790255	nonTerminalNode	17	5	1457	2061	An02g04520,An07g06560,An16g08550,An01g04930,An18g02110,An16g07410,An02g06240,An01g04040,An18g02090,An08g06130,An11g09400,An14g04180,An15g01700,An01g04630,An15g01710,An16g07290,An01g10880,
GO:0016074	snoRNA metabolic process	0.000436717	0.00517676	nonTerminalNode	13	2	1461	2064	An07g08320,An11g10740,An12g08800,An14g06850,An11g00500,An07g08370,An04g01570,An01g12230,An13g00030,An01g05780,An11g10750,An12g08580,An17g02170,
GO:0070727	cellular macromolecule localization	0.0045537	0.0338108	nonTerminalNode	102	99	1372	1967	An18g04110,An02g01750,An18g03150,An16g02010,An02g11800,An01g02800,An02g03780,An01g14070,An01g04050,An01g03700,An02g04260,An07g07790,An14g00880,An15g00190,An02g05890,An14g00700,An07g07880,An16g07480,An12g04500,An02g01270,An03g04910,An17g00400,An15g01670,An04g01310,An01g13030,An16g03010,An09g06320,An18g05980,An08g01650,An18g05690,An07g07110,An14g00100,An11g10740,An01g10070,An02g06680,An04g01570,An0…
GO:0042273	ribosomal large subunit biogenesis	7.71376e-14	7.36506e-12	nonTerminalNode	48	5	1426	2061	An02g03520,An04g02120,An18g05650,An08g00720,An08g02870,An01g13200,An03g04990,An16g08030,An04g02000,An17g01815,An08g03430,An09g06310,An17g02240,An01g06040,An15g01480,An18g05140,An08g05730,An07g02690,An18g01980,An11g03270,An02g04980,An07g07010,An16g04930,An04g01930,An08g02210,An16g08640,An08g08760,An14g03740,An02g14950,An02g13900,An17g01975,An01g06270,An12g04870,An04g08760,An08g00730,An04g02640,An0…
GO:0000447	endonucleolytic cleavage in ITS1 to separate SSU-rRNA from 5.8S rRNA and LSU-rRNA from tricistronic rRNA transcript (SSU-rRNA, 5.8S rRNA, LSU-rRNA)	9.1316e-09	4.6048e-07	terminalNode	31	4	1443	2062	An04g01900,An01g03080,An02g01600,An11g01850,An01g00150,An02g03350,An08g08740,An08g09160,An09g05270,An08g03460,An02g09260,An14g05390,An02g14360,An16g07300,An16g08860,An18g04230,An04g08790,An01g05560,An18g06710,An02g09200,An01g05540,An11g10540,An13g01010,An02g06750,An18g06750,An14g03620,An16g08220,An15g06390,An01g03760,An01g05500,An04g00070,
GO:0006084	acetyl-CoA metabolic process	1.60895e-05	0.00031974	nonTerminalNode	21	4	1453	2062	An14g04400,An18g06760,An04g05620,An11g11280,An07g02160,An02g12430,An02g12770,An08g05580,An07g03170,An09g03870,An08g10530,An07g02180,An01g00100,An07g09530,An14g00310,An12g07850,An11g00530,An04g04750,An11g00510,An17g01670,An09g06680,
GO:0034661	ncRNA catabolic process	0.00232395	0.0196277	nonTerminalNode	9	1	1465	2065	An01g07520,An07g08320,An14g05010,An02g01970,An11g10740,An04g01570,An07g06510,An11g10750,An12g04560,
GO:0071029	nuclear ncRNA surveillance	0.000370886	0.00463916	nonTerminalNode	9	0	1465	2066	An01g07520,An07g08320,An14g05010,An02g01970,An11g10740,An04g01570,An07g06510,An11g10750,An12g04560,
GO:0033750	ribosome localization	3.76973e-06	9.79646e-05	nonTerminalNode	23	4	1451	2062	An02g03520,An08g02210,An08g08760,An01g13200,An17g01975,An17g01815,An08g00730,An04g08760,An02g12610,An04g03790,An01g04310,An13g01010,An18g06750,An02g13890,An14g03620,An14g05140,An11g00610,An17g01140,An08g01060,An14g06020,An17g01130,An17g00240,An07g07790,
GO:0006403	RNA localization	4.75142e-05	0.000809338	nonTerminalNode	36	16	1438	2050	An11g04360,An18g03150,An12g01350,An01g13190,An08g08740,An02g12610,An11g10750,An07g01580,An11g10740,An01g10870,An07g03150,An08g01060,An14g05300,An16g04940,An08g00520,An04g01570,An11g01570,An07g07790,An18g04180,An02g09200,An18g04840,An08g07360,An01g04310,An15g00390,An18g05810,An01g13560,An18g05830,An18g05190,An04g05630,An08g06050,An11g00610,An13g01070,An18g02140,An06g01870,An18g03310,An14g02210,
GO:0000027	ribosomal large subunit assembly	3.48657e-08	1.47235e-06	terminalNode	25	2	1449	2064	An04g02120,An04g01930,An16g04930,An08g02870,An02g14950,An16g08030,An02g13900,An01g06270,An17g01975,An12g04870,An04g08760,An08g03430,An01g00770,An17g02240,An02g04220,An01g06040,An18g05140,An08g05730,An01g04240,An08g07610,An18g01980,An02g04980,An14g04940,An01g09920,An02g03950,
GO:0000463	maturation of LSU-rRNA from tricistronic rRNA transcript (SSU-rRNA, 5.8S rRNA, LSU-rRNA)	0.00285271	0.0232043	terminalNode	12	3	1462	2063	An02g13890,An18g03120,An15g01480,An04g01930,An16g08640,An14g03740,An15g06390,An16g08030,An17g01975,An17g01815,An18g02230,An09g06310,
GO:0031326	regulation of cellular biosynthetic process	4.09029e-05	0.000714742	nonTerminalNode	141	123	1333	1943	An08g10140,An09g02720,An04g00490,An02g12390,An12g01350,An12g04670,An15g00750,An07g03980,An14g06190,An08g05200,An02g04800,An01g04050,An01g05780,An01g02210,An15g00210,An07g06520,An14g00330,An08g05100,An08g07330,An04g07250,An11g10820,An15g00140,An17g01825,An14g04720,An04g01310,An18g05980,An07g04540,An03g03590,An08g01060,An02g13840,An02g12040,An18g06840,An02g09780,An02g14750,An08g06580,An17g02120,An0…
GO:0015985	energy coupled proton transport, down electrochemical gradient	1.09637e-05	0.00023771	nonTerminalNode	13	0	1461	2066	An11g09400,An02g04520,An07g06560,An14g04180,An16g08550,An01g04930,An15g01700,An16g07410,An02g06240,An16g07290,An15g01710,An01g04630,An01g10880,
GO:0071166	ribonucleoprotein complex localization	3.76973e-06	9.79646e-05	nonTerminalNode	23	4	1451	2062	An02g03520,An08g02210,An08g08760,An01g13200,An17g01975,An17g01815,An08g00730,An04g08760,An02g12610,An04g03790,An01g04310,An13g01010,An18g06750,An02g13890,An14g03620,An14g05140,An11g00610,An17g01140,An08g01060,An14g06020,An17g01130,An17g00240,An07g07790,
GO:0034622	cellular macromolecular complex assembly	0.00015131	0.00228884	nonTerminalNode	97	79	1377	1987	An08g07370,An04g01535,An08g02870,An02g08700,An12g04670,An03g04320,An09g06180,An01g06040,An01g14070,An07g10400,An09g06070,An16g04930,An02g14950,An02g06130,An02g13900,An17g01975,An01g00770,An02g04220,An04g09020,An07g08850,An18g05060,An08g01550,An01g03760,An16g07480,An12g04500,An16g06850,An01g04240,An08g04280,An11g09670,An14g04940,An04g09010,An08g07030,An02g03950,An12g07550,An02g06240,An16g03320,An1…
GO:0046356	acetyl-CoA catabolic process	0.000267671	0.00369094	nonTerminalNode	17	4	1457	2062	An14g04400,An18g06760,An11g11280,An07g02160,An02g12430,An02g12770,An08g05580,An07g03170,An09g03870,An08g10530,An14g00310,An12g07850,An11g00530,An04g04750,An11g00510,An17g01670,An09g06680,
GO:0070585	protein localization in mitochondrion	0.00288479	0.0232043	nonTerminalNode	21	10	1453	2056	An02g01750,An01g12210,An16g02470,An14g00880,An01g04280,An01g03640,An02g11800,An15g00190,An08g07360,An13g00670,An02g10740,An16g05090,An08g01650,An08g04070,An02g01360,An09g06030,An07g07880,An12g04940,An11g02140,An01g07190,An02g04260,
GO:0071426	ribonucleoprotein complex export from nucleus	3.76973e-06	9.79646e-05	nonTerminalNode	23	4	1451	2062	An02g03520,An08g02210,An08g08760,An01g13200,An17g01975,An17g01815,An08g00730,An04g08760,An02g12610,An04g03790,An01g04310,An13g01010,An18g06750,An02g13890,An14g03620,An14g05140,An11g00610,An17g01140,An08g01060,An14g06020,An17g01130,An17g00240,An07g07790,
GO:0022618	ribonucleoprotein complex assembly	3.51201e-10	2.15723e-08	nonTerminalNode	48	11	1426	2055	An08g07370,An04g02120,An08g02870,An02g05650,An16g08030,An12g04670,An08g03430,An17g02240,An01g06040,An18g05140,An11g06760,An08g05730,An18g01980,An02g04980,An04g08790,An04g01930,An16g04930,An07g04790,An16g04690,An02g14950,An02g06130,An02g13900,An01g06270,An17g01975,An02g09200,An12g04870,An04g08760,An01g02880,An01g00770,An02g04220,An07g08850,An01g03760,An12g04500,An02g07010,An14g02230,An16g06850,An0…
GO:0051187	cofactor catabolic process	0.00686498	0.0466957	nonTerminalNode	17	8	1457	2058	An14g04400,An18g06760,An11g11280,An07g02160,An02g12430,An02g12770,An08g05580,An07g03170,An09g03870,An08g10530,An14g00310,An12g07850,An11g00530,An04g04750,An11g00510,An17g01670,An09g06680,
GO:0016569	covalent chromatin modification	0.00193643	0.0174451	nonTerminalNode	36	23	1438	2043	An04g05620,An09g02720,An17g01825,An02g13870,An07g05620,An01g00140,An02g03180,An03g04320,An09g04900,An15g00560,An18g04480,An07g04540,An06g01920,An14g06850,An01g04050,An01g07390,An07g08380,An01g07400,An09g06070,An02g02900,An18g06840,An17g02040,An02g05850,An04g06040,An04g01770,An12g08100,An01g12600,An02g14750,An01g04120,An07g07850,An11g10580,An07g03390,An01g12700,An12g02980,An16g07120,An02g05240,
GO:0042255	ribosome assembly	1.97158e-10	1.24888e-08	nonTerminalNode	38	5	1436	2061	An04g02120,An08g02870,An02g05650,An16g08030,An12g04670,An08g03430,An17g02240,An01g06040,An18g05140,An08g05730,An18g01980,An02g04980,An04g08790,An04g01930,An16g04690,An16g04930,An02g14950,An02g06130,An02g13900,An17g01975,An01g06270,An02g09200,An12g04870,An04g08760,An01g02880,An01g00770,An02g04220,An07g08850,An01g03760,An02g07010,An12g04500,An01g04240,An08g07610,An11g09670,An14g04940,An01g09920,An0…
GO:0000480	endonucleolytic cleavage in 5'-ETS of tricistronic rRNA transcript (SSU-rRNA, 5.8S rRNA, LSU-rRNA)	3.76973e-06	9.79646e-05	terminalNode	23	4	1451	2062	An04g01900,An04g08790,An01g03080,An02g01600,An11g01850,An01g05560,An01g05540,An11g10540,An08g09160,An09g05270,An02g06750,An08g03460,An14g03620,An02g09260,An15g06390,An16g08220,An01g03760,An14g05390,An02g14360,An16g07300,An16g08860,An01g05500,An04g00070,
GO:0033753	establishment of ribosome localization	3.76973e-06	9.79646e-05	nonTerminalNode	23	4	1451	2062	An02g03520,An08g02210,An08g08760,An01g13200,An17g01975,An17g01815,An08g00730,An04g08760,An02g12610,An04g03790,An01g04310,An13g01010,An18g06750,An02g13890,An14g03620,An14g05140,An11g00610,An17g01140,An08g01060,An14g06020,An17g01130,An17g00240,An07g07790,
GO:0040031	snRNA modification	0.00518062	0.0376384	nonTerminalNode	6	0	1468	2066	An01g10270,An09g06170,An12g00900,An12g03720,An08g06650,An17g02170,
GO:0000054	ribosomal subunit export from nucleus	3.76973e-06	9.79646e-05	nonTerminalNode	23	4	1451	2062	An02g03520,An08g02210,An08g08760,An01g13200,An17g01975,An17g01815,An08g00730,An04g08760,An02g12610,An04g03790,An01g04310,An13g01010,An18g06750,An02g13890,An14g03620,An14g05140,An11g00610,An17g01140,An08g01060,An14g06020,An17g01130,An17g00240,An07g07790,
GO:0034471	ncRNA 5'-end processing	1.80752e-06	5.46843e-05	nonTerminalNode	24	4	1450	2062	An04g01900,An04g08790,An01g03080,An02g01600,An11g01850,An01g05560,An18g06710,An01g05540,An11g10540,An08g09160,An09g05270,An02g06750,An08g03460,An14g03620,An02g09260,An15g06390,An16g08220,An01g03760,An14g05390,An02g14360,An16g07300,An16g08860,An01g05500,An04g00070,
GO:0031126	snoRNA 3'-end processing	0.00507502	0.0374075	terminalNode	8	1	1466	2065	An07g08320,An11g10740,An14g06850,An04g01570,An01g12230,An13g00030,An11g10750,An17g02170,
GO:0006807	nitrogen compound metabolic process	4.29143e-17	4.83262e-15	nonTerminalNode	598	561	876	1505	An02g02520,An09g02720,An02g07250,An02g12390,An15g06260,An11g09400,An15g01480,An17g02340,An15g00610,An02g03250,An14g06850,An02g14360,An04g01850,An11g10540,An02g04220,An09g02700,An08g05100,An11g09670,An02g14340,An04g07250,An17g01825,An14g03780,An08g00510,An03g03590,An16g07400,An12g00510,An07g02960,An08g05920,An08g04890,An07g03390,An08g10060,An18g03220,An06g01690,An11g06650,An02g01600,An11g02430,An1…
GO:0010556	regulation of macromolecule biosynthetic process	3.94972e-06	0.000101343	nonTerminalNode	137	110	1337	1956	An08g10140,An09g02720,An04g00490,An02g12390,An12g01350,An12g04670,An01g00140,An03g04320,An15g00750,An07g03980,An01g02900,An02g07900,An14g06190,An08g05200,An02g04800,An01g04050,An07g10400,An01g05780,An15g03710,An01g02210,An01g02630,An17g02130,An15g00210,An04g09290,An07g06520,An18g05190,An14g00330,An04g03300,An08g07330,An13g01480,An12g08730,An04g07250,An15g00140,An17g01825,An14g04720,An08g03870,An0…
GO:0045333	cellular respiration	2.51389e-06	7.17697e-05	nonTerminalNode	40	15	1434	2051	An02g04330,An11g06600,An14g04080,An15g00930,An09g03870,An04g07330,An18g04220,An14g04960,An15g05790,An14g00310,An11g09985,An11g00530,An07g09240,An17g01670,An09g06650,An04g04750,An09g06680,An11g06590,An07g07390,An04g01200,An14g04400,An02g08900,An14g04170,An18g06760,An11g11280,An07g02160,An02g12430,An02g12770,An08g05580,An07g03170,An08g10530,An06g01460,An12g07850,An01g12610,An11g00510,An16g08370,An0…

## Sheet: T0-T1SA DOWN
GO term	Biological process	p-value	FDR	node type	sP	rP	sN	rN	genes enriched
GO:0016137	glycoside metabolic process	0.000538537	0.0153749	nonTerminalNode	9	3	914	2614	An14g02180,An08g10510,An02g04270,An08g05820,An01g01540,An01g13350,An11g01520,An13g00400,An12g00820,
GO:0000422	mitochondrion degradation	0.000538537	0.0153749	terminalNode	9	3	914	2614	An01g08520,An11g11320,An02g14900,An07g02730,An07g10020,An04g03950,An02g01390,An08g10270,An02g07380,
GO:0045324	late endosome to vacuole transport	0.000460975	0.0145999	terminalNode	16	12	907	2605	An11g04400,An02g05870,An14g04880,An18g05740,An15g00540,An11g04310,An08g07540,An14g05310,An15g00520,An14g05130,An07g08340,An11g00940,An04g04950,An17g01250,An18g03070,An08g07100,
GO:0016237	microautophagy	0.000139199	0.00575828	terminalNode	16	10	907	2607	An01g08520,An07g09800,An02g07210,An07g10020,An01g10740,An07g05130,An08g01110,An18g02210,An11g11320,An02g14900,An18g03070,An04g03950,An08g10270,An14g05020,An02g07380,An02g06960,
GO:0044262	cellular carbohydrate metabolic process	8.43823e-08	8.1449e-06	nonTerminalNode	108	160	815	2457	An01g00630,An16g08570,An07g04190,An15g07390,An11g03110,An12g00020,An14g05910,An01g06970,An02g14990,An02g13240,An02g04270,An02g05830,An04g04890,An16g05420,An01g10350,An02g10400,An06g01550,An16g02730,An09g06270,An01g12550,An18g05940,An01g05160,An02g03240,An01g02180,An04g03200,An08g06350,An08g08920,An14g04920,An11g02550,An11g00110,An04g08820,An02g10310,An14g00160,An09g00880,An01g12150,An13g01750,An1…
GO:0072665	protein localization to vacuole	1.79023e-06	0.0001344	nonTerminalNode	26	17	897	2600	An11g04400,An07g10020,An15g00540,An11g04310,An02g01390,An11g04740,An03g06880,An14g03430,An11g11320,An14g01020,An01g08520,An18g05740,An18g03980,An08g07540,An02g06580,An04g09250,An14g05130,An02g14900,An01g07330,An02g10440,An04g03950,An18g03070,An08g10270,An14g05020,An02g07380,An14g00750,
GO:0034599	cellular response to oxidative stress	0.00227773	0.0419723	terminalNode	14	12	909	2605	An12g00600,An09g03130,An01g01550,An01g13350,An15g03140,An11g02640,An07g03770,An08g08920,An08g10510,An12g10720,An11g01520,An04g04870,An01g01830,An16g06100,
GO:0016197	endosome transport	7.83705e-06	0.000441269	nonTerminalNode	27	21	896	2596	An11g04400,An02g05870,An15g00540,An11g04310,An02g01390,An08g06750,An08g01410,An17g01250,An17g02350,An01g08520,An14g04880,An18g05740,An02g10270,An08g07540,An15g00520,An14g05310,An08g01030,An14g05130,An07g08340,An01g07330,An04g04950,An11g00940,An04g07040,An18g03070,An11g09460,An08g07100,An11g04750,
GO:0006950	response to stress	0.00238753	0.0434661	nonTerminalNode	176	392	747	2225	An01g03720,An01g06970,An04g04870,An07g05980,An03g06760,An03g04600,An02g05830,An03g03030,An08g10710,An16g00920,An11g11190,An02g06710,An02g02510,An02g11990,An16g02590,An15g03140,An01g07480,An01g04720,An01g05290,An02g05530,An04g01210,An11g10190,An07g08210,An07g04830,An18g06650,An07g07970,An02g10310,An16g06100,An14g06540,An04g02280,An11g11300,An12g10240,An08g10570,An13g00100,An15g06750,An11g04670,An0…
GO:0072666	establishment of protein localization to vacuole	1.79023e-06	0.0001344	nonTerminalNode	26	17	897	2600	An11g04400,An07g10020,An15g00540,An11g04310,An02g01390,An11g04740,An03g06880,An14g03430,An11g11320,An14g01020,An01g08520,An18g05740,An18g03980,An08g07540,An02g06580,An04g09250,An14g05130,An02g14900,An01g07330,An02g10440,An04g03950,An18g03070,An08g10270,An14g05020,An02g07380,An14g00750,
GO:0016236	macroautophagy	0.00134612	0.0299844	terminalNode	9	4	914	2613	An11g11320,An02g14900,An07g10020,An18g03070,An04g03950,An02g01390,An08g10270,An14g05020,An08g07540,
GO:0009056	catabolic process	0.00240168	0.0434661	nonTerminalNode	147	318	776	2299	An14g00180,An08g10360,An11g04740,An02g11070,An07g02730,An01g05360,An07g04650,An02g00850,An02g14990,An18g05740,An02g10180,An03g02660,An02g13240,An18g01740,An02g04270,An15g03020,An03g04600,An08g10710,An12g07910,An11g02860,An02g01390,An09g05770,An14g03050,An16g05420,An02g10400,An16g02730,An01g12550,An18g05940,An16g02590,An08g05950,An01g07480,An13g01060,An16g02090,An09g05920,An02g06820,An11g00430,An0…
GO:0006298	mismatch repair	3.3385e-05	0.00160593	terminalNode	16	8	907	2609	An02g11990,An16g02590,An04g02280,An02g02280,An15g00270,An16g03060,An13g01060,An16g08110,An15g07150,An04g00870,An02g11980,An02g04320,An09g02820,An04g03050,An12g07910,An16g03520,
GO:0006623	protein targeting to vacuole	1.79023e-06	0.0001344	nonTerminalNode	26	17	897	2600	An11g04400,An07g10020,An15g00540,An11g04310,An02g01390,An11g04740,An03g06880,An14g03430,An11g11320,An14g01020,An01g08520,An18g05740,An18g03980,An08g07540,An02g06580,An04g09250,An14g05130,An02g14900,An01g07330,An02g10440,An04g03950,An18g03070,An08g10270,An14g05020,An02g07380,An14g00750,
GO:0034637	cellular carbohydrate biosynthetic process	0.000844263	0.0216623	terminalNode	29	36	894	2581	An18g01670,An02g03980,An14g06220,An13g00400,An14g04590,An03g06940,An14g04920,An11g02550,An02g14380,An16g05420,An14g02180,An08g10510,An04g05300,An02g10400,An06g01550,An02g10310,An18g06820,An12g05030,An07g07210,An02g14990,An06g00380,An08g02260,An14g04190,An09g06530,An12g00820,An12g08020,An02g07470,An08g06350,An08g04350,
GO:0032258	CVT pathway	0.000481905	0.015028	terminalNode	10	4	913	2613	An01g08520,An11g11320,An02g14900,An07g10020,An18g03070,An04g03950,An02g01390,An08g10270,An14g05020,An02g07380,
GO:0006508	proteolysis	0.00224469	0.041743	terminalNode	39	60	884	2557	An08g09000,An02g07210,An16g02250,An18g05070,An04g00760,An08g02790,An14g00180,An11g05240,An09g05420,An11g02610,An13g00510,An04g03270,An02g14990,An18g05740,An16g02210,An02g10180,An16g07390,An03g02660,An01g05330,An15g03020,An03g04600,An11g01760,An17g00780,An08g10710,An07g01470,An12g04700,An04g01870,An04g01950,An04g07380,An03g06880,An11g11320,An02g10400,An15g05940,An04g06320,An06g01380,An17g00260,An1…
GO:0009312	oligosaccharide biosynthetic process	0.00134612	0.0299844	terminalNode	9	4	914	2613	An14g02180,An08g10510,An14g05910,An13g00400,An04g08820,An18g05910,An12g00820,An18g02360,An06g01100,
GO:0005984	disaccharide metabolic process	2.06672e-06	0.000144457	nonTerminalNode	15	4	908	2613	An04g06920,An01g10930,An08g05820,An01g01540,An01g13350,An13g00400,An01g01260,An01g12150,An02g13240,An08g10510,An14g02180,An02g04270,An01g10350,An11g01520,An12g00820,
GO:0007034	vacuolar transport	4.54946e-08	4.85355e-06	nonTerminalNode	42	34	881	2583	An07g10020,An15g00540,An11g04740,An08g01110,An14g03430,An17g01250,An07g09800,An14g04880,An04g07020,An18g05740,An18g03980,An02g10270,An14g05310,An08g07540,An02g14900,An11g00940,An04g04950,An01g07330,An02g10440,An18g03070,An14g05020,An02g14810,An11g04400,An02g05870,An11g04310,An02g01390,An03g06880,An11g11320,An14g01020,An01g08520,An07g03720,An15g00460,An02g06580,An15g00520,An04g09250,An14g05130,An0…
GO:0016051	carbohydrate biosynthetic process	6.62845e-05	0.0028587	nonTerminalNode	37	43	886	2574	An14g04590,An14g04920,An11g02550,An02g14380,An08g10510,An04g05300,An14g05910,An04g08820,An02g10310,An02g14990,An06g00380,An08g02260,An06g01100,An02g02340,An12g08020,An18g01670,An14g06220,An02g03980,An09g02290,An13g00400,An03g06940,An14g02180,An16g05420,An02g10400,An06g01550,An18g06820,An12g05030,An07g07210,An14g04190,An09g06530,An18g05910,An12g00820,An02g07470,An08g06350,An18g02360,An08g05290,An0…
GO:0006914	autophagy	7.09378e-06	0.000410831	nonTerminalNode	20	11	903	2606	An07g09800,An01g08520,An02g07210,An07g10020,An02g01390,An01g10740,An11g04740,An07g05130,An08g01110,An08g07540,An18g02210,An07g02730,An02g14900,An11g11320,An04g03950,An18g03070,An08g10270,An14g05020,An02g07380,An02g06960,
GO:0007033	vacuole organization	6.44173e-06	0.000387743	nonTerminalNode	36	35	887	2582	An07g10020,An15g00540,An11g04740,An08g01110,An14g03430,An17g01250,An07g09800,An18g05740,An18g03980,An08g07540,An18g02210,An02g14900,An11g00940,An01g07330,An02g10440,An18g03070,An14g05020,An11g04400,An08g10570,An11g04310,An02g01390,An03g06880,An11g11320,An14g01020,An01g08520,An07g02110,An18g06410,An15g00460,An02g06580,An04g09250,An14g05130,An04g03950,An08g10270,An02g07380,An02g06960,An14g00750,
GO:0006487	protein N-linked glycosylation	0.000794562	0.0206484	terminalNode	14	10	909	2607	An16g08570,An07g04190,An15g06230,An18g03920,An02g03240,An06g01100,An15g01420,An15g01460,An02g14560,An14g05910,An18g05910,An04g08820,An04g03495,An18g02360,
GO:0005975	carbohydrate metabolic process	2.80452e-07	2.47164e-05	nonTerminalNode	124	200	799	2417	An01g00630,An16g08570,An07g04190,An15g07390,An11g03110,An01g05360,An12g00020,An14g05910,An01g06970,An07g04650,An02g00850,An02g14990,An02g13240,An02g04270,An02g05830,An04g04890,An16g05420,An01g10350,An02g10400,An06g01550,An16g02730,An09g06270,An01g12550,An18g05940,An01g05160,An02g03240,An01g02180,An04g03200,An09g05920,An08g06350,An08g08920,An14g04920,An11g02550,An11g00110,An04g08820,An02g10310,An1…
GO:0005991	trehalose metabolic process	0.000538537	0.0153749	terminalNode	9	3	914	2614	An14g02180,An08g10510,An02g04270,An08g05820,An01g01540,An01g13350,An13g00400,An11g01520,An12g00820,
GO:0009311	oligosaccharide metabolic process	7.72732e-08	7.83164e-06	nonTerminalNode	21	7	902	2610	An04g06920,An01g10930,An08g05820,An01g01540,An01g13350,An13g00400,An01g01260,An01g12150,An02g13240,An02g11720,An06g01100,An14g02180,An08g10510,An02g04270,An01g10350,An14g05910,An11g01520,An18g05910,An04g08820,An12g00820,An18g02360,
GO:0006800	oxygen and reactive oxygen species metabolic process	0.000538537	0.0153749	terminalNode	9	3	914	2614	An12g10720,An09g03130,An04g05300,An01g01550,An01g01830,An04g04870,An08g08920,An07g03770,An08g10000,

## Sheet: T1-T1SA UP
GO term	Biological process	p-value	FDR	node type	sP	rP	sN	rN	genes enriched
GO:0016137	glycoside metabolic process	0.00206576	0.0406534	nonTerminalNode	7	5	632	2896	An14g02180,An02g04270,An18g05380,An02g07650,An01g13350,An11g01520,An13g00400,
GO:0019388	galactose catabolic process	0.00105352	0.0239941	terminalNode	4	0	635	2901	An02g03590,An02g07650,An01g03740,An16g04160,
GO:0072593	reactive oxygen species metabolic process	0.000438328	0.0143305	nonTerminalNode	7	3	632	2898	An12g10720,An03g05660,An09g03130,An01g01550,An02g02750,An07g03770,An08g08920,
GO:0044262	cellular carbohydrate metabolic process	0.000128662	0.00620945	nonTerminalNode	72	196	567	2705	An18g06220,An07g09360,An15g07390,An11g03110,An01g06970,An02g04270,An02g07650,An08g03250,An16g05420,An09g06270,An03g06550,An03g05010,An04g03200,An12g07840,An07g03850,An08g08920,An14g04920,An11g02550,An08g07020,An14g06500,An02g10310,An01g12150,An16g04160,An14g03500,An03g02990,An01g13350,An02g00960,An11g06900,An09g03130,An09g00260,An10g00510,An17g01530,An14g04190,An16g01830,An11g01520,An14g02370,An0…
GO:0009408	response to heat	4.89248e-05	0.00300517	nonTerminalNode	24	36	615	2865	An07g09990,An18g00600,An01g13350,An08g08670,An14g04770,An14g02180,An14g06500,An15g02120,An16g03740,An02g10310,An08g03280,An18g06110,An09g03130,An18g02980,An11g07980,An02g07770,An11g01520,An02g03760,An11g01750,An08g03480,An02g07070,An12g10240,An07g08890,An01g10790,
GO:0072665	protein localization to vacuole	0.00220498	0.041771	nonTerminalNode	16	27	623	2874	An06g01360,An11g04400,An07g10020,An02g01390,An01g13030,An08g03250,An03g06880,An18g05740,An18g03980,An04g09250,An03g04380,An18g03070,An02g10450,An02g01270,An08g10270,An02g07380,
GO:0034599	cellular response to oxidative stress	6.48934e-06	0.000597904	nonTerminalNode	15	11	624	2890	An12g00600,An03g05660,An09g03130,An01g01550,An01g13350,An11g02640,An11g07980,An07g03770,An08g08920,An12g10720,An18g05380,An11g01520,An02g02750,An07g07560,An04g04870,
GO:0006540	glutamate decarboxylation to succinate	0.00105352	0.0239941	terminalNode	4	0	635	2901	An13g01930,An17g00910,An08g08840,An04g02610,
GO:0000955	amino acid catabolic process via Ehrlich pathway	0.00105352	0.0239941	nonTerminalNode	4	0	635	2901	An02g06820,An10g00510,An17g01530,An07g09360,
GO:0005997	xylulose metabolic process	0.00116405	0.0251015	terminalNode	8	6	631	2895	An10g00230,An12g00030,An01g15190,An15g05450,An07g03140,An14g03500,An09g06270,An01g03740,
GO:0042743	hydrogen peroxide metabolic process	0.000681183	0.0189145	nonTerminalNode	6	2	633	2899	An12g10720,An03g05660,An09g03130,An01g01550,An02g02750,An08g08920,
GO:0007571	age-dependent general metabolic decline	6.90885e-05	0.00389007	nonTerminalNode	9	4	630	2897	An12g10720,An03g05660,An18g05380,An11g01520,An01g13350,An02g02750,An04g04870,An08g08920,An07g03770,
GO:0006950	response to stress	0.000250113	0.00994077	nonTerminalNode	133	435	506	2466	An07g03980,An08g05200,An01g06970,An04g04870,An08g10320,An03g03720,An14g02450,An14g00130,An01g05290,An02g09440,An08g08720,An01g03520,An14g06730,An04g06200,An02g10310,An11g11300,An06g01270,An01g11080,An12g10240,An02g03720,An08g10570,An04g02610,An11g09550,An03g03460,An08g07290,An09g03130,An11g01520,An07g07560,An12g00600,An02g07210,An08g08840,An01g08530,An15g05740,An09g03490,An09g02220,An02g02750,An1…
GO:0046365	monosaccharide catabolic process	0.00109387	0.0246363	nonTerminalNode	15	22	624	2879	An02g03590,An01g03740,An14g04920,An11g02550,An16g05420,An07g03140,An04g02090,An02g12140,An07g04300,An16g04160,An16g01830,An02g07650,An14g03500,An02g03830,An07g03850,
GO:0072666	establishment of protein localization to vacuole	0.00220498	0.041771	nonTerminalNode	16	27	623	2874	An06g01360,An11g04400,An07g10020,An02g01390,An01g13030,An08g03250,An03g06880,An18g05740,An18g03980,An04g09250,An03g04380,An18g03070,An02g10450,An02g01270,An08g10270,An02g07380,
GO:0009056	catabolic process	2.31762e-09	7.82969e-07	nonTerminalNode	132	333	507	2568	An13g01920,An18g06220,An07g09360,An09g05290,An09g06680,An02g04800,An18g05740,An03g02660,An08g10530,An07g04270,An11g07660,An02g04270,An09g02700,An02g07650,An09g03500,An16g07040,An19g00100,An11g02860,An04g05440,An02g01390,An02g01580,An14g03780,An08g03250,An16g05420,An01g07640,An17g00910,An03g06550,An08g06580,An13g01060,An02g06980,An03g04380,An02g06820,An08g03880,An07g03850,An07g10020,An08g08920,An1…
GO:0001300	chronological cell aging	0.000657218	0.0189145	terminalNode	9	7	630	2894	An04g04970,An02g02190,An07g03770,An15g00560,An18g05380,An11g01520,An02g02180,An08g03530,An04g04870,
GO:0050896	response to stimulus	4.98717e-06	0.000481381	nonTerminalNode	182	587	457	2314	An07g03980,An11g06670,An08g05200,An16g08410,An01g06970,An04g04870,An08g10320,An02g06560,An08g10530,An02g04270,An11g10820,An03g03720,An14g02450,An14g00130,An15g05770,An11g02830,An01g05290,An02g09440,An08g03300,An08g08720,An01g03520,An14g06730,An11g07820,An04g06200,An02g10310,An02g07890,An11g11300,An14g04650,An06g01270,An16g04160,An01g11080,An12g10240,An02g03720,An08g10570,An04g02610,An16g04600,An1…
GO:0009266	response to temperature stimulus	1.22e-05	0.000951133	nonTerminalNode	26	37	613	2864	An07g09990,An18g00600,An01g13350,An08g08670,An14g02180,An14g04770,An14g02450,An08g05200,An14g06500,An15g02120,An16g03740,An02g10310,An08g03280,An18g06110,An09g03130,An18g02980,An11g07980,An02g07770,An11g01520,An02g03760,An08g03480,An11g01750,An02g07070,An12g10240,An07g08890,An01g10790,
GO:0019541	propionate metabolic process	0.000201054	0.00831707	terminalNode	6	1	633	2900	An04g05620,An12g07630,An16g07110,An15g01780,An15g01920,An05g00390,
GO:0044248	cellular catabolic process	4.8666e-08	8.22049e-06	nonTerminalNode	101	244	538	2657	An13g01920,An18g06220,An07g09360,An09g05290,An09g06680,An02g04800,An18g05740,An03g02660,An08g10530,An07g04270,An09g02700,An09g03500,An11g02860,An04g05440,An02g01390,An02g01580,An14g03780,An08g03250,An01g07640,An17g00910,An08g06580,An13g01060,An02g06980,An03g04380,An02g06820,An08g03880,An07g10020,An08g08920,An11g04180,An04g03890,An11g04380,An01g14680,An02g12430,An09g01240,An01g14550,An07g03880,An0…
GO:0006538	glutamate catabolic process	0.00105352	0.0239941	nonTerminalNode	4	0	635	2901	An13g01930,An17g00910,An08g08840,An04g02610,
GO:0016054	organic acid catabolic process	0.00227844	0.0423706	nonTerminalNode	24	51	615	2850	An13g01920,An04g05620,An08g08840,An12g07630,An07g09360,An11g02180,An16g08980,An07g04270,An13g03150,An09g02700,An09g03500,An13g01930,An09g02710,An04g02610,An02g02820,An01g12960,An08g07290,An17g00910,An12g03310,An07g04300,An10g00510,An08g06580,An17g01530,An02g06820,
GO:0006979	response to oxidative stress	2.49148e-08	4.59111e-06	nonTerminalNode	44	65	595	2836	An12g00600,An11g02110,An08g08840,An08g08720,An07g03980,An01g03740,An08g08920,An02g02750,An15g02120,An14g03570,An04g04870,An16g03740,An18g06110,An13g01930,An08g02310,An08g07330,An11g07650,An18g04540,An01g13350,An01g01550,An11g02640,An11g06120,An15g00560,An04g02610,An07g03770,An12g10720,An03g03460,An11g10890,An08g05850,An07g10290,An18g02900,An03g05660,An09g03130,An04g03360,An02g12140,An11g07980,An0…
GO:0044282	small molecule catabolic process	2.83697e-05	0.00212983	nonTerminalNode	45	95	594	2806	An13g01920,An14g03370,An08g08840,An07g09360,An11g02180,An07g03140,An07g04270,An09g02700,An02g07650,An09g03500,An13g01930,An03g06870,An04g05440,An02g03590,An16g05420,An17g00910,An02g12140,An07g04300,An08g06580,An02g06820,An07g03850,An04g05620,An12g07630,An01g03740,An14g04920,An11g02550,An16g08980,An04g03890,An01g14680,An04g02090,An16g04160,An13g03150,An14g03500,An09g02710,An04g02610,An02g02820,An0…
GO:0006623	protein targeting to vacuole	0.00220498	0.041771	terminalNode	16	27	623	2874	An06g01360,An11g04400,An07g10020,An02g01390,An01g13030,An08g03250,An03g06880,An18g05740,An18g03980,An04g09250,An03g04380,An18g03070,An02g10450,An02g01270,An08g10270,An02g07380,
GO:0030163	protein catabolic process	4.58424e-05	0.0029975	nonTerminalNode	31	55	608	2846	An02g07210,An04g05320,An18g06220,An04g01580,An11g04180,An02g04800,An04g03270,An11g04380,An18g05740,An04g04970,An03g02660,An07g03880,An03g01660,An06g01900,An04g04950,An04g06100,An02g03760,An04g09170,An11g01760,An06g01360,An01g13030,An09g06110,An08g03250,An04g07380,An03g06880,An08g08670,An14g00230,An07g03890,An11g06900,An12g04920,An08g10450,
GO:0048284	organelle fusion	0.00116405	0.0251015	terminalNode	8	6	631	2895	An02g09460,An09g05290,An11g04180,An04g09170,An08g03250,An08g04250,An14g03790,An08g02460,
GO:0009310	amine catabolic process	0.000990772	0.0239941	nonTerminalNode	17	27	622	2874	An08g08840,An04g02610,An02g02820,An07g09360,An11g02180,An08g07290,An17g00910,An12g03310,An07g04300,An07g04270,An10g00510,An17g01530,An13g03150,An09g02700,An02g06820,An13g01930,An09g02710,
GO:0051603	proteolysis involved in cellular protein catabolic process	0.00147752	0.0308757	terminalNode	25	52	614	2849	An02g07210,An18g06220,An04g01580,An11g04180,An02g04800,An04g03270,An11g04380,An18g05740,An04g04970,An03g02660,An06g01900,An02g03760,An04g09170,An11g01760,An06g01360,An01g13030,An09g06110,An08g03250,An04g07380,An03g06880,An14g00230,An07g03890,An11g06900,An12g04920,An08g10450,
GO:0005996	monosaccharide metabolic process	0.000472526	0.0152033	nonTerminalNode	36	81	603	2820	An12g00030,An07g02100,An18g06220,An16g04770,An01g03740,An14g04920,An11g02550,An01g06970,An02g10310,An01g15190,An03g04510,An07g03140,An04g02090,An08g05790,An16g04160,An02g07650,An14g03500,An10g00230,An03g04720,An02g03590,An08g03250,An16g05420,An15g05450,An11g10890,An09g06270,An11g06900,An09g00260,An02g12140,An03g06550,An07g04300,An14g04190,An16g01830,An04g03200,An12g07840,An02g03830,An07g03850,
GO:0007039	vacuolar protein catabolic process	0.000189192	0.00810555	terminalNode	5	0	634	2901	An08g03250,An02g07210,An04g04950,An07g03880,An03g01660,
GO:0001315	age-dependent response to reactive oxygen species	0.000438328	0.0143305	terminalNode	7	3	632	2898	An12g10720,An03g05660,An01g13350,An02g02750,An04g04870,An08g08920,An07g03770,
GO:0019320	hexose catabolic process	0.000937145	0.0239941	nonTerminalNode	14	19	625	2882	An02g03590,An01g03740,An14g04920,An11g02550,An16g05420,An04g02090,An02g12140,An07g04300,An16g04160,An16g01830,An02g07650,An14g03500,An02g03830,An07g03850,
GO:0042221	response to chemical stimulus	4.00786e-10	2.03098e-07	nonTerminalNode	92	189	547	2712	An07g03980,An11g06670,An04g05150,An16g08410,An02g04800,An04g04870,An02g06560,An08g10530,An09g03500,An08g07330,An11g02640,An11g10060,An15g02930,An14g00130,An15g05770,An04g03360,An11g02830,An18g06410,An03g04060,An02g07770,An03g04230,An08g03300,An08g08720,An01g03520,An08g08920,An11g07820,An11g04180,An16g04160,An01g13350,An04g02610,An07g03770,An16g04600,An03g03460,An08g07290,An01g08470,An09g03130,An0…
GO:0006066	alcohol metabolic process	0.000123799	0.00612052	nonTerminalNode	57	143	582	2758	An07g02100,An18g06220,An16g04770,An07g09360,An15g07390,An11g03110,An01g06970,An16g02930,An01g06550,An01g15190,An07g03140,An08g05790,An02g07650,An02g03590,An08g03250,An03g06410,An14g04010,An16g05420,An15g05450,An11g10890,An09g06270,An02g12140,An03g06550,An07g04300,An03g02430,An07g08340,An11g04370,An04g03200,An02g06820,An12g07840,An04g05250,An07g03850,An12g00030,An08g07840,An01g03740,An14g04920,An1…
GO:0000947	amino acid catabolic process to alcohol via Ehrlich pathway	0.00105352	0.0239941	terminalNode	4	0	635	2901	An02g06820,An10g00510,An17g01530,An07g09360,
GO:0007034	vacuolar transport	0.000487369	0.0154359	nonTerminalNode	26	50	613	2851	An07g10020,An01g02910,An18g05740,An18g03980,An04g04950,An18g03070,An02g10450,An02g01270,An06g01360,An11g04400,An02g09460,An02g01390,An01g13030,An08g03250,An03g06880,An07g08220,An07g03690,An07g03720,An04g05670,An01g00170,An04g09250,An07g08340,An03g04380,An18g05430,An08g10270,An02g07380,
GO:0000302	response to reactive oxygen species	0.000111986	0.00597357	nonTerminalNode	14	14	625	2887	An11g02110,An03g05660,An09g03130,An01g01550,An01g13350,An02g12140,An11g07980,An07g03770,An08g08920,An12g10720,An02g02750,An15g02120,An14g03570,An04g04870,
GO:0046164	alcohol catabolic process	0.000727567	0.0199294	nonTerminalNode	17	26	622	2875	An02g03590,An01g03740,An14g04920,An11g02550,An16g05420,An12g03310,An07g03140,An04g02090,An02g12140,An07g04300,An17g01530,An16g04160,An16g01830,An02g07650,An14g03500,An02g03830,An07g03850,
GO:0007154	cell communication	0.00104549	0.0239941	terminalNode	30	66	609	2835	An02g07210,An07g10020,An01g03520,An04g06200,An07g08380,An16g08910,An04g04870,An16g03740,An02g14190,An07g03880,An16g04160,An01g11080,An18g03070,An03g04720,An02g01390,An01g11640,An07g03770,An14g04770,An07g07110,An15g05940,An14g00130,An08g07290,An09g03130,An01g08470,An12g07710,An03g04380,An08g10270,An15g03530,An02g03830,An15g07120,
GO:0034614	cellular response to reactive oxygen species	0.000162604	0.00740354	nonTerminalNode	9	5	630	2896	An12g10720,An03g05660,An09g03130,An01g01550,An01g13350,An02g02750,An04g04870,An08g08920,An07g03770,
GO:0051186	cofactor metabolic process	0.00218051	0.041771	nonTerminalNode	40	104	599	2797	An16g08210,An09g06680,An08g10530,An09g05660,An09g04280,An16g05150,An11g02860,An06g00660,An17g01480,An16g05420,An18g02970,An02g12140,An16g08370,An02g14530,An07g03850,An11g06600,An04g05620,An04g06020,An15g06290,An04g04750,An04g05990,An04g03890,An11g06930,An04g02090,An02g12430,An12g07850,An09g04250,An14g03500,An01g07240,An09g03870,An16g04600,An09g03030,An08g07290,An15g01920,An14g04400,An15g00070,An1…
GO:0006006	glucose metabolic process	0.00150729	0.0311764	terminalNode	20	37	619	2864	An07g02100,An03g04720,An08g03250,An14g04920,An11g02550,An16g05420,An11g10890,An11g06900,An02g10310,An04g02090,An02g12140,An03g06550,An07g04300,An08g05790,An14g04190,An16g01830,An02g07650,An14g03500,An02g03830,An07g03850,
GO:0009605	response to external stimulus	0.00164284	0.0336366	terminalNode	28	62	611	2839	An02g07210,An07g10020,An01g03520,An04g06200,An16g08910,An04g04870,An02g14190,An07g03880,An16g04160,An18g03070,An12g01460,An12g10240,An01g10790,An03g04720,An02g01390,An01g11640,An07g03770,An15g05940,An08g07290,An09g03130,An01g08470,An12g07710,An02g07770,An03g04380,An08g10270,An15g03530,An02g03830,An15g07120,
GO:0046496	nicotinamide nucleotide metabolic process	0.00232641	0.0428695	terminalNode	11	14	628	2887	An16g08210,An02g12140,An09g05660,An17g01530,An16g05420,An09g04250,An14g03500,An11g10910,An08g07290,An02g03830,An07g03850,
GO:0010035	response to inorganic substance	7.28959e-07	8.69177e-05	nonTerminalNode	22	21	617	2880	An11g02110,An01g01550,An01g13350,An07g03980,An07g03770,An08g08920,An12g10720,An02g04800,An02g02750,An15g02120,An08g05850,An14g03570,An04g04870,An02g06560,An03g05660,An09g03130,An02g12140,An11g07980,An03g04060,An03g04230,An02g10450,An11g07650,
GO:0070887	cellular response to chemical stimulus	4.58424e-05	0.0029975	nonTerminalNode	31	55	608	2846	An12g00600,An04g05150,An08g08920,An16g01030,An02g02750,An04g04870,An01g06550,An02g06560,An16g04160,An09g03500,An01g13350,An01g01550,An11g02640,An01g05660,An07g03770,An12g10720,An07g07110,An14g00130,An01g00160,An08g07290,An04g08810,An03g05660,An09g03130,An01g08470,An11g07980,An03g04230,An18g05380,An11g01520,An07g07560,An02g03830,An17g01770,
GO:0005975	carbohydrate metabolic process	0.000633105	0.0185986	nonTerminalNode	81	243	558	2658	An18g06220,An07g09360,An15g07390,An11g03110,An01g06970,An11g07660,An02g04270,An07g07530,An02g07650,An16g07040,An19g00100,An08g03250,An16g05420,An09g06270,An03g06550,An03g05010,An04g03200,An12g07840,An07g03850,An08g08920,An14g04920,An11g02550,An08g07020,An14g06500,An02g10310,An01g12150,An16g04160,An14g03500,An03g02990,An01g13350,An02g00960,An11g06900,An15g05810,An09g03130,An09g00260,An10g00510,An1…
GO:0009063	cellular amino acid catabolic process	0.000990772	0.0239941	nonTerminalNode	17	27	622	2874	An08g08840,An04g02610,An02g02820,An07g09360,An11g02180,An08g07290,An17g00910,An12g03310,An07g04300,An07g04270,An10g00510,An17g01530,An13g03150,An09g02700,An02g06820,An13g01930,An09g02710,
GO:0042744	hydrogen peroxide catabolic process	0.000681183	0.0189145	terminalNode	6	2	633	2899	An12g10720,An03g05660,An09g03130,An01g01550,An02g02750,An08g08920,
GO:0005991	trehalose metabolic process	0.00206576	0.0406534	terminalNode	7	5	632	2896	An14g02180,An02g04270,An02g07650,An18g05380,An01g13350,An13g00400,An11g01520,
GO:0019318	hexose metabolic process	0.000609723	0.0181751	nonTerminalNode	27	54	612	2847	An07g02100,An18g06220,An16g04770,An01g03740,An14g04920,An11g02550,An02g10310,An04g02090,An08g05790,An16g04160,An02g07650,An14g03500,An03g04720,An02g03590,An08g03250,An16g05420,An11g10890,An11g06900,An09g00260,An02g12140,An03g06550,An07g04300,An14g04190,An04g03200,An16g01830,An02g03830,An07g03850,
GO:0046685	response to arsenic-containing substance	0.00105352	0.0239941	terminalNode	4	0	635	2901	An08g05850,An11g07980,An07g03980,An02g04800,
GO:0046395	carboxylic acid catabolic process	0.00227844	0.0423706	nonTerminalNode	24	51	615	2850	An13g01920,An04g05620,An08g08840,An12g07630,An07g09360,An11g02180,An16g08980,An07g04270,An13g03150,An09g02700,An09g03500,An13g01930,An09g02710,An04g02610,An02g02820,An01g12960,An08g07290,An17g00910,An12g03310,An07g04300,An10g00510,An08g06580,An17g01530,An02g06820,
GO:0072503	cellular divalent inorganic cation homeostasis	0.000371729	0.0134553	terminalNode	10	8	629	2893	An15g03900,An08g03090,An01g03100,An05g00640,An04g05680,An07g03770,An01g08010,An02g07650,An02g09470,An07g09280,
GO:0034605	cellular response to heat	0.000681183	0.0189145	terminalNode	6	2	633	2899	An08g08670,An14g02180,An18g00600,An09g03130,An01g13350,An08g03480,
GO:0006105	succinate metabolic process	0.00105352	0.0239941	nonTerminalNode	4	0	635	2901	An13g01930,An17g00910,An08g08840,An04g02610,
GO:0044257	cellular protein catabolic process	0.000191942	0.00810555	nonTerminalNode	28	52	611	2849	An02g07210,An18g06220,An04g01580,An11g04180,An02g04800,An04g03270,An11g04380,An18g05740,An04g04970,An03g02660,An07g03880,An03g01660,An06g01900,An04g04950,An02g03760,An04g09170,An11g01760,An06g01360,An01g13030,An09g06110,An08g03250,An04g07380,An03g06880,An14g00230,An07g03890,An11g06900,An12g04920,An08g10450,
GO:0001306	age-dependent response to oxidative stress	6.90885e-05	0.00389007	nonTerminalNode	9	4	630	2897	An12g10720,An03g05660,An18g05380,An11g01520,An01g13350,An02g02750,An04g04870,An08g08920,An07g03770,
GO:0032787	monocarboxylic acid metabolic process	3.36507e-06	0.000378945	nonTerminalNode	56	119	583	2782	An13g01920,An13g00590,An18g03800,An08g05200,An02g02750,An16g05150,An15g01780,An09g03500,An11g02860,An16g04830,An01g01550,An08g03250,An09g01030,An16g05420,An12g10720,An07g04300,An08g06580,An02g06820,An08g03880,An04g05620,An01g00120,An12g07630,An04g06020,An08g08920,An14g04920,An11g02550,An07g01960,An04g05990,An09g06740,An16g08980,An04g02090,An06g01900,An16g07110,An03g03710,An08g06100,An08g05400,An0…
GO:0009628	response to abiotic stimulus	0.000236607	0.00959204	nonTerminalNode	62	165	577	2736	An02g14170,An07g03980,An16g04770,An01g08530,An15g05740,An15g07390,An08g05200,An01g06970,An15g02120,An16g02000,An02g13150,An07g03860,An08g06500,An08g03480,An04g09170,An07g08890,An11g10820,An11g02860,An01g08000,An07g09990,An11g10060,An14g04770,An14g02180,An14g02450,An07g08600,An14g00130,An08g05850,An08g03280,An18g02980,An11g07980,An01g05290,An02g09440,An02g07770,An18g05380,An18g00600,An06g01180,An0…
GO:0072507	divalent inorganic cation homeostasis	0.000371729	0.0134553	nonTerminalNode	10	8	629	2893	An15g03900,An08g03090,An01g03100,An05g00640,An07g03770,An04g05680,An01g08010,An02g07650,An02g09470,An07g09280,
GO:0006800	oxygen and reactive oxygen species metabolic process	0.00027013	0.0105299	terminalNode	8	4	631	2897	An12g10720,An03g05660,An09g03130,An01g01550,An02g02750,An04g04870,An08g08920,An07g03770,

## Sheet: T1-T1SA DOWN
GO term	Biological process	p-value	FDR	node type	sP	rP	sN	rN	genes enriched
GO:0000967	rRNA 5'-end processing	0.000346908	0.00651095	nonTerminalNode	16	12	886	2626	An04g01900,An11g01850,An01g05560,An18g06710,An08g09160,An09g05270,An08g03460,An14g03620,An02g09260,An15g06390,An01g03760,An14g05390,An02g14360,An16g08860,An01g05500,An04g00070,
GO:0006139	nucleobase, nucleoside, nucleotide and nucleic acid metabolic process	3.69534e-14	4.40615e-12	nonTerminalNode	305	556	597	2082	An18g01610,An02g06050,An07g06980,An15g00750,An15g06260,An02g14640,An11g01880,An02g14360,An16g03090,An02g13510,An17g02380,An01g05780,An02g06810,An02g06130,An01g12630,An02g04220,An02g01650,An01g03160,An11g09670,An16g01560,An02g14340,An04g09010,An11g11210,An11g11190,An08g00510,An15g06190,An02g14830,An04g03110,An02g00890,An02g13840,An16g07400,An12g00510,An07g02960,An08g05920,An01g04720,An07g04130,An0…
GO:0006407	rRNA export from nucleus	4.35458e-05	0.0011769	terminalNode	10	2	892	2636	An18g05810,An18g04180,An12g01350,An01g13190,An13g01070,An16g04940,An02g09200,An06g01870,An08g08740,An18g03310,
GO:0044249	cellular biosynthetic process	7.30591e-05	0.00178423	nonTerminalNode	281	648	621	1990	An05g00120,An18g01610,An07g06980,An15g00750,An02g06120,An15g06260,An02g14640,An11g01880,An02g13510,An17g02380,An08g04470,An01g05780,An08g02210,An03g03520,An02g01650,An13g01080,An01g08410,An11g06110,An08g00510,An18g05980,An12g03960,An16g05260,An17g01640,An02g04300,An04g03110,An02g00890,An02g13840,An16g07400,An07g10040,An14g00900,An12g04870,An01g04720,An07g04130,An08g10060,An04g02550,An11g09210,An0…
GO:0071840	cellular component organization or biogenesis	9.36077e-07	4.12484e-05	nonTerminalNode	320	711	582	1927	An02g14360,An17g02380,An08g04470,An08g06090,An02g04220,An14g05310,An11g09670,An02g14340,An11g11210,An18g05980,An12g00510,An07g02960,An12g04870,An11g10660,An01g13400,An08g10060,An04g02550,An11g06650,An16g08030,An11g11150,An04g00020,An14g05390,An02g09200,An15g00240,An07g06640,An11g00840,An09g06440,An15g02320,An07g05380,An18g05140,An02g14920,An14g03740,An02g01590,An01g12230,An02g01750,An15g00470,An0…
GO:0022613	ribonucleoprotein complex biogenesis	6.23627e-39	6.32046e-36	nonTerminalNode	144	74	758	2564	An08g02870,An03g04990,An04g02000,An12g01350,An01g13190,An02g06050,An15g00750,An09g06180,An18g03000,An01g06040,An02g09260,An02g01970,An07g02690,An16g04940,An02g14360,An16g03090,An07g06760,An16g08860,An07g07790,An01g05780,An08g07790,An16g04930,An08g02210,An02g14950,An08g01230,An18g06710,An02g06130,An02g13900,An01g12640,An01g00770,An02g04220,An07g08850,An01g03160,An01g03760,An13g01070,An01g02120,An0…
GO:0006360	transcription from RNA polymerase I promoter	0.00390993	0.0421565	terminalNode	13	12	889	2626	An11g01770,An11g09370,An07g05380,An08g09160,An01g02200,An04g06120,An08g01770,An01g07250,An01g11950,An18g02960,An15g00700,An07g08590,An02g02900,
GO:0000462	maturation of SSU-rRNA from tricistronic rRNA transcript (SSU-rRNA, 5.8S rRNA, LSU-rRNA)	2.42431e-17	3.51006e-15	nonTerminalNode	48	15	854	2623	An04g01900,An11g01850,An01g00150,An02g03350,An02g06050,An08g08740,An07g05380,An09g06180,An08g09160,An09g05270,An18g03000,An08g03460,An04g05850,An17g01630,An02g09260,An15g01160,An14g05390,An18g05080,An02g14360,An02g04830,An11g04500,An07g06760,An16g08860,An02g13840,An17g02390,An07g08590,An12g04910,An12g00510,An01g05560,An02g06130,An07g02960,An18g06710,An02g09200,An04g02640,An15g00730,An13g01010,An0…
GO:0032543	mitochondrial translation	0.000170764	0.00346138	terminalNode	14	8	888	2630	An02g08600,An11g11240,An01g08180,An12g00130,An12g01480,An07g04800,An17g01977,An18g05570,An04g03060,An15g06680,An17g01955,An04g03110,An04g02550,An08g04470,
GO:0000478	endonucleolytic cleavage involved in rRNA processing	4.53036e-07	2.29576e-05	nonTerminalNode	24	13	878	2625	An04g01900,An11g01850,An01g00150,An02g03350,An08g08740,An08g09160,An09g05270,An08g03460,An02g09260,An14g05390,An02g14360,An16g08860,An01g05560,An18g06710,An02g09200,An13g01010,An18g06750,An14g03620,An15g06390,An01g03760,An11g09670,An01g05500,An04g00070,An08g06650,
GO:0050658	RNA transport	0.000117066	0.00257927	nonTerminalNode	23	21	879	2617	An12g01350,An01g13190,An04g00020,An08g08740,An07g01580,An07g03150,An16g04940,An08g00520,An07g07790,An18g04180,An02g09200,An18g04840,An10g00360,An01g04310,An18g05810,An18g05830,An16g02120,An11g00610,An13g01070,An18g02140,An06g01870,An18g03310,An08g04900,
GO:0031118	rRNA pseudouridine synthesis	0.00419427	0.0443567	terminalNode	4	0	898	2638	An09g06170,An01g10270,An08g06650,An17g02170,
GO:0016071	mRNA metabolic process	0.00480585	0.0489521	terminalNode	35	57	867	2581	An07g08320,An02g08090,An02g13910,An16g01810,An14g06620,An04g06670,An16g09140,An08g00340,An08g01230,An16g07850,An16g03340,An11g04210,An14g04950,An08g06790,An12g03930,An01g10140,An15g05680,An14g04940,An02g14340,An04g09010,An16g07430,An11g11210,An01g11960,An14g05010,An11g10740,An09g03480,An04g01570,An16g04100,An07g01560,An16g08620,An12g04860,An08g02220,An09g04660,An14g06480,An11g06650,
GO:0006414	translational elongation	0.000393218	0.00705357	nonTerminalNode	10	4	892	2634	An08g10140,An15g02440,An14g01560,An12g01350,An02g05700,An18g04840,An04g01940,An08g00970,An02g13840,An01g02900,
GO:0043414	macromolecule methylation	0.000454139	0.00773563	nonTerminalNode	20	19	882	2619	An12g07960,An01g00140,An03g04320,An18g03060,An01g12180,An08g03380,An12g04740,An02g14920,An16g02140,An01g07400,An02g02900,An18g06840,An17g02320,An07g10200,An07g03280,An12g08400,An01g12230,An01g00070,An16g01560,An18g06850,
GO:0032259	methylation	0.000454139	0.00773563	nonTerminalNode	20	19	882	2619	An12g07960,An01g00140,An03g04320,An18g03060,An01g12180,An08g03380,An12g04740,An02g14920,An16g02140,An01g07400,An02g02900,An18g06840,An17g02320,An07g10200,An07g03280,An12g08400,An01g12230,An01g00070,An16g01560,An18g06850,
GO:0010467	gene expression	6.4439e-29	2.61236e-26	nonTerminalNode	281	365	621	2273	An18g01610,An02g06050,An15g00750,An15g06260,An02g14640,An02g14360,An16g03090,An17g02380,An01g05780,An08g04470,An08g02210,An02g06810,An02g06130,An01g12630,An02g04220,An01g03160,An16g01560,An11g09670,An02g14340,An04g09010,An08g00510,An16g05260,An02g04300,An04g03110,An02g13840,An12g00510,An07g02960,An12g04870,An08g10060,An04g02550,An11g06650,An06g01710,An03g06850,An16g08030,An12g00780,An11g11150,An0…
GO:0015931	nucleobase, nucleoside, nucleotide and nucleic acid transport	0.00417354	0.0443567	nonTerminalNode	25	35	877	2603	An12g01350,An01g13190,An04g00020,An08g08740,An07g01580,An15g06040,An07g03150,An16g04940,An08g00520,An07g07790,An18g04180,An14g00900,An02g09200,An18g04840,An10g00360,An01g04310,An18g05810,An18g05830,An16g02120,An11g00610,An13g01070,An18g02140,An06g01870,An18g03310,An08g04900,
GO:0051247	positive regulation of protein metabolic process	0.00108675	0.0146856	nonTerminalNode	12	8	890	2630	An17g02320,An04g09120,An08g01230,An12g01350,An04g01940,An09g04110,An18g02010,An12g00130,An01g02900,An02g05700,An02g13840,An18g06840,
GO:0043038	amino acid activation	2.24919e-06	9.30431e-05	nonTerminalNode	20	10	882	2628	An02g08600,An02g14080,An02g04880,An16g08020,An01g03650,An03g03520,An01g08180,An07g06000,An08g06770,An09g05970,An08g00510,An17g01977,An15g06260,An06g01830,An16g09320,An01g00130,An04g03060,An04g03110,An11g02400,An14g05260,
GO:0000966	RNA 5'-end processing	0.000346908	0.00651095	nonTerminalNode	16	12	886	2626	An04g01900,An11g01850,An01g05560,An18g06710,An08g09160,An09g05270,An08g03460,An14g03620,An02g09260,An15g06390,An01g03760,An14g05390,An02g14360,An16g08860,An01g05500,An04g00070,
GO:0016070	RNA metabolic process	3.77689e-21	6.95977e-19	nonTerminalNode	234	321	668	2317	An18g01610,An02g06050,An15g00750,An15g06260,An02g14640,An02g14360,An16g03090,An17g02380,An01g05780,An02g06810,An02g06130,An01g12630,An02g04220,An01g03160,An16g01560,An11g09670,An02g14340,An04g09010,An11g11210,An08g00510,An04g03110,An02g13840,An12g00510,An07g02960,An01g04720,An08g10060,An11g06650,An03g06850,An16g08030,An11g11150,An12g00780,An02g08090,An01g13890,An01g02320,An14g05390,An02g09200,An1…
GO:0090304	nucleic acid metabolic process	1.46719e-15	1.85875e-13	nonTerminalNode	267	447	635	2191	An07g06980,An18g01610,An02g06050,An15g00750,An15g06260,An02g14640,An11g01880,An02g14360,An16g03090,An17g02380,An01g05780,An02g06810,An02g06130,An01g12630,An02g04220,An02g01650,An01g03160,An16g01560,An11g09670,An02g14340,An04g09010,An11g11210,An11g11190,An08g00510,An15g06190,An02g14830,An04g03110,An02g13840,An12g00510,An07g02960,An08g05920,An01g04720,An07g04130,An08g10060,An11g06650,An03g06850,An1…
GO:0009451	RNA modification	0.00135656	0.0178244	nonTerminalNode	27	35	875	2603	An15g00230,An01g10270,An12g07960,An01g03350,An18g03060,An17g02170,An01g12180,An12g03720,An02g14920,An09g06170,An16g02140,An01g07400,An07g10200,An12g04810,An02g06810,An07g03280,An15g00210,An12g08400,An08g00420,An01g12630,An01g12230,An18g06750,An03g04550,An01g00070,An16g01560,An18g06850,An08g06650,
GO:0043628	ncRNA 3'-end processing	0.000436446	0.00762652	nonTerminalNode	13	8	889	2630	An07g08320,An02g09200,An01g10770,An01g12230,An17g02170,An14g05010,An02g01970,An11g10740,An08g10060,An01g10140,An04g01570,An13g00030,An12g04560,
GO:0030490	maturation of SSU-rRNA	2.32009e-17	3.51006e-15	nonTerminalNode	50	17	852	2621	An02g06050,An09g06180,An08g09160,An18g03000,An02g09260,An14g05390,An02g14360,An11g04500,An07g06760,An16g08860,An17g02390,An07g08590,An12g04910,An02g06130,An18g06710,An02g09200,An04g02640,An15g00730,An13g01010,An18g06750,An07g08850,An01g03160,An15g06390,An01g03760,An11g09670,An01g05500,An02g14340,An04g00070,An04g01900,An11g01850,An01g00150,An02g03350,An07g05380,An08g08740,An09g05270,An08g03460,An0…
GO:0031123	RNA 3'-end processing	0.000694247	0.0112579	nonTerminalNode	20	20	882	2618	An16g07430,An07g08320,An17g02170,An14g05010,An02g01970,An11g10740,An04g01570,An16g09140,An13g00030,An16g04100,An16g08620,An08g01230,An16g03340,An02g09200,An01g10770,An01g12230,An11g04210,An08g10060,An01g10140,An12g04560,
GO:0034645	cellular macromolecule biosynthetic process	2.59099e-06	0.000102979	nonTerminalNode	183	362	719	2276	An18g01610,An07g06980,An15g00750,An15g06260,An02g14640,An11g01880,An17g02380,An01g05780,An08g04470,An08g02210,An02g01650,An08g00510,An18g05980,An16g05260,An02g04300,An04g03110,An02g13840,An14g00900,An12g04870,An01g04720,An07g04130,An08g10060,An04g02550,An06g01710,An12g00780,An01g13890,An01g02320,An02g09200,An15g00240,An04g02280,An02g12410,An15g06680,An04g02500,An09g06440,An07g05380,An07g08370,An0…
GO:0006555	methionine metabolic process	0.00451222	0.0466647	terminalNode	11	9	891	2629	An11g11160,An08g07220,An01g08410,An11g06110,An08g02990,An04g01750,An11g09790,An08g02700,An11g09700,An02g03270,An08g01960,
GO:0042254	ribosome biogenesis	1.9008e-42	3.85293e-39	nonTerminalNode	141	61	761	2577	An08g02870,An03g04990,An04g02000,An12g01350,An01g13190,An02g06050,An15g00750,An09g06180,An18g03000,An01g06040,An02g09260,An02g01970,An07g02690,An16g04940,An02g14360,An16g03090,An07g06760,An16g08860,An07g07790,An01g05780,An08g07790,An16g04930,An08g02210,An02g14950,An18g06710,An02g06130,An02g13900,An01g12640,An01g00770,An02g04220,An07g08850,An01g03160,An01g03760,An13g01070,An01g02120,An08g06790,An0…
GO:0051236	establishment of RNA localization	0.000117066	0.00257927	nonTerminalNode	23	21	879	2617	An12g01350,An01g13190,An04g00020,An08g08740,An07g01580,An07g03150,An16g04940,An08g00520,An07g07790,An18g04180,An02g09200,An18g04840,An10g00360,An01g04310,An18g05810,An18g05830,An16g02120,An11g00610,An13g01070,An18g02140,An06g01870,An18g03310,An08g04900,
GO:0006405	RNA export from nucleus	0.000158267	0.00324048	nonTerminalNode	22	20	880	2618	An12g01350,An01g13190,An04g00020,An08g08740,An07g03150,An16g04940,An08g00520,An07g07790,An18g04180,An02g09200,An18g04840,An10g00360,An01g04310,An18g05810,An18g05830,An16g02120,An11g00610,An13g01070,An18g02140,An06g01870,An18g03310,An08g04900,
GO:0034621	cellular macromolecular complex subunit organization	6.27792e-05	0.00160454	nonTerminalNode	89	156	813	2482	An02g08700,An08g02870,An17g02210,An03g04320,An09g06180,An02g14630,An01g02900,An01g06040,An06g01130,An07g01520,An07g07790,An16g04930,An08g00340,An02g14950,An08g01230,An02g06130,An11g09370,An02g13900,An08g06090,An01g00770,An02g04220,An10g00360,An02g01720,An07g08850,An08g01550,An01g13690,An01g03760,An14g03710,An08g06790,An01g04240,An01g10140,An11g09670,An08g10710,An14g04940,An04g09010,An02g03950,An0…
GO:0045727	positive regulation of translation	0.000144292	0.00299534	terminalNode	9	2	893	2636	An08g01230,An12g01350,An02g05700,An04g01940,An09g04110,An18g02010,An02g13840,An12g00130,An01g02900,
GO:0006417	regulation of translation	2.0242e-05	0.000603392	nonTerminalNode	22	16	880	2622	An08g10140,An15g02420,An12g01350,An18g04650,An06g00820,An09g04110,An12g00130,An01g02900,An14g06190,An02g13840,An01g04430,An15g02440,An08g01230,An04g01940,An18g02010,An14g03200,An02g09370,An14g01560,An18g03290,An02g05700,An08g00970,An06g01710,
GO:0051029	rRNA transport	4.35458e-05	0.0011769	nonTerminalNode	10	2	892	2636	An18g05810,An18g04180,An12g01350,An01g13190,An13g01070,An16g04940,An02g09200,An06g01870,An08g08740,An18g03310,
GO:0071428	rRNA-containing ribonucleoprotein complex export from nucleus	0.000799315	0.0119133	nonTerminalNode	15	12	887	2626	An02g03520,An08g02210,An08g08760,An08g00420,An08g00730,An04g03790,An01g04310,An13g01010,An18g06750,An02g13890,An14g03620,An14g05140,An11g00610,An14g06020,An07g07790,
GO:0065003	macromolecular complex assembly	0.000103344	0.00243581	nonTerminalNode	76	129	826	2509	An02g08700,An08g02870,An03g04320,An09g06180,An01g06040,An07g01520,An16g04930,An08g00340,An02g14950,An08g01230,An18g06710,An02g06130,An02g13900,An01g00770,An02g04220,An02g01720,An07g08850,An08g01550,An01g13690,An01g03760,An14g03710,An01g04240,An11g09670,An08g10710,An16g08710,An14g04940,An04g09010,An02g03950,An04g01480,An11g11210,An16g03320,An17g02240,An08g05730,An18g01980,An11g05530,An18g03900,An0…
GO:0006418	tRNA aminoacylation for protein translation	2.71899e-06	0.00010501	terminalNode	19	9	883	2629	An02g08600,An02g14080,An02g04880,An16g08020,An01g03650,An01g08180,An07g06000,An08g06770,An09g05970,An08g00510,An17g01977,An15g06260,An06g01830,An16g09320,An01g00130,An04g03060,An04g03110,An11g02400,An14g05260,
GO:0071841	cellular component organization or biogenesis at cellular level	5.93197e-08	3.64367e-06	nonTerminalNode	301	637	601	2001	An04g01410,An07g09390,An07g06980,An02g06050,An15g00750,An06g01130,An02g14640,An07g02690,An02g14360,An16g03090,An17g02380,An01g05780,An08g04470,An08g02210,An02g06130,An08g06090,An02g04220,An14g05310,An01g03160,An08g10710,An11g09670,An02g14340,An04g09010,An02g07670,An11g11210,An18g05980,An04g03110,An02g13840,An12g00510,An04g00200,An07g02960,An12g04870,An11g10660,An01g13400,An08g10060,An04g02550,An1…
GO:0006913	nucleocytoplasmic transport	7.38011e-07	3.39988e-05	nonTerminalNode	44	45	858	2593	An18g04110,An15g06180,An11g04990,An12g01350,An01g13190,An04g00020,An07g01580,An14g06020,An07g03150,An07g01520,An16g04940,An07g07790,An06g02010,An08g02210,An18g04840,An02g09200,An08g00730,An10g00360,An01g04310,An13g01010,An02g13890,An18g06750,An18g05810,An13g01070,An18g02140,An16g04400,An08g04900,An02g03520,An17g02300,An08g08740,An04g03790,An08g06130,An14g00100,An14g05140,An08g00520,An08g08760,An1…
GO:0006450	regulation of translational fidelity	0.00148084	0.0189978	terminalNode	6	1	896	2637	An08g10140,An04g01940,An08g00970,An02g13840,An14g01560,An12g01350,
GO:0051168	nuclear export	7.86303e-07	3.54186e-05	nonTerminalNode	35	30	867	2608	An12g01350,An01g13190,An04g00020,An14g06020,An07g03150,An16g04940,An07g07790,An08g02210,An18g04840,An02g09200,An08g00730,An10g00360,An01g04310,An13g01010,An02g13890,An18g06750,An18g05810,An13g01070,An18g02140,An08g04900,An02g03520,An08g08740,An04g03790,An08g06130,An14g05140,An08g00520,An08g08760,An18g04180,An08g00420,An14g03620,An16g02120,An18g05830,An11g00610,An06g01870,An18g03310,
GO:0006413	translational initiation	0.00210166	0.0253575	terminalNode	15	14	887	2624	An02g11680,An01g04430,An08g02210,An15g02420,An04g02040,An15g06790,An14g01030,An18g04650,An06g00820,An02g12410,An02g09370,An14g06190,An16g05260,An01g06230,An06g01710,
GO:0016072	rRNA metabolic process	5.7867e-28	1.67566e-25	nonTerminalNode	98	46	804	2592	An02g06050,An09g06180,An18g03000,An02g09260,An02g01970,An02g14360,An16g03090,An07g06760,An16g08860,An01g05780,An08g07790,An02g14950,An02g06130,An18g06710,An02g13900,An01g00770,An02g04220,An07g08850,An01g03160,An01g03760,An01g02120,An08g06790,An11g09670,An14g04940,An02g14340,An02g03350,An09g05270,An04g05850,An11g10740,An18g01980,An02g13840,An04g01570,An12g00510,An04g01930,An16g08640,An07g02960,An0…
GO:0000466	maturation of 5.8S rRNA from tricistronic rRNA transcript (SSU-rRNA, 5.8S rRNA, LSU-rRNA)	7.05084e-08	4.08344e-06	nonTerminalNode	34	24	868	2614	An04g01900,An07g08320,An11g01850,An16g08030,An01g00150,An02g03350,An08g08740,An09g06310,An08g09160,An09g05270,An08g03460,An02g09260,An14g05010,An02g01970,An11g10740,An14g05390,An02g14360,An16g08860,An04g01570,An04g01930,An14g03740,An01g05560,An18g06710,An02g09200,An15g00240,An13g01010,An18g06750,An14g03620,An15g06390,An01g03760,An08g10060,An01g05500,An12g04560,An04g00070,
GO:0034641	cellular nitrogen compound metabolic process	9.02517e-12	8.71144e-10	nonTerminalNode	368	752	534	1886	An02g06120,An15g06260,An02g14360,An02g13510,An17g02380,An01g12630,An02g04220,An02g01650,An11g09670,An02g14340,An11g11210,An08g00510,An15g06190,An02g14830,An16g07400,An12g00510,An07g02960,An08g05920,An01g04720,An07g04130,An08g10060,An11g06650,An16g08030,An02g09720,An11g11150,An04g02490,An04g08330,An01g13890,An14g05390,An02g09200,An15g00240,An07g06640,An11g00840,An12g03930,An11g02620,An09g06440,An0…
GO:0009059	macromolecule biosynthetic process	2.41911e-06	9.80708e-05	nonTerminalNode	186	369	716	2269	An18g01610,An07g06980,An15g00750,An15g06260,An02g14640,An11g01880,An17g02380,An01g05780,An08g04470,An08g02210,An02g01650,An08g00510,An18g05980,An16g05260,An02g04300,An04g03110,An02g13840,An14g00900,An12g04870,An01g04720,An07g04130,An08g10060,An04g02550,An06g01710,An12g00780,An01g13890,An01g02320,An02g09200,An15g00240,An04g02280,An02g12410,An15g06680,An04g02500,An09g06440,An07g05380,An07g08370,An0…
GO:0006364	rRNA processing	9.90965e-29	3.34781e-26	nonTerminalNode	98	44	804	2594	An02g06050,An09g06180,An18g03000,An02g09260,An02g01970,An02g14360,An16g03090,An07g06760,An16g08860,An01g05780,An08g07790,An02g14950,An02g06130,An18g06710,An02g13900,An01g00770,An02g04220,An07g08850,An01g03160,An01g03760,An01g02120,An08g06790,An11g09670,An14g04940,An02g14340,An02g03350,An09g05270,An04g05850,An11g10740,An18g01980,An02g13840,An04g01570,An12g00510,An04g01930,An16g08640,An07g02960,An0…
GO:0072521	purine-containing compound metabolic process	0.00422341	0.0443567	terminalNode	24	33	878	2605	An15g00470,An17g01330,An01g04930,An16g07410,An18g03060,An11g10150,An08g06130,An01g04730,An01g13890,An02g00890,An04g00360,An02g13510,An16g07290,An15g01710,An02g13550,An16g07400,An12g08400,An16g08550,An01g08090,An12g00320,An12g04800,An08g02700,An15g01700,An01g10880,
GO:0044238	primary metabolic process	2.33724e-05	0.000686605	nonTerminalNode	524	1324	378	1314	An02g06120,An15g06260,An02g14360,An02g13510,An17g02380,An08g04470,An01g12630,An02g04220,An02g01650,An11g09670,An02g14340,An11g11210,An08g00510,An18g05980,An12g03960,An15g06190,An02g14830,An02g04300,An16g07400,An12g00510,An04g01730,An07g02960,An14g00900,An12g04870,An08g05920,An01g04720,An07g04130,An11g10660,An08g10060,An04g02550,An11g06650,An16g08030,An02g09720,An11g11150,An04g02490,An05g00070,An0…
GO:0050657	nucleic acid transport	0.000117066	0.00257927	nonTerminalNode	23	21	879	2617	An12g01350,An01g13190,An04g00020,An08g08740,An07g01580,An07g03150,An16g04940,An08g00520,An07g07790,An18g04180,An02g09200,An18g04840,An10g00360,An01g04310,An18g05810,An18g05830,An16g02120,An11g00610,An13g01070,An18g02140,An06g01870,An18g03310,An08g04900,
GO:0006730	one-carbon metabolic process	3.66516e-06	0.000128091	nonTerminalNode	28	22	874	2616	An08g03070,An12g07960,An01g00140,An04g02490,An03g04320,An18g03060,An01g12180,An08g03380,An12g04740,An08g04390,An02g14920,An16g02140,An01g07400,An02g02900,An18g06840,An02g03270,An16g07400,An17g02320,An07g10200,An07g03280,An12g08400,An01g12230,An05g00410,An01g00070,An16g01560,An05g00440,An14g01150,An18g06850,
GO:0051246	regulation of protein metabolic process	0.00306668	0.0353191	nonTerminalNode	28	40	874	2598	An08g10140,An12g01350,An18g04650,An06g00820,An09g04110,An12g00130,An01g02900,An14g06190,An17g02320,An01g04430,An08g01230,An14g03200,An11g06950,An15g02420,An12g04750,An02g13840,An04g06320,An18g06840,An04g09120,An15g02440,An04g01940,An18g02010,An02g09370,An14g01560,An02g05700,An18g03290,An08g00970,An06g01710,
GO:0000460	maturation of 5.8S rRNA	7.05084e-08	4.08344e-06	nonTerminalNode	34	24	868	2614	An04g01900,An07g08320,An11g01850,An16g08030,An01g00150,An02g03350,An08g08740,An09g06310,An08g09160,An09g05270,An08g03460,An02g09260,An14g05010,An02g01970,An11g10740,An14g05390,An02g14360,An16g08860,An04g01570,An04g01930,An14g03740,An01g05560,An18g06710,An02g09200,An15g00240,An13g01010,An18g06750,An14g03620,An01g03760,An15g06390,An08g10060,An01g05500,An04g00070,An12g04560,
GO:0090305	nucleic acid phosphodiester bond hydrolysis	5.19413e-07	2.56793e-05	nonTerminalNode	38	34	864	2604	An07g08320,An08g09160,An02g09260,An02g01970,An14g05390,An02g14360,An16g08860,An16g09140,An04g01420,An18g06710,An16g03340,An02g09200,An01g10770,An15g00730,An13g01010,An18g06750,An15g06390,An01g03760,An01g10140,An11g09670,An01g05500,An04g00070,An04g01900,An11g01850,An01g00150,An02g03350,An08g08740,An09g05270,An08g03460,An14g05010,An11g10740,An04g01570,An16g08620,An01g05560,An14g03620,An08g10060,An0…
GO:0043933	macromolecular complex subunit organization	4.16713e-06	0.000143166	nonTerminalNode	102	171	800	2467	An06g01130,An02g06130,An08g06090,An02g04220,An02g01720,An01g13690,An01g04240,An11g09670,An08g10710,An04g09010,An04g01480,An11g11210,An16g03320,An11g11140,An17g01977,An18g01980,An04g00360,An18g03900,An04g01930,An08g02830,An04g00200,An12g04870,An01g13400,An15g01270,An16g08030,An04g00020,An08g03430,An02g07690,An02g06600,An02g09200,An15g00240,An16g03110,An15g01700,An09g06440,An16g07430,An08g06780,An1…
GO:0032270	positive regulation of cellular protein metabolic process	0.00108675	0.0146856	nonTerminalNode	12	8	890	2630	An17g02320,An04g09120,An08g01230,An12g01350,An04g01940,An09g04110,An18g02010,An12g00130,An01g02900,An02g05700,An02g13840,An18g06840,
GO:0051169	nuclear transport	7.38011e-07	3.39988e-05	nonTerminalNode	44	45	858	2593	An18g04110,An15g06180,An11g04990,An12g01350,An01g13190,An04g00020,An07g01580,An14g06020,An07g03150,An07g01520,An16g04940,An07g07790,An06g02010,An08g02210,An18g04840,An02g09200,An08g00730,An10g00360,An01g04310,An13g01010,An02g13890,An18g06750,An18g05810,An13g01070,An18g02140,An16g04400,An08g04900,An02g03520,An17g02300,An08g08740,An04g03790,An08g06130,An14g00100,An14g05140,An08g00520,An08g08760,An1…
GO:0071843	cellular component biogenesis at cellular level	3.3049e-32	2.23301e-29	nonTerminalNode	154	110	748	2528	An03g04990,An12g01350,An01g13190,An02g06050,An15g00750,An02g01970,An07g02690,An02g14360,An16g03090,An16g08860,An01g05780,An08g02210,An02g06130,An02g04220,An02g08660,An01g03160,An01g04240,An11g09670,An02g14340,An04g09010,An11g11210,An04g01480,An18g05980,An04g05850,An14g05140,An06g01550,An18g01980,An02g13840,An12g00510,An04g01930,An07g02960,An12g04870,An08g10060,An11g10020,An11g06650,An18g05650,An0…
GO:0016073	snRNA metabolic process	0.00243869	0.0290778	terminalNode	9	5	893	2633	An01g10270,An07g08320,An11g10740,An12g03720,An09g06170,An04g01570,An08g06650,An12g04560,An17g02170,
GO:0008380	RNA splicing	0.00311616	0.0354857	terminalNode	21	26	881	2612	An04g02040,An02g08090,An11g00750,An04g03060,An07g03150,An14g06620,An09g03480,An04g06670,An07g01560,An16g07850,An12g04860,An08g02220,An11g00610,An01g02220,An14g04950,An01g10140,An12g03930,An14g06480,An02g14340,An15g05680,An04g09010,
GO:0071826	ribonucleoprotein complex subunit organization	3.10827e-06	0.000112508	nonTerminalNode	32	28	870	2610	An04g02120,An08g02870,An16g08030,An04g01480,An11g11210,An08g03430,An17g02240,An01g06040,An18g05140,An08g05730,An18g01980,An02g04980,An04g01930,An16g04930,An16g04690,An02g14950,An08g01230,An02g06130,An02g13900,An02g09200,An12g04870,An01g02880,An01g00770,An02g04220,An07g08850,An01g03760,An02g07010,An01g04240,An11g09670,An14g04940,An04g09010,An02g03950,
GO:0032268	regulation of cellular protein metabolic process	0.00136299	0.0178244	nonTerminalNode	28	37	874	2601	An08g10140,An12g01350,An18g04650,An06g00820,An09g04110,An12g00130,An01g02900,An14g06190,An17g02320,An01g04430,An08g01230,An14g03200,An11g06950,An15g02420,An12g04750,An02g13840,An04g06320,An18g06840,An04g09120,An15g02440,An04g01940,An18g02010,An02g09370,An14g01560,An02g05700,An18g03290,An08g00970,An06g01710,
GO:0000469	cleavage involved in rRNA processing	8.41593e-09	6.09253e-07	nonTerminalNode	32	18	870	2620	An04g01900,An07g08320,An11g01850,An01g00150,An02g03350,An08g08740,An08g09160,An09g05270,An08g03460,An02g09260,An14g05010,An02g01970,An11g10740,An14g05390,An02g14360,An16g08860,An04g01570,An01g05560,An18g06710,An02g09200,An15g00730,An13g01010,An18g06750,An14g03620,An15g06390,An01g03760,An08g10060,An11g09670,An01g05500,An12g04560,An04g00070,An08g06650,
GO:0044085	cellular component biogenesis	2.13775e-21	4.33322e-19	nonTerminalNode	200	248	702	2390	An03g04990,An12g01350,An01g13190,An02g06050,An15g00750,An02g01970,An16g01760,An07g02690,An02g14360,An16g03090,An16g08860,An01g05780,An08g02210,An02g06130,An02g04220,An02g01720,An02g08660,An01g03160,An01g13690,An01g04240,An08g10710,An11g09670,An02g14340,An04g09010,An11g11210,An04g01480,An16g03320,An18g05980,An04g05850,An14g05140,An06g01550,An18g01980,An02g13840,An18g03900,An12g00510,An04g01930,An0…
GO:0000472	endonucleolytic cleavage to generate mature 5'-end of SSU-rRNA from (SSU-rRNA, 5.8S rRNA, LSU-rRNA)	0.000346908	0.00651095	terminalNode	16	12	886	2626	An04g01900,An11g01850,An01g05560,An18g06710,An08g09160,An09g05270,An08g03460,An14g03620,An02g09260,An15g06390,An01g03760,An14g05390,An02g14360,An16g08860,An01g05500,An04g00070,
GO:0030488	tRNA methylation	0.000134198	0.00286336	terminalNode	11	4	891	2634	An07g10200,An01g12180,An07g03280,An12g08400,An12g07960,An01g00070,An16g02140,An16g01560,An01g07400,An18g06850,An18g03060,
GO:0044260	cellular macromolecule metabolic process	2.451e-13	2.48409e-11	nonTerminalNode	383	769	519	1869	An15g06260,An02g14360,An17g02380,An08g04470,An01g12630,An02g04220,An02g01650,An11g09670,An02g14340,An11g11210,An08g00510,An18g05980,An15g06190,An02g14830,An02g04300,An12g00510,An04g01730,An07g02960,An14g00900,An12g04870,An08g05920,An01g04720,An07g04130,An11g10660,An08g10060,An04g02550,An11g06650,An16g08030,An11g11150,An01g13890,An14g05390,An02g05490,An02g09200,An15g00240,An07g06640,An04g07340,An1…
GO:0009058	biosynthetic process	0.00011666	0.00257927	nonTerminalNode	285	664	617	1974	An05g00120,An18g01610,An07g06980,An15g00750,An02g06120,An15g06260,An02g14640,An11g01880,An02g13510,An17g02380,An08g04470,An01g05780,An08g02210,An03g03520,An02g01650,An13g01080,An01g08410,An11g06110,An08g00510,An18g05980,An12g03960,An16g05260,An17g01640,An02g04300,An04g03110,An02g00890,An02g13840,An16g07400,An07g10040,An14g00900,An12g04870,An01g04720,An07g04130,An08g10060,An04g02550,An11g09210,An0…
GO:0006448	regulation of translational elongation	0.000144292	0.00299534	nonTerminalNode	9	2	893	2636	An08g10140,An15g02440,An14g01560,An12g01350,An02g05700,An04g01940,An02g13840,An08g00970,An01g02900,
GO:0006399	tRNA metabolic process	3.06547e-07	1.72603e-05	nonTerminalNode	52	57	850	2581	An15g00230,An07g08320,An18g03060,An15g06260,An01g12180,An02g01970,An04g03060,An07g03150,An07g10200,An12g04810,An02g06810,An16g08020,An01g03650,An15g00210,An12g08400,An09g05970,An01g10770,An01g12630,An03g04550,An16g09320,An16g01560,An18g06850,An01g10270,An02g08600,An02g14080,An02g04880,An01g03350,An12g07960,An01g08180,An08g06770,An08g00510,An11g00750,An17g01977,An06g01830,An14g05010,An11g10740,An1…
GO:0000055	ribosomal large subunit export from nucleus	0.000911258	0.0131937	terminalNode	10	5	892	2633	An02g13890,An11g00610,An14g05140,An14g06020,An08g00420,An08g00730,An04g03790,An01g04310,An07g07790,An13g01010,
GO:0010608	posttranscriptional regulation of gene expression	0.00118565	0.0159159	nonTerminalNode	22	25	880	2613	An08g10140,An15g02420,An12g01350,An18g04650,An06g00820,An09g04110,An12g00130,An01g02900,An14g06190,An02g13840,An01g04430,An15g02440,An08g01230,An04g01940,An18g02010,An14g03200,An02g09370,An14g01560,An18g03290,An02g05700,An08g00970,An06g01710,
GO:0006606	protein import into nucleus	0.00322918	0.0363641	terminalNode	15	15	887	2623	An18g04110,An06g02010,An15g06180,An11g04990,An17g02300,An07g01580,An18g05830,An14g00100,An11g00610,An07g01520,An18g02140,An16g04400,An08g00520,An08g04900,An07g07790,
GO:0006396	RNA processing	1.17895e-25	2.65526e-23	nonTerminalNode	146	124	756	2514	An02g06050,An02g01970,An02g14360,An16g03090,An16g08860,An01g05780,An12g04810,An02g06810,An15g00210,An02g06130,An01g10770,An01g12630,An02g04220,An01g03160,An14g04950,An16g01560,An11g09670,An02g14340,An04g09010,An04g05850,An18g01980,An02g13840,An12g00510,An04g01930,An07g02960,An08g10060,An11g06650,An03g06850,An16g08030,An11g11150,An02g08090,An08g09160,An13g00770,An14g05390,An11g04500,An16g03340,An0…
GO:0000479	endonucleolytic cleavage of tricistronic rRNA transcript (SSU-rRNA, 5.8S rRNA, LSU-rRNA)	4.53036e-07	2.29576e-05	nonTerminalNode	24	13	878	2625	An04g01900,An11g01850,An01g00150,An02g03350,An08g08740,An08g09160,An09g05270,An08g03460,An02g09260,An14g05390,An02g14360,An16g08860,An01g05560,An18g06710,An02g09200,An13g01010,An18g06750,An14g03620,An15g06390,An01g03760,An11g09670,An01g05500,An08g06650,An04g00070,
GO:0034470	ncRNA processing	4.99061e-27	1.2645e-24	nonTerminalNode	126	87	776	2551	An02g06050,An09g06180,An18g03000,An18g03060,An02g09260,An02g01970,An02g14360,An16g03090,An07g06760,An16g08860,An01g05780,An08g07790,An07g10200,An12g04810,An02g06810,An02g14950,An15g00210,An12g08400,An02g06130,An18g06710,An02g13900,An01g10770,An01g12630,An01g00770,An02g04220,An07g08850,An01g03160,An01g03760,An01g02120,An08g06790,An01g10140,An16g01560,An11g09670,An14g04940,An02g14340,An02g03350,An0…
GO:0043039	tRNA aminoacylation	6.0169e-06	0.000203271	nonTerminalNode	19	10	883	2628	An02g08600,An02g14080,An02g04880,An16g08020,An01g03650,An01g08180,An07g06000,An08g06770,An09g05970,An08g00510,An17g01977,An15g06260,An06g01830,An16g09320,An01g00130,An04g03060,An04g03110,An11g02400,An14g05260,
GO:0070925	organelle assembly	2.74569e-06	0.00010501	nonTerminalNode	29	23	873	2615	An04g02120,An08g02870,An16g08030,An04g01480,An08g03430,An17g02240,An01g06040,An18g05140,An08g05730,An18g01980,An02g04980,An04g01930,An16g04930,An16g04690,An02g14950,An02g06130,An02g13900,An02g09200,An12g04870,An01g02880,An01g00770,An02g04220,An07g08850,An01g03760,An02g07010,An01g04240,An11g09670,An14g04940,An02g03950,
GO:0042274	ribosomal small subunit biogenesis	2.30704e-19	3.89698e-17	nonTerminalNode	57	20	845	2618	An18g05650,An02g06050,An09g06180,An08g09160,An07g03370,An18g03000,An02g09260,An14g05390,An02g14360,An11g04500,An07g06760,An16g08860,An17g02390,An07g08590,An12g04910,An02g06130,An18g06710,An02g09200,An01g12640,An04g02640,An15g00730,An13g01010,An18g06750,An07g08850,An01g03160,An15g06390,An01g03760,An11g09670,An01g05500,An02g14340,An04g00070,An04g01900,An11g01850,An01g00150,An02g03350,An07g05380,An0…
GO:0034660	ncRNA metabolic process	6.38597e-32	3.23609e-29	nonTerminalNode	146	99	756	2539	An02g06050,An09g06180,An18g03000,An18g03060,An15g06260,An02g09260,An02g01970,An02g14360,An16g03090,An07g06760,An16g08860,An01g05780,An08g07790,An07g10200,An12g04810,An02g06810,An16g08020,An01g03650,An02g14950,An15g00210,An12g08400,An02g06130,An18g06710,An02g13900,An09g05970,An01g10770,An01g12630,An01g00770,An02g04220,An07g08850,An01g03160,An01g03760,An01g02120,An08g06790,An01g10140,An16g01560,An1…
GO:0043170	macromolecule metabolic process	2.68326e-11	2.47226e-09	nonTerminalNode	396	835	506	1803	An15g06260,An02g14360,An17g02380,An08g04470,An01g12630,An02g04220,An02g01650,An11g09670,An02g14340,An11g11210,An08g00510,An18g05980,An15g06190,An02g14830,An02g04300,An12g00510,An04g01730,An07g02960,An14g00900,An12g04870,An08g05920,An01g04720,An07g04130,An11g10660,An08g10060,An04g02550,An11g06650,An16g08030,An11g11150,An05g00070,An01g13890,An14g05390,An02g05490,An02g09200,An15g00240,An07g06640,An1…
GO:0006412	translation	9.1631e-17	1.23824e-14	nonTerminalNode	75	50	827	2588	An08g10140,An12g01350,An17g02210,An15g06790,An06g00820,An18g04650,An02g08080,An08g03430,An09g04110,An02g12120,An12g00130,An01g02900,An14g06190,An15g06260,An07g04800,An04g03060,An17g01360,An17g01955,An08g00610,An08g04470,An14g01010,An01g04430,An08g02210,An16g08020,An01g03650,An08g01230,An14g01030,An18g04840,An02g09200,An09g05970,An02g12410,An10g00360,An14g03200,An16g09320,An15g06680,An18g03810,An0…
GO:0006999	nuclear pore organization	0.000446532	0.00773563	terminalNode	9	3	893	2635	An14g06530,An14g00100,An07g01520,An08g06090,An04g00020,An04g00360,An08g00520,An11g11140,An07g07790,
GO:0016074	snoRNA metabolic process	0.000911258	0.0131937	nonTerminalNode	10	5	892	2633	An07g08320,An11g00840,An11g10740,An01g10140,An07g08370,An04g01570,An01g12230,An13g00030,An01g05780,An17g02170,
GO:0042273	ribosomal large subunit biogenesis	1.90546e-13	2.03282e-11	nonTerminalNode	39	14	863	2624	An02g03520,An04g02120,An18g05650,An08g00720,An08g02870,An03g04990,An16g08030,An04g02000,An04g01480,An08g03430,An09g06310,An17g02240,An01g06040,An18g05140,An08g05730,An07g02690,An18g01980,An02g04980,An07g07010,An16g04930,An04g01930,An08g02210,An16g08640,An08g08760,An14g03740,An02g14950,An02g13900,An12g04870,An15g00240,An08g00730,An04g02640,An01g00770,An02g04220,An13g01010,An02g13890,An15g06390,An0…
GO:0000447	endonucleolytic cleavage in ITS1 to separate SSU-rRNA from 5.8S rRNA and LSU-rRNA from tricistronic rRNA transcript (SSU-rRNA, 5.8S rRNA, LSU-rRNA)	3.03449e-06	0.000112508	terminalNode	22	13	880	2625	An04g01900,An11g01850,An01g00150,An02g03350,An08g08740,An08g09160,An09g05270,An08g03460,An02g09260,An14g05390,An02g14360,An16g08860,An01g05560,An18g06710,An02g09200,An13g01010,An18g06750,An14g03620,An15g06390,An01g03760,An01g05500,An04g00070,
GO:0033750	ribosome localization	0.000799315	0.0119133	nonTerminalNode	15	12	887	2626	An02g03520,An08g02210,An08g08760,An08g00420,An08g00730,An04g03790,An01g04310,An13g01010,An18g06750,An02g13890,An14g03620,An14g05140,An11g00610,An14g06020,An07g07790,
GO:0000154	rRNA modification	0.000426702	0.00752109	nonTerminalNode	7	1	895	2637	An18g06750,An01g10270,An09g06170,An02g14920,An01g12230,An17g02170,An08g06650,
GO:0006403	RNA localization	0.000112305	0.00257927	nonTerminalNode	26	26	876	2612	An12g01350,An01g13190,An04g00020,An08g08740,An07g01580,An11g10740,An01g10870,An07g03150,An16g04940,An08g00520,An04g01570,An07g07790,An18g04180,An02g09200,An18g04840,An10g00360,An01g04310,An18g05810,An18g05830,An16g02120,An11g00610,An13g01070,An18g02140,An06g01870,An18g03310,An08g04900,
GO:0000027	ribosomal large subunit assembly	1.63955e-08	1.10779e-06	terminalNode	21	6	881	2632	An04g02120,An04g01930,An16g04930,An08g02870,An02g14950,An16g08030,An02g13900,An12g04870,An04g01480,An08g03430,An01g00770,An17g02240,An02g04220,An01g06040,An18g05140,An08g05730,An01g04240,An18g01980,An02g04980,An14g04940,An02g03950,
GO:0071166	ribonucleoprotein complex localization	0.000799315	0.0119133	nonTerminalNode	15	12	887	2626	An02g03520,An08g02210,An08g08760,An08g00420,An08g00730,An04g03790,An01g04310,An13g01010,An18g06750,An02g13890,An14g03620,An14g05140,An11g00610,An14g06020,An07g07790,
GO:0001510	RNA methylation	4.05678e-05	0.00112645	nonTerminalNode	13	5	889	2633	An07g10200,An07g03280,An12g08400,An12g07960,An01g12230,An18g03060,An01g12180,An02g14920,An01g00070,An16g02140,An16g01560,An01g07400,An18g06850,
GO:0034622	cellular macromolecular complex assembly	0.00203922	0.0249006	nonTerminalNode	62	114	840	2524	An08g02870,An02g08700,An03g04320,An09g06180,An01g06040,An07g01520,An16g04930,An08g00340,An02g14950,An08g01230,An02g06130,An02g13900,An01g00770,An02g04220,An02g01720,An07g08850,An08g01550,An01g13690,An01g03760,An14g03710,An01g04240,An11g09670,An08g10710,An14g04940,An04g09010,An02g03950,An04g01480,An11g11210,An16g03320,An17g02240,An08g05730,An18g01980,An11g05530,An18g03900,An04g01200,An04g01920,An0…
GO:0051170	nuclear import	0.00322918	0.0363641	nonTerminalNode	15	15	887	2623	An18g04110,An06g02010,An15g06180,An11g04990,An17g02300,An07g01580,An18g05830,An14g00100,An11g00610,An07g01520,An18g02140,An16g04400,An08g00520,An08g04900,An07g07790,
GO:0071426	ribonucleoprotein complex export from nucleus	0.000799315	0.0119133	nonTerminalNode	15	12	887	2626	An02g03520,An08g02210,An08g08760,An08g00420,An08g00730,An04g03790,An01g04310,An13g01010,An18g06750,An02g13890,An14g03620,An14g05140,An11g00610,An14g06020,An07g07790,
GO:0022618	ribonucleoprotein complex assembly	1.90807e-06	8.05763e-05	nonTerminalNode	32	27	870	2611	An04g02120,An08g02870,An16g08030,An04g01480,An11g11210,An08g03430,An17g02240,An01g06040,An18g05140,An08g05730,An18g01980,An02g04980,An04g01930,An16g04930,An16g04690,An02g14950,An08g01230,An02g06130,An02g13900,An02g09200,An12g04870,An01g02880,An01g00770,An02g04220,An07g08850,An01g03760,An02g07010,An01g04240,An11g09670,An14g04940,An04g09010,An02g03950,
GO:0042255	ribosome assembly	7.18394e-09	5.39327e-07	nonTerminalNode	29	14	873	2624	An04g02120,An08g02870,An16g08030,An04g01480,An08g03430,An17g02240,An01g06040,An18g05140,An08g05730,An18g01980,An02g04980,An04g01930,An16g04690,An16g04930,An02g14950,An02g06130,An02g13900,An02g09200,An12g04870,An01g02880,An01g00770,An02g04220,An07g08850,An01g03760,An02g07010,An01g04240,An11g09670,An14g04940,An02g03950,
GO:0000480	endonucleolytic cleavage in 5'-ETS of tricistronic rRNA transcript (SSU-rRNA, 5.8S rRNA, LSU-rRNA)	0.000799315	0.0119133	terminalNode	15	12	887	2626	An04g01900,An11g01850,An01g05560,An08g09160,An09g05270,An08g03460,An14g03620,An02g09260,An15g06390,An01g03760,An14g05390,An02g14360,An16g08860,An01g05500,An04g00070,
GO:0033753	establishment of ribosome localization	0.000799315	0.0119133	nonTerminalNode	15	12	887	2626	An02g03520,An08g02210,An08g08760,An08g00420,An08g00730,An04g03790,An01g04310,An13g01010,An18g06750,An02g13890,An14g03620,An14g05140,An11g00610,An14g06020,An07g07790,
GO:0006544	glycine metabolic process	0.00148084	0.0189978	terminalNode	6	1	896	2637	An08g03070,An08g04390,An05g00410,An05g00440,An08g01000,An14g01150,
GO:0000054	ribosomal subunit export from nucleus	0.000799315	0.0119133	nonTerminalNode	15	12	887	2626	An02g03520,An08g02210,An08g08760,An08g00420,An08g00730,An04g03790,An01g04310,An13g01010,An18g06750,An02g13890,An14g03620,An14g05140,An11g00610,An14g06020,An07g07790,
GO:0034471	ncRNA 5'-end processing	0.000346908	0.00651095	nonTerminalNode	16	12	886	2626	An04g01900,An11g01850,An01g05560,An18g06710,An08g09160,An09g05270,An08g03460,An14g03620,An02g09260,An15g06390,An01g03760,An14g05390,An02g14360,An16g08860,An01g05500,An04g00070,
GO:0031126	snoRNA 3'-end processing	0.00149636	0.0190762	terminalNode	7	2	895	2636	An07g08320,An11g10740,An01g10140,An04g01570,An01g12230,An13g00030,An17g02170,
GO:0006807	nitrogen compound metabolic process	6.30015e-11	5.321e-09	nonTerminalNode	375	784	527	1854	An02g06120,An15g06260,An02g14360,An02g13510,An17g02380,An01g12630,An02g04220,An02g01650,An11g09670,An02g14340,An11g11210,An08g00510,An15g06190,An02g14830,An16g07400,An12g00510,An07g02960,An08g05920,An01g04720,An07g04130,An08g10060,An11g06650,An16g08030,An02g09720,An11g11150,An04g02490,An04g08330,An01g13890,An14g05390,An02g09200,An15g00240,An07g06640,An11g00840,An12g03930,An11g02620,An09g06440,An0…
