# Supplementary material for: Metabolic activity in dormant conidia of Aspergillus niger and developmental changes during conidial outgrowth
Source: Fungal Genet Biol. 2016 Sep;94:23–31. doi: 10.1016/j.fgb.2016.07.002 (PMC4981222; doi:10.1016/j.fgb.2016.07.002)
Supplement: Supplementary data 4 [file mmc4.xlsx]

## Sheet: T1
GO term	Biological process	p-value	FDR	node type	sP	rP	sN	rN	genes enriched
GO:0044237	cellular metabolic process	7.16191e-07	3.37609e-05	nonTerminalNode	318	1677	160	1385	An02g14800,An17g02340,An01g06970,An08g04470,An08g00510,An09g06270,An15g05770,An12g00510,An07g02960,An12g04870,An08g04890,An05g00070,An14g00310,An01g03050,An14g04180,An11g09380,An18g06760,An02g12430,An02g09200,An03g01660,An04g07340,An03g03660,An16g02570,An08g06570,An04g02610,An08g07290,An11g02400,An07g02160,An09g03130,An01g12230,An14g04190,An17g01530,An04g04130,An02g01750,An18g06250,An02g07210,An1…
GO:0009206	purine ribonucleoside triphosphate biosynthetic process	6.01011e-06	0.000203041	nonTerminalNode	9	4	469	3058	An02g04520,An14g04180,An16g08550,An15g01700,An16g07410,An16g07290,An15g01710,An01g04630,An01g10880,
GO:0046483	heterocycle metabolic process	0.000904365	0.0136398	nonTerminalNode	43	157	435	2905	An16g07410,An02g02910,An01g13920,An02g04020,An02g02170,An02g07650,An13g01080,An15g00140,An15g01760,An04g02800,An16g05420,An02g00890,An04g00360,An08g07420,An02g12140,An03g04280,An11g02040,An02g06820,An01g04250,An07g03850,An04g02060,An14g04180,An18g01690,An18g06810,An04g03400,An15g01700,An07g10100,An08g06570,An16g02570,An01g04040,An16g07290,An08g07290,An01g04630,An15g01710,An02g09960,An02g04520,An1…
GO:0009141	nucleoside triphosphate metabolic process	0.000125048	0.00275512	nonTerminalNode	12	16	466	3046	An02g04520,An16g08550,An16g07410,An01g04040,An09g05870,An14g04180,An15g01700,An04g00360,An16g07290,An15g01710,An01g04630,An01g10880,
GO:0055114	oxidation-reduction process	1.0249e-07	7.64716e-06	nonTerminalNode	42	96	436	2966	An13g01920,An04g07330,An11g00530,An09g06650,An09g06680,An11g11280,An02g12770,An08g05580,An08g10530,An08g05790,An02g07650,An11g00510,An16g05420,An02g12140,An03g06550,An07g07760,An11g02040,An12g00820,An07g03850,An14g00990,An01g00120,An18g04220,An14g00310,An04g04750,An17g01670,An18g06760,An02g12430,An12g07850,An01g06180,An14g00430,An16g02570,An08g06570,An14g04080,An02g09930,An02g02820,An07g07390,An0…
GO:0006407	rRNA export from nucleus	3.14549e-05	0.000850122	terminalNode	8	4	470	3058	An12g01350,An01g13190,An13g01070,An16g04940,An02g09200,An08g08740,An02g12610,An18g03310,
GO:0042773	ATP synthesis coupled electron transport	0.000763065	0.0120838	nonTerminalNode	6	4	472	3058	An14g04080,An09g06650,An02g12770,An07g07390,An01g06180,An02g09930,
GO:0009064	glutamine family amino acid metabolic process	0.000387929	0.00714847	terminalNode	15	29	463	3033	An08g06560,An15g02340,An12g00410,An04g02610,An04g02800,An04g00990,An12g07580,An02g06720,An17g00910,An01g06560,An07g09920,An08g07420,An02g12430,An16g04970,An04g04130,
GO:0044249	cellular biosynthetic process	0.000480224	0.00853872	nonTerminalNode	156	773	322	2289	An15g00750,An17g02340,An08g04470,An01g05780,An07g06520,An02g07650,An13g01080,An15g01760,An08g00510,An16g05420,An02g00890,An02g06710,An02g13840,An12g04870,An08g04890,An02g06820,An04g04990,An06g01710,An14g04920,An07g02180,An01g03050,An14g04180,An01g02320,An11g09380,An02g12430,An16g04970,An02g09200,An11g11300,An03g03660,An15g01700,An07g10100,An16g02570,An01g03560,An08g07290,An11g02400,An14g04190,An0…
GO:0019752	carboxylic acid metabolic process	8.82946e-09	1.62703e-06	nonTerminalNode	101	344	377	2718	An13g01920,An04g06210,An17g02340,An01g14070,An07g08990,An03g01140,An15g01780,An13g01080,An02g14080,An08g00510,An17g01977,An16g05420,An15g00410,An02g06720,An02g00890,An01g06560,An17g00910,An02g07500,An11g11180,An15g02490,An02g06820,An14g00990,An01g00120,An08g08920,An14g04920,An11g02550,An07g02180,An11g09790,An11g09380,An02g12430,An16g04970,An01g14130,An13g00550,An16g09320,An04g03400,An03g03660,An1…
GO:0006086	acetyl-CoA biosynthetic process from pyruvate	0.00244856	0.0322288	terminalNode	3	0	475	3062	An07g09530,An01g00100,An07g02180,
GO:0030041	actin filament polymerization	0.00435147	0.0495529	nonTerminalNode	6	7	472	3055	An01g05510,An11g05460,An18g03200,An02g01210,An02g06360,An04g09020,
GO:0044262	cellular carbohydrate metabolic process	0.00185041	0.0253431	nonTerminalNode	53	215	425	2847	An07g04190,An01g06970,An07g08990,An18g04800,An02g07650,An04g03500,An16g05420,An09g06270,An01g12550,An03g06550,An04g03200,An04g04990,An07g03850,An08g06350,An08g08920,An14g04920,An11g02550,An08g06570,An01g13350,An11g03340,An09g03130,An10g00510,An17g01530,An14g04190,An16g01830,An14g06340,An02g07470,An09g06020,An18g06250,An16g02990,An04g05300,An07g03140,An08g05790,An12g08610,An01g01550,An14g02180,An1…
GO:0018130	heterocycle biosynthetic process	0.00131888	0.0186948	nonTerminalNode	30	98	448	2964	An02g02910,An16g07410,An01g13920,An02g04020,An02g02170,An13g01080,An15g00140,An15g01760,An08g07420,An03g04280,An02g06820,An01g04250,An04g02060,An14g04180,An18g01690,An18g06810,An04g03400,An15g01700,An07g10100,An16g02570,An16g07290,An15g01710,An01g04630,An08g07290,An02g09960,An02g04520,An16g08550,An12g03570,An08g02700,An01g10880,
GO:0006626	protein targeting to mitochondrion	0.00331892	0.0415089	nonTerminalNode	10	19	468	3043	An02g01750,An01g12210,An15g00190,An08g07360,An16g05090,An08g01650,An03g04790,An08g04070,An07g07880,An12g04940,
GO:0009117	nucleotide metabolic process	1.43642e-05	0.000435922	nonTerminalNode	27	60	451	3002	An16g07410,An09g05870,An14g04180,An01g13920,An02g04020,An15g01700,An07g10100,An08g06570,An15g01760,An01g04040,An06g01890,An16g05420,An04g00360,An08g07290,An01g04630,An15g01710,An16g07290,An02g09960,An02g04520,An02g12140,An16g08550,An17g01530,An12g03570,An11g02040,An07g03850,An01g10880,An04g02060,
GO:0006605	protein targeting	0.00364825	0.0437574	nonTerminalNode	31	111	447	2951	An02g01750,An15g06180,An18g06490,An01g14070,An07g01520,An07g07790,An15g00190,An07g07880,An08g01650,An14g00100,An01g00560,An12g04020,An03g04790,An08g04070,An11g00610,An16g08830,An07g01580,An11g04180,An08g08600,An15g06440,An08g07360,An04g05630,An18g02140,An01g12210,An17g02300,An02g12610,An17g01420,An16g05090,An12g04940,An02g06400,An18g05830,
GO:0034599	cellular response to oxidative stress	5.13473e-05	0.00130101	nonTerminalNode	12	14	466	3048	An12g00600,An09g03130,An01g01550,An01g13350,An07g03770,An08g08920,An01g12530,An01g02500,An03g03660,An04g04870,An01g01830,An16g06100,
GO:0072522	purine-containing compound biosynthetic process	6.47563e-09	1.45846e-06	nonTerminalNode	17	11	461	3051	An01g13920,An02g04020,An02g09960,An15g01760,An02g04520,An16g08550,An18g01690,An16g07410,An14g04180,An08g02700,An15g01700,An07g10100,An01g04630,An15g01710,An16g07290,An01g10880,An04g02060,
GO:0009150	purine ribonucleotide metabolic process	1.62034e-06	6.84255e-05	nonTerminalNode	15	15	463	3047	An02g04020,An15g01760,An02g04520,An16g08550,An16g07410,An01g04040,An14g04180,An15g01700,An04g00360,An01g04630,An15g01710,An16g07290,An07g10100,An01g10880,An04g02060,
GO:0050658	RNA transport	3.57851e-08	3.04197e-06	nonTerminalNode	21	23	457	3039	An12g01350,An01g13190,An08g08740,An02g12610,An07g01580,An14g02180,An16g04940,An07g07790,An01g05150,An02g09200,An18g04840,An08g07360,An06g01440,An10g00360,An03g04580,An18g05830,An04g05630,An11g00610,An13g01070,An18g02140,An18g03310,
GO:0008152	metabolic process	0.000775199	0.0121808	nonTerminalNode	326	1855	152	1207	An17g02340,An15g05770,An12g00510,An07g02960,An12g04870,An08g04890,An14g00310,An14g04180,An02g09200,An03g01660,An04g07340,An04g02610,An11g02400,An01g12230,An14g04190,An17g01530,An02g07210,An18g04650,An16g07410,An11g00530,An11g09840,An08g05850,An18g05770,An02g05700,An04g04750,An02g14560,An14g01030,An18g01690,An04g03495,An02g11680,An14g04080,An11g02360,An04g05260,An04g06380,An02g02020,An12g01350,An1…
GO:0015986	ATP synthesis coupled proton transport	6.01011e-06	0.000203041	terminalNode	9	4	469	3058	An02g04520,An14g04180,An16g08550,An15g01700,An16g07410,An16g07290,An15g01710,An01g04630,An01g10880,
GO:0034220	ion transmembrane transport	0.00275529	0.0358011	nonTerminalNode	9	15	469	3047	An02g04520,An16g08550,An16g07410,An14g04180,An15g01700,An01g04630,An15g01710,An16g07290,An01g10880,
GO:0006414	translational elongation	1.1124e-06	5.01076e-05	nonTerminalNode	10	4	468	3058	An07g06520,An07g02650,An12g01350,An02g05700,An18g04840,An02g06710,An04g01940,An08g00970,An02g13840,An01g02900,
GO:0009260	ribonucleotide biosynthetic process	5.99825e-07	3.11755e-05	nonTerminalNode	14	11	464	3051	An02g04020,An15g01760,An02g04520,An16g08550,An16g07410,An12g03570,An14g04180,An15g01700,An07g10100,An15g01710,An01g04630,An16g07290,An01g10880,An04g02060,
GO:0046365	monosaccharide catabolic process	3.60174e-08	3.04197e-06	nonTerminalNode	19	18	459	3044	An08g06570,An18g06250,An16g02990,An14g04920,An11g02550,An02g14380,An16g05420,An04g05300,An07g08990,An07g03140,An04g02090,An02g12140,An08g02260,An16g01830,An11g02040,An02g07650,An12g08610,An07g03850,An02g07470,
GO:0032271	regulation of protein polymerization	0.00435147	0.0495529	nonTerminalNode	6	7	472	3055	An01g05510,An11g05460,An18g03200,An02g01210,An02g06360,An04g09020,
GO:0009165	nucleotide biosynthetic process	0.000367791	0.00689712	nonTerminalNode	17	36	461	3026	An15g01760,An16g07410,An09g05870,An14g04180,An16g07290,An01g04630,An15g01710,An01g13920,An02g04020,An02g09960,An02g04520,An16g08550,An12g03570,An15g01700,An07g10100,An01g10880,An04g02060,
GO:0015992	proton transport	6.57918e-05	0.00157985	nonTerminalNode	9	7	469	3055	An02g04520,An16g08550,An16g07410,An14g04180,An15g01700,An01g04630,An15g01710,An16g07290,An01g10880,
GO:0009060	aerobic respiration	1.05634e-07	7.64716e-06	nonTerminalNode	22	28	456	3034	An16g02570,An14g04080,An01g00120,An04g07330,An18g04220,An14g00310,An11g00530,An17g01670,An09g06650,An04g04750,An09g06680,An07g07390,An18g06760,An11g11280,An07g02160,An15g00070,An02g12770,An02g12430,An08g05580,An08g10530,An12g07850,An11g00510,
GO:0009109	coenzyme catabolic process	6.12867e-09	1.45846e-06	nonTerminalNode	16	9	462	3053	An18g06760,An11g11280,An07g02160,An02g12430,An02g12770,An15g00070,An08g05580,An11g11180,An08g10530,An14g00310,An12g07850,An11g00530,An04g04750,An11g00510,An17g01670,An09g06680,
GO:0009056	catabolic process	0.000696642	0.0115745	nonTerminalNode	86	379	392	2683	An13g01920,An14g00180,An09g06680,An07g08990,An18g04800,An08g10530,An02g07650,An11g00510,An08g10710,An02g01580,An16g05420,An15g00410,An04g00360,An01g12550,An17g00910,An03g06550,An11g11180,An02g06820,An07g03850,An03g05290,An14g00990,An04g03930,An08g08920,An05g00070,An14g04920,An11g02550,An07g02180,An14g00310,An01g03050,An17g01670,An11g04180,An18g06760,An02g12430,An07g03880,An03g01660,An18g02140,An0…
GO:0015931	nucleobase, nucleoside, nucleotide and nucleic acid transport	1.09591e-06	5.01076e-05	nonTerminalNode	23	37	455	3025	An12g01350,An01g13190,An07g10010,An08g08740,An02g12610,An07g01580,An18g04220,An14g02180,An16g04940,An07g07790,An01g05150,An02g09200,An18g04840,An08g07360,An06g01440,An10g00360,An03g04580,An18g05830,An04g05630,An11g00610,An13g01070,An18g02140,An18g03310,
GO:0006732	coenzyme metabolic process	1.95742e-05	0.000551068	nonTerminalNode	31	77	447	2985	An08g06560,An07g02180,An14g00310,An11g00530,An17g01670,An04g04750,An09g06680,An18g06760,An11g11280,An02g12430,An02g12770,An04g02090,An08g05580,An08g10530,An12g07850,An11g00510,An03g03660,An08g06570,An16g05420,An08g07290,An07g02160,An15g00070,An02g12140,An11g11180,An17g01530,An01g00100,An07g09530,An11g02040,An08g02700,An09g03940,An07g03850,
GO:0044275	cellular carbohydrate catabolic process	0.00022738	0.00465555	nonTerminalNode	24	61	454	3001	An18g06250,An16g02990,An14g04920,An11g02550,An02g14380,An04g05300,An07g08990,An07g03140,An04g02090,An18g04800,An08g02260,An08g05790,An02g07650,An12g08610,An08g06570,An16g05420,An01g12550,An02g12140,An03g06550,An14g04190,An16g01830,An11g02040,An02g07470,An07g03850,
GO:0005977	glycogen metabolic process	0.00448442	0.0496717	terminalNode	7	10	471	3052	An02g07650,An03g06550,An08g05790,An12g00820,An07g07760,An14g04190,An09g06020,
GO:0043038	amino acid activation	0.00117447	0.0170046	nonTerminalNode	11	19	467	3043	An02g14080,An02g04880,An07g06000,An09g05970,An08g00510,An01g08490,An17g01977,An17g02340,An06g01830,An16g09320,An11g02400,
GO:0009987	cellular process	2.8955e-05	0.000803996	nonTerminalNode	402	2325	76	737	An17g02340,An15g05770,An12g00510,An07g02960,An12g04870,An08g04890,An14g00310,An14g04180,An16g06100,An02g09200,An03g01660,An04g07340,An04g02610,An11g02400,An01g12230,An14g04190,An17g01530,An02g07210,An18g04650,An16g07410,An11g00530,An11g09840,An08g05850,An06g01440,An18g05770,An02g05700,An04g04750,An02g14560,An14g01030,An18g01690,An04g03495,An02g11680,An14g04080,An02g06390,An11g02360,An12g08380,An0…
GO:0009259	ribonucleotide metabolic process	2.03012e-06	8.39805e-05	nonTerminalNode	16	18	462	3044	An15g01760,An16g07410,An01g04040,An14g04180,An04g00360,An15g01710,An01g04630,An16g07290,An02g04020,An02g04520,An16g08550,An12g03570,An15g01700,An07g10100,An01g10880,An04g02060,
GO:0046165	alcohol biosynthetic process	0.000240766	0.00478463	nonTerminalNode	18	38	460	3024	An18g06250,An16g02990,An14g04920,An11g02550,An02g14380,An16g05420,An04g05300,An07g08990,An01g03570,An04g02090,An08g02260,An10g00510,An17g01530,An16g01830,An02g06820,An04g04990,An02g07470,An08g06350,
GO:0006740	NADPH regeneration	0.00264064	0.0345328	nonTerminalNode	6	6	472	3056	An08g06570,An16g05420,An11g02040,An02g12140,An08g07290,An07g03850,
GO:0009142	nucleoside triphosphate biosynthetic process	6.89121e-06	0.000221722	nonTerminalNode	10	6	468	3056	An09g05870,An02g04520,An14g04180,An16g08550,An15g01700,An16g07410,An16g07290,An15g01710,An01g04630,An01g10880,
GO:0006112	energy reserve metabolic process	0.00448442	0.0496717	nonTerminalNode	7	10	471	3052	An03g06550,An08g05790,An07g07760,An14g04190,An02g07650,An12g00820,An09g06020,
GO:0006818	hydrogen transport	6.57918e-05	0.00157985	nonTerminalNode	9	7	469	3055	An02g04520,An16g08550,An16g07410,An14g04180,An15g01700,An01g04630,An15g01710,An16g07290,An01g10880,
GO:0044271	cellular nitrogen compound biosynthetic process	3.13535e-06	0.000122218	nonTerminalNode	54	165	424	2897	An08g06560,An02g02910,An16g07410,An01g13920,An02g04020,An17g02330,An02g02170,An13g01080,An15g01760,An04g01610,An04g01750,An02g00890,An02g07500,An08g07420,An14g03280,An03g04280,An02g06820,An01g04250,An04g02060,An09g05870,An14g04180,An11g09380,An04g02090,An02g12430,An16g04970,An04g05420,An18g01690,An01g14130,An18g06810,An13g00550,An04g03400,An03g03660,An02g06150,An15g01700,An07g10100,An16g02570,An0…
GO:0009309	amine biosynthetic process	0.00135252	0.0189073	nonTerminalNode	28	89	450	2973	An08g06560,An11g09380,An17g02330,An04g02090,An02g12430,An04g05420,An16g04970,An01g14130,An02g02170,An13g00550,An04g03400,An03g03660,An02g06150,An01g13160,An13g01080,An04g01610,An05g00160,An04g01750,An04g00990,An02g00890,An16g05570,An04g05260,An02g07500,An04g06380,An14g03280,An14g00930,An08g02700,An09g03940,
GO:0009225	nucleotide-sugar metabolic process	0.00393351	0.0469013	terminalNode	4	2	474	3060	An04g04990,An02g07650,An12g00820,An08g06350,
GO:0006096	glycolysis	1.33851e-07	8.75212e-06	terminalNode	13	7	465	3055	An18g06250,An16g02990,An04g02090,An08g02260,An14g04920,An11g02550,An02g14380,An16g05420,An16g01830,An04g05300,An12g08610,An07g08990,An02g07470,
GO:0030832	regulation of actin filament length	0.00435147	0.0495529	nonTerminalNode	6	7	472	3055	An01g05510,An11g05460,An18g03200,An02g01210,An02g06360,An04g09020,
GO:0042180	cellular ketone metabolic process	2.76673e-08	3.04197e-06	nonTerminalNode	101	353	377	2709	An13g01920,An04g06210,An17g02340,An01g14070,An07g08990,An03g01140,An15g01780,An13g01080,An02g14080,An08g00510,An17g01977,An16g05420,An15g00410,An02g06720,An02g00890,An01g06560,An17g00910,An02g07500,An11g11180,An15g02490,An02g06820,An14g00990,An01g00120,An08g08920,An14g04920,An11g02550,An07g02180,An11g09790,An11g09380,An02g12430,An16g04970,An01g14130,An13g00550,An16g09320,An04g03400,An03g03660,An1…
GO:0000147	actin cortical patch assembly	0.000234987	0.00471602	terminalNode	5	1	473	3061	An02g06360,An06g01750,An03g06960,An12g08380,An13g00290,
GO:0022900	electron transport chain	0.000763065	0.0120838	nonTerminalNode	6	4	472	3058	An14g04080,An09g06650,An02g12770,An07g07390,An01g06180,An02g09930,
GO:0044267	cellular protein metabolic process	2.40391e-06	9.74544e-05	nonTerminalNode	105	414	373	2648	An02g14800,An17g02340,An08g04470,An07g06520,An08g10710,An08g00510,An02g06710,An02g13840,An12g04870,An04g04990,An06g01710,An01g03050,An18g05890,An11g09380,An02g09200,An03g01660,An04g07340,An03g03660,An15g01700,An12g04940,An11g02400,An02g01750,An07g02650,An02g07210,An18g05070,An18g04650,An11g02610,An08g06940,An15g06370,An02g13920,An08g01190,An12g04750,An08g05850,An18g05770,An07g07760,An02g05700,An0…
GO:0051236	establishment of RNA localization	3.57851e-08	3.04197e-06	nonTerminalNode	21	23	457	3039	An12g01350,An01g13190,An08g08740,An02g12610,An07g01580,An14g02180,An16g04940,An07g07790,An01g05150,An02g09200,An18g04840,An08g07360,An06g01440,An10g00360,An03g04580,An18g05830,An04g05630,An11g00610,An13g01070,An18g02140,An18g03310,
GO:0006405	RNA export from nucleus	4.71028e-07	2.58047e-05	nonTerminalNode	19	23	459	3039	An12g01350,An01g13190,An08g08740,An02g12610,An14g02180,An16g04940,An07g07790,An01g05150,An02g09200,An18g04840,An06g01440,An10g00360,An03g04580,An18g05830,An04g05630,An11g00610,An13g01070,An18g02140,An18g03310,
GO:0034654	nucleobase, nucleoside, nucleotide and nucleic acid biosynthetic process	1.5054e-05	0.000435922	nonTerminalNode	22	42	456	3020	An15g01760,An02g02910,An16g07410,An09g05870,An14g04180,An02g00890,An16g07290,An01g04630,An15g01710,An01g13920,An02g04020,An02g09960,An08g07420,An02g04520,An16g08550,An18g01690,An12g03570,An08g02700,An15g01700,An07g10100,An01g10880,An04g02060,
GO:0006979	response to oxidative stress	0.000940542	0.0139159	nonTerminalNode	27	82	451	2980	An12g00600,An08g08920,An06g01660,An01g02500,An04g04870,An16g03740,An01g03570,An16g06100,An01g12530,An03g03660,An11g07650,An04g04060,An01g10050,An01g13350,An01g01550,An16g00920,An09g03060,An15g00560,An04g02610,An07g03770,An08g05850,An12g08570,An09g03130,An04g03360,An02g12140,An11g02040,An01g01830,
GO:0006119	oxidative phosphorylation	1.28036e-08	1.98642e-06	nonTerminalNode	15	8	463	3054	An14g04080,An02g04520,An02g12770,An16g08550,An16g07410,An02g09930,An09g06650,An14g04180,An07g07390,An15g01700,An01g06180,An16g07290,An15g01710,An01g04630,An01g10880,
GO:0044282	small molecule catabolic process	3.637e-06	0.000139098	nonTerminalNode	39	101	439	2961	An18g06250,An13g01920,An16g02990,An12g00410,An04g05300,An07g08990,An11g11280,An07g03140,An04g09020,An02g07650,An12g08610,An16g05420,An15g00410,An04g00360,An17g00910,An02g12140,An11g11180,An11g02040,An02g06820,An07g03850,An14g00990,An14g04920,An11g02550,An02g14380,An07g02180,An04g02090,An08g02260,An14g00430,An08g06570,An01g04040,An04g02610,An02g02820,An08g07290,An10g00510,An17g01530,An07g09530,An1…
GO:0006417	regulation of translation	0.000910996	0.0136398	nonTerminalNode	13	25	465	3037	An12g01350,An18g04650,An01g02900,An01g03050,An02g06710,An02g13840,An01g04430,An04g01940,An07g06520,An18g03290,An02g05700,An08g00970,An06g01710,
GO:0051029	rRNA transport	3.14549e-05	0.000850122	nonTerminalNode	8	4	470	3058	An12g01350,An01g13190,An13g01070,An16g04940,An02g09200,An08g08740,An02g12610,An18g03310,
GO:0006418	tRNA aminoacylation for protein translation	0.000595428	0.0102282	terminalNode	11	17	467	3045	An02g14080,An02g04880,An07g06000,An09g05970,An08g00510,An01g08490,An17g01977,An17g02340,An06g01830,An16g09320,An11g02400,
GO:0034637	cellular carbohydrate biosynthetic process	0.00063382	0.0107063	nonTerminalNode	19	46	459	3016	An18g06250,An16g02990,An14g04920,An11g02550,An02g14380,An16g05420,An14g02180,An04g05300,An07g08990,An04g02090,An08g02260,An07g07760,An14g04190,An16g01830,An02g07650,An04g04990,An12g00820,An02g07470,An08g06350,
GO:0044106	cellular amine metabolic process	2.61069e-07	1.51196e-05	nonTerminalNode	68	212	410	2850	An17g02340,An01g14070,An15g01780,An13g01080,An02g14080,An08g00510,An17g01977,An02g06720,An02g00890,An01g06560,An17g00910,An02g07500,An11g11180,An15g02490,An02g06820,An11g09790,An11g09380,An02g12430,An16g04970,An01g14130,An13g00550,An16g09320,An04g03400,An03g03660,An11g06820,An16g02570,An01g13160,An04g02610,An12g07580,An16g05570,An08g07290,An11g02400,An08g01960,An10g00510,An17g01530,An04g04130,An0…
GO:0006913	nucleocytoplasmic transport	6.7035e-07	3.23524e-05	nonTerminalNode	30	59	448	3003	An15g06180,An12g01350,An01g13190,An07g01580,An01g14070,An08g08600,An15g06440,An07g01520,An16g04940,An07g07790,An18g04840,An02g09200,An10g00360,An03g04580,An04g05630,An13g01070,An18g02140,An17g02300,An08g08740,An17g01815,An02g12610,An17g01420,An14g02180,An14g00100,An01g05150,An06g01440,An12g04020,An18g05830,An11g00610,An18g03310,
GO:0006450	regulation of translational fidelity	0.000731053	0.0119504	nonTerminalNode	5	2	473	3060	An07g06520,An04g01940,An08g00970,An02g13840,An12g01350,
GO:0051168	nuclear export	0.000214422	0.00443504	nonTerminalNode	20	45	458	3017	An12g01350,An01g13190,An16g04940,An07g07790,An18g04840,An02g09200,An10g00360,An03g04580,An04g05630,An13g01070,An18g02140,An08g08740,An17g01815,An02g12610,An14g02180,An01g05150,An06g01440,An18g05830,An11g00610,An18g03310,
GO:0006413	translational initiation	0.000187595	0.00392016	terminalNode	12	17	466	3045	An02g11680,An01g04430,An04g02030,An15g06790,An14g01030,An18g04650,An01g03050,An01g06230,An02g06710,An02g06530,An01g02840,An06g01710,
GO:0072353	cellular age-dependent response to reactive oxygen species	0.000328829	0.00634797	nonTerminalNode	4	0	474	3062	An01g12530,An04g04870,An07g03770,An01g13350,
GO:0009199	ribonucleoside triphosphate metabolic process	7.09904e-05	0.0016352	nonTerminalNode	11	12	467	3050	An02g04520,An16g08550,An16g07410,An01g04040,An14g04180,An15g01700,An04g00360,An01g04630,An15g01710,An16g07290,An01g10880,
GO:0005996	monosaccharide metabolic process	5.69087e-06	0.000203041	nonTerminalNode	34	83	444	2979	An18g06250,An16g02990,An14g04920,An11g02550,An02g14380,An04g05300,An01g06970,An07g08990,An07g03140,An04g02090,An08g02260,An08g05790,An02g07650,An12g08610,An04g02670,An08g06570,An16g05420,An15g05450,An09g06270,An01g12550,An14g03820,An02g12140,An03g06550,An07g07760,An14g04190,An16g01830,An04g03200,An11g02040,An04g04990,An12g00820,An02g07470,An08g06350,An07g03850,An09g06020,
GO:0046034	ATP metabolic process	1.4826e-05	0.000435922	nonTerminalNode	9	5	469	3057	An02g04520,An14g04180,An16g08550,An15g01700,An16g07410,An16g07290,An15g01710,An01g04630,An01g10880,
GO:0006007	glucose catabolic process	1.37197e-08	1.98642e-06	nonTerminalNode	17	12	461	3050	An08g06570,An18g06250,An16g02990,An04g02090,An02g12140,An08g02260,An14g04920,An11g02550,An02g14380,An16g05420,An16g01830,An11g02040,An04g05300,An07g08990,An12g08610,An02g07470,An07g03850,
GO:0019538	protein metabolic process	2.8852e-06	0.000114673	nonTerminalNode	109	437	369	2625	An02g14800,An17g02340,An08g04470,An07g06520,An08g10710,An08g00510,An02g06710,An02g13840,An12g04870,An04g04990,An06g01710,An05g00070,An01g03050,An18g05890,An11g09380,An02g09200,An03g01660,An04g07340,An03g03660,An15g01700,An12g04940,An11g02400,An02g01750,An07g02650,An02g07210,An18g05070,An18g04650,An11g02610,An08g06940,An15g06370,An02g13920,An08g01190,An12g04750,An08g05850,An18g05770,An07g07760,An0…
GO:0044281	small molecule metabolic process	3.35137e-09	1.1322e-06	nonTerminalNode	158	631	320	2431	An17g02340,An01g06970,An02g07650,An13g01080,An15g01760,An08g00510,An16g05420,An15g00410,An02g06720,An02g00890,An09g06270,An17g00910,An02g06820,An04g04990,An14g04920,An07g02180,An11g09790,An14g04180,An11g09380,An02g12430,An16g04970,An03g03660,An11g06820,An15g01700,An07g10100,An16g02570,An08g06570,An04g02610,An08g07290,An11g02400,An08g01960,An09g03130,An01g12230,An10g00510,An14g04190,An17g01530,An0…
GO:0072521	purine-containing compound metabolic process	6.81606e-06	0.000221722	nonTerminalNode	21	36	457	3026	An15g01760,An16g07410,An01g04040,An14g04180,An02g00890,An04g00360,An16g07290,An15g01710,An01g04630,An01g13920,An02g04020,An02g09960,An02g04520,An16g08550,An01g08090,An18g01690,An08g02700,An15g01700,An07g10100,An01g10880,An04g02060,
GO:0006164	purine nucleotide biosynthetic process	2.99493e-08	3.04197e-06	nonTerminalNode	15	9	463	3053	An01g13920,An02g04020,An02g09960,An15g01760,An02g04520,An16g08550,An16g07410,An14g04180,An15g01700,An01g04630,An15g01710,An16g07290,An07g10100,An01g10880,An04g02060,
GO:0009066	aspartate family amino acid metabolic process	1.7715e-05	0.00050575	nonTerminalNode	17	26	461	3036	An05g00160,An04g01750,An11g09790,An16g05570,An08g07290,An08g01960,An11g11280,An04g05260,An02g07500,An04g05420,An04g06380,An17g01530,An14g00930,An15g02490,An15g01780,An08g02700,An16g02520,
GO:0044238	primary metabolic process	0.000566888	0.00990588	nonTerminalNode	283	1565	195	1497	An02g14800,An17g02340,An01g06970,An08g04470,An08g00510,An09g06270,An12g00510,An07g02960,An12g04870,An08g04890,An05g00070,An01g03050,An14g04180,An11g09380,An02g12430,An02g09200,An03g01660,An04g07340,An03g03660,An08g06570,An04g02610,An08g07290,An11g02400,An09g03130,An01g12230,An14g04190,An17g01530,An04g04130,An02g01750,An18g06250,An02g07210,An12g00410,An18g04650,An16g07410,An08g01190,An04g01610,An1…
GO:0019320	hexose catabolic process	2.41022e-08	3.04197e-06	nonTerminalNode	18	15	460	3047	An08g06570,An18g06250,An16g02990,An14g04920,An11g02550,An02g14380,An16g05420,An04g05300,An07g08990,An04g02090,An02g12140,An08g02260,An16g01830,An11g02040,An02g07650,An12g08610,An07g03850,An02g07470,
GO:0050657	nucleic acid transport	3.57851e-08	3.04197e-06	nonTerminalNode	21	23	457	3039	An12g01350,An01g13190,An08g08740,An02g12610,An07g01580,An14g02180,An16g04940,An07g07790,An01g05150,An02g09200,An18g04840,An08g07360,An06g01440,An10g00360,An03g04580,An18g05830,An04g05630,An11g00610,An13g01070,An18g02140,An18g03310,
GO:0006753	nucleoside phosphate metabolic process	1.43642e-05	0.000435922	nonTerminalNode	27	60	451	3002	An16g07410,An09g05870,An14g04180,An01g13920,An02g04020,An15g01700,An07g10100,An08g06570,An15g01760,An01g04040,An06g01890,An16g05420,An04g00360,An08g07290,An01g04630,An15g01710,An16g07290,An02g09960,An02g04520,An02g12140,An16g08550,An17g01530,An12g03570,An11g02040,An07g03850,An01g10880,An04g02060,
GO:0015980	energy derivation by oxidation of organic compounds	3.47722e-05	0.000927412	nonTerminalNode	32	84	446	2978	An01g00120,An04g07330,An18g04220,An14g00310,An11g00530,An17g01670,An09g06650,An04g04750,An09g06680,An18g06760,An11g11280,An02g12430,An02g12770,An08g05580,An08g10530,An08g05790,An12g07850,An02g07650,An11g00510,An01g06180,An16g02570,An14g04080,An02g09930,An07g07390,An07g02160,An15g00070,An03g06550,An07g07760,An17g01530,An14g04190,An12g00820,An09g06020,
GO:0006082	organic acid metabolic process	1.00516e-08	1.69788e-06	nonTerminalNode	101	345	377	2717	An13g01920,An04g06210,An17g02340,An01g14070,An07g08990,An03g01140,An15g01780,An13g01080,An02g14080,An08g00510,An17g01977,An16g05420,An15g00410,An02g06720,An02g00890,An01g06560,An17g00910,An02g07500,An11g11180,An15g02490,An02g06820,An14g00990,An01g00120,An08g08920,An14g04920,An11g02550,An07g02180,An11g09790,An11g09380,An02g12430,An16g04970,An01g14130,An13g00550,An16g09320,An04g03400,An03g03660,An1…
GO:0051246	regulation of protein metabolic process	0.0030211	0.0385143	nonTerminalNode	18	50	460	3012	An12g01350,An18g04650,An09g04900,An01g02900,An01g03050,An01g04430,An07g06520,An08g00830,An12g04750,An08g06540,An02g06710,An02g13840,An04g01940,An07g07760,An02g05700,An18g03290,An08g00970,An06g01710,
GO:0042775	mitochondrial ATP synthesis coupled electron transport	0.000763065	0.0120838	terminalNode	6	4	472	3058	An14g04080,An09g06650,An02g12770,An07g07390,An01g06180,An02g09930,
GO:0006066	alcohol metabolic process	0.000468416	0.00840247	nonTerminalNode	44	156	434	2906	An18g06250,An16g02990,An04g05300,An01g06970,An01g14070,An07g08990,An01g03570,An07g03140,An08g05790,An02g07650,An12g08610,An16g05420,An15g05450,An09g06270,An01g12550,An02g12140,An03g06550,An07g07760,An03g02430,An04g03200,An11g02040,An02g06820,An16g03590,An04g04990,An12g00820,An07g03850,An08g06350,An14g04920,An11g02550,An02g14380,An08g07570,An04g02090,An08g02260,An04g02670,An08g06570,An08g07290,An1…
GO:0006091	generation of precursor metabolites and energy	4.54235e-13	9.20735e-10	nonTerminalNode	60	115	418	2947	An18g06250,An16g02990,An16g07410,An04g07330,An11g00530,An04g05300,An09g06650,An09g06680,An07g08990,An11g11280,An02g12770,An08g05580,An08g10530,An08g05790,An02g07650,An11g00510,An12g08610,An16g05420,An03g06550,An07g07760,An12g00820,An09g05950,An01g00120,An14g04920,An11g02550,An02g14380,An18g04220,An14g00310,An04g04750,An17g01670,An14g04180,An18g06760,An02g05470,An02g12430,An04g02090,An08g02260,An1…
GO:0043436	oxoacid metabolic process	8.82946e-09	1.62703e-06	nonTerminalNode	101	344	377	2718	An13g01920,An04g06210,An17g02340,An01g14070,An07g08990,An03g01140,An15g01780,An13g01080,An02g14080,An08g00510,An17g01977,An16g05420,An15g00410,An02g06720,An02g00890,An01g06560,An17g00910,An02g07500,An11g11180,An15g02490,An02g06820,An14g00990,An01g00120,An08g08920,An14g04920,An11g02550,An07g02180,An11g09790,An11g09380,An02g12430,An16g04970,An01g14130,An13g00550,An16g09320,An04g03400,An03g03660,An1…
GO:0017038	protein import	6.15942e-07	3.12129e-05	nonTerminalNode	26	45	452	3017	An02g01750,An15g06180,An07g01580,An01g14070,An08g08600,An15g06440,An07g01520,An07g07790,An15g00190,An08g07360,An04g05630,An07g07880,An18g02140,An01g12210,An17g02300,An02g12610,An17g01420,An08g01650,An16g05090,An14g00100,An12g04940,An12g04020,An03g04790,An08g04070,An18g05830,An11g00610,
GO:0006520	cellular amino acid metabolic process	1.33752e-07	8.75212e-06	nonTerminalNode	67	203	411	2859	An17g02340,An01g14070,An15g01780,An13g01080,An02g14080,An08g00510,An17g01977,An02g06720,An02g00890,An01g06560,An17g00910,An02g07500,An11g11180,An15g02490,An02g06820,An11g09790,An11g09380,An02g12430,An16g04970,An01g14130,An13g00550,An16g09320,An04g03400,An03g03660,An11g06820,An01g13160,An04g02610,An12g07580,An16g05570,An08g07290,An11g02400,An08g01960,An10g00510,An17g01530,An04g04130,An08g06560,An1…
GO:0006090	pyruvate metabolic process	3.60174e-08	3.04197e-06	nonTerminalNode	19	18	459	3044	An18g06250,An16g02990,An04g06210,An14g04920,An11g02550,An02g14380,An07g02180,An16g05420,An04g05300,An07g08990,An08g07290,An04g02090,An08g02260,An10g00510,An07g09530,An01g00100,An16g01830,An02g06820,An02g07470,
GO:0051169	nuclear transport	6.7035e-07	3.23524e-05	nonTerminalNode	30	59	448	3003	An15g06180,An12g01350,An01g13190,An07g01580,An01g14070,An08g08600,An15g06440,An07g01520,An16g04940,An07g07790,An18g04840,An02g09200,An10g00360,An03g04580,An04g05630,An13g01070,An18g02140,An17g02300,An08g08740,An17g01815,An02g12610,An17g01420,An14g02180,An14g00100,An01g05150,An06g01440,An12g04020,An18g05830,An11g00610,An18g03310,
GO:0009145	purine nucleoside triphosphate biosynthetic process	6.01011e-06	0.000203041	nonTerminalNode	9	4	469	3058	An02g04520,An14g04180,An16g08550,An15g01700,An16g07410,An16g07290,An15g01710,An01g04630,An01g10880,
GO:0009205	purine ribonucleoside triphosphate metabolic process	4.21001e-05	0.00108021	nonTerminalNode	11	11	467	3051	An02g04520,An16g08550,An16g07410,An01g04040,An14g04180,An15g01700,An04g00360,An01g04630,An15g01710,An16g07290,An01g10880,
GO:0046164	alcohol catabolic process	1.31578e-07	8.75212e-06	nonTerminalNode	20	23	458	3039	An08g06570,An18g06250,An16g02990,An14g04920,An11g02550,An02g14380,An16g05420,An04g05300,An07g08990,An07g03140,An04g02090,An02g12140,An08g02260,An17g01530,An16g01830,An11g02040,An02g07650,An12g08610,An07g03850,An02g07470,
GO:0030833	regulation of actin filament polymerization	0.00435147	0.0495529	terminalNode	6	7	472	3055	An01g05510,An11g05460,An18g03200,An02g01210,An02g06360,An04g09020,
GO:0034614	cellular response to reactive oxygen species	0.000148621	0.00320484	nonTerminalNode	8	6	470	3056	An01g12530,An09g03130,An01g01550,An01g13350,An01g01830,An04g04870,An08g08920,An07g03770,
GO:0001320	age-dependent response to reactive oxygen species involved in chronological cell aging	0.00244856	0.0322288	terminalNode	3	0	475	3062	An01g12530,An04g04870,An07g03770,
GO:0051186	cofactor metabolic process	0.00115975	0.0169124	nonTerminalNode	33	111	445	2951	An08g06560,An11g00530,An09g06680,An11g11280,An02g12770,An08g05580,An08g10530,An11g09840,An11g00510,An16g05420,An02g12140,An11g11180,An11g02040,An01g04250,An07g03850,An07g02180,An14g00310,An04g04750,An17g01670,An18g06760,An04g02090,An02g12430,An12g07850,An03g03660,An08g06570,An08g07290,An07g02160,An15g00070,An17g01530,An07g09530,An01g00100,An08g02700,An09g03940,
GO:0032268	regulation of cellular protein metabolic process	0.00174544	0.024068	nonTerminalNode	18	47	460	3015	An12g01350,An18g04650,An09g04900,An01g02900,An01g03050,An01g04430,An07g06520,An08g00830,An12g04750,An08g06540,An02g06710,An02g13840,An04g01940,An07g07760,An02g05700,An18g03290,An08g00970,An06g01710,
GO:0022904	respiratory electron transport chain	0.000763065	0.0120838	nonTerminalNode	6	4	472	3058	An14g04080,An09g06650,An02g12770,An07g07390,An01g06180,An02g09930,
GO:0006006	glucose metabolic process	7.73198e-08	6.02797e-06	nonTerminalNode	24	33	454	3029	An08g06570,An18g06250,An16g02990,An14g04920,An11g02550,An02g14380,An16g05420,An04g05300,An07g08990,An04g02090,An02g12140,An03g06550,An08g02260,An08g05790,An07g07760,An14g04190,An16g01830,An02g07650,An11g02040,An12g08610,An12g00820,An07g03850,An02g07470,An09g06020,
GO:0006754	ATP biosynthetic process	6.01011e-06	0.000203041	nonTerminalNode	9	4	469	3058	An02g04520,An14g04180,An16g08550,An15g01700,An16g07410,An16g07290,An15g01710,An01g04630,An01g10880,
GO:0071806	protein transmembrane transport	7.09904e-05	0.0016352	nonTerminalNode	11	12	467	3050	An02g01750,An15g00190,An08g07360,An16g05090,An08g01650,An03g04790,An08g04070,An07g07880,An11g04180,An12g04940,An16g08830,
GO:0009308	amine metabolic process	4.75893e-06	0.000178636	nonTerminalNode	71	248	407	2814	An17g02340,An01g14070,An15g01780,An13g01080,An02g14080,An08g00510,An17g01977,An02g06720,An02g00890,An01g06560,An17g00910,An02g07500,An11g11180,An15g02490,An02g06820,An11g09790,An11g09380,An02g12430,An16g04970,An01g14130,An13g00550,An16g09320,An04g03400,An03g03660,An11g06820,An16g02570,An01g13160,An04g02610,An12g07580,An16g05570,An08g07290,An11g02400,An08g01960,An10g00510,An17g01530,An04g04130,An0…
GO:0009058	biosynthetic process	0.000671712	0.0112526	nonTerminalNode	158	791	320	2271	An15g00750,An17g02340,An08g04470,An01g05780,An07g06520,An02g07650,An13g01080,An15g01760,An08g00510,An16g05420,An02g00890,An02g06710,An02g13840,An12g04870,An08g04890,An02g06820,An04g04990,An06g01710,An14g04920,An07g02180,An01g03050,An14g04180,An01g02320,An11g09380,An02g12430,An16g04970,An02g09200,An11g11300,An03g03660,An15g01700,An07g10100,An16g02570,An01g03560,An08g07290,An11g02400,An10g00510,An1…
GO:0065002	intracellular protein transmembrane transport	7.09904e-05	0.0016352	nonTerminalNode	11	12	467	3050	An02g01750,An15g00190,An08g07360,An16g05090,An08g01650,An03g04790,An08g04070,An07g07880,An11g04180,An12g04940,An16g08830,
GO:0030865	cortical cytoskeleton organization	0.000731053	0.0119504	nonTerminalNode	5	2	473	3060	An02g06360,An06g01750,An03g06960,An12g08380,An13g00290,
GO:0006448	regulation of translational elongation	0.000158517	0.00338225	nonTerminalNode	7	4	471	3058	An07g06520,An12g01350,An02g05700,An04g01940,An02g13840,An08g00970,An01g02900,
GO:0051031	tRNA transport	0.00347011	0.0418685	terminalNode	5	4	473	3058	An07g01580,An01g05150,An04g05630,An18g04840,An08g07360,
GO:0009201	ribonucleoside triphosphate biosynthetic process	1.4826e-05	0.000435922	nonTerminalNode	9	5	469	3057	An02g04520,An14g04180,An16g08550,An15g01700,An16g07410,An16g07290,An15g01710,An01g04630,An01g10880,
GO:0009067	aspartate family amino acid biosynthetic process	0.00448442	0.0496717	terminalNode	7	10	471	3052	An04g05260,An02g07500,An04g05420,An05g00160,An14g00930,An04g01750,An16g05570,
GO:0006553	lysine metabolic process	3.65599e-05	0.000962426	terminalNode	6	1	472	3061	An04g05420,An15g02490,An11g11280,An04g05260,An02g07500,An15g01780,
GO:0008064	regulation of actin polymerization or depolymerization	0.00435147	0.0495529	nonTerminalNode	6	7	472	3055	An01g05510,An11g05460,An18g03200,An02g01210,An02g06360,An04g09020,
GO:0010035	response to inorganic substance	0.000291097	0.0056736	nonTerminalNode	15	28	463	3034	An01g01550,An01g13350,An16g00920,An07g03770,An08g08920,An08g05850,An04g04870,An02g07090,An02g06560,An09g03130,An02g12140,An01g12530,An03g04230,An11g07650,An01g01830,
GO:0070887	cellular response to chemical stimulus	0.00407941	0.048138	nonTerminalNode	21	65	457	2997	An12g00600,An08g08920,An02g14380,An01g02500,An01g02320,An04g04870,An16g06100,An02g07090,An02g06560,An01g12530,An03g03660,An08g10710,An08g00830,An01g13350,An01g01550,An01g05660,An07g03770,An08g07290,An09g03130,An03g04230,An01g01830,
GO:0030866	cortical actin cytoskeleton organization	0.000234987	0.00471602	nonTerminalNode	5	1	473	3061	An02g06360,An06g01750,An03g06960,An12g08380,An13g00290,
GO:0055086	nucleobase, nucleoside and nucleotide metabolic process	0.0012388	0.0178088	nonTerminalNode	35	121	443	2941	An02g02910,An16g07410,An01g13920,An02g04020,An02g14520,An15g01760,An06g01890,An16g05420,An02g00890,An04g00360,An08g07420,An02g12140,An11g02040,An07g03850,An04g02060,An09g05870,An14g04180,An16g04970,An18g01690,An15g01700,An07g10100,An08g06570,An01g04040,An16g07290,An15g01710,An01g04630,An08g07290,An02g09960,An02g04520,An01g08090,An16g08550,An17g01530,An12g03570,An08g02700,An01g10880,
GO:0010608	posttranscriptional regulation of gene expression	0.000859789	0.013203	nonTerminalNode	15	32	463	3030	An12g01350,An18g04650,An01g02900,An01g03050,An12g04940,An02g06710,An02g13840,An01g04430,An04g01940,An07g06520,An18g03290,An02g05700,An04g07050,An08g00970,An06g01710,
GO:0006094	gluconeogenesis	8.12623e-05	0.00185077	terminalNode	12	15	466	3047	An18g06250,An16g02990,An04g02090,An08g02260,An14g04920,An11g02550,An02g14380,An16g05420,An16g01830,An04g05300,An07g08990,An02g07470,
GO:0006606	protein import into nucleus	2.26284e-07	1.34905e-05	terminalNode	16	14	462	3048	An15g06180,An17g02300,An02g12610,An17g01420,An12g04020,An07g01580,An18g05830,An04g05630,An14g00100,An11g00610,An01g14070,An08g08600,An15g06440,An07g01520,An18g02140,An07g07790,
GO:0006099	tricarboxylic acid cycle	1.84188e-09	7.46697e-07	terminalNode	15	6	463	3056	An18g06760,An11g11280,An07g02160,An02g12430,An02g12770,An15g00070,An08g05580,An08g10530,An14g00310,An12g07850,An11g00530,An04g04750,An11g00510,An17g01670,An09g06680,
GO:0006163	purine nucleotide metabolic process	1.82286e-07	1.15467e-05	nonTerminalNode	17	16	461	3046	An15g01760,An16g07410,An01g04040,An14g04180,An04g00360,An01g04630,An15g01710,An16g07290,An02g04020,An01g13920,An02g09960,An02g04520,An16g08550,An15g01700,An07g10100,An01g10880,An04g02060,
GO:0019318	hexose metabolic process	6.07362e-08	4.92449e-06	nonTerminalNode	30	51	448	3011	An18g06250,An16g02990,An14g04920,An11g02550,An02g14380,An04g05300,An07g08990,An04g02090,An08g02260,An08g05790,An02g07650,An12g08610,An04g02670,An08g06570,An16g05420,An01g12550,An14g03820,An02g12140,An03g06550,An07g07760,An14g04190,An04g03200,An16g01830,An11g02040,An04g04990,An12g00820,An07g03850,An02g07470,An08g06350,An09g06020,
GO:0043039	tRNA aminoacylation	0.000844659	0.0130697	nonTerminalNode	11	18	467	3044	An02g14080,An02g04880,An07g06000,An09g05970,An08g00510,An01g08490,An17g01977,An17g02340,An06g01830,An16g09320,An11g02400,
GO:0009152	purine ribonucleotide biosynthetic process	3.08492e-07	1.73698e-05	nonTerminalNode	13	8	465	3054	An02g04020,An15g01760,An02g04520,An16g08550,An16g07410,An14g04180,An15g01700,An07g10100,An01g04630,An15g01710,An16g07290,An01g10880,An04g02060,
GO:0015672	monovalent inorganic cation transport	0.00195095	0.0263638	nonTerminalNode	9	14	469	3048	An02g04520,An16g08550,An16g07410,An14g04180,An15g01700,An01g04630,An15g01710,An16g07290,An01g10880,
GO:0006457	protein folding	5.17113e-07	2.75839e-05	terminalNode	20	26	458	3036	An02g01750,An02g08920,An01g13350,An12g00790,An12g04750,An08g06540,An16g05090,An02g14800,An08g05300,An11g02360,An12g04940,An15g01710,An09g06590,An18g05770,An02g12750,An04g07340,An04g05270,An01g06480,An15g06370,An15g01700,
GO:0006412	translation	4.52746e-12	4.58858e-09	nonTerminalNode	47	78	431	2984	An07g02650,An12g01350,An17g02210,An15g06790,An18g04650,An02g08080,An08g03430,An02g12120,An01g02900,An01g08490,An17g02340,An01g03050,An18g06260,An08g00610,An08g04470,An14g01010,An01g04430,An04g02030,An14g01030,An18g04840,An02g09200,An09g05970,An10g00360,An07g06520,An16g09320,An02g11680,An01g10050,An02g14080,An02g04880,An08g00510,An01g12420,An17g01977,An06g01830,An02g06710,An02g13840,An11g02400,An0…
GO:0009144	purine nucleoside triphosphate metabolic process	4.21001e-05	0.00108021	nonTerminalNode	11	11	467	3051	An02g04520,An16g08550,An16g07410,An01g04040,An14g04180,An15g01700,An04g00360,An01g04630,An15g01710,An16g07290,An01g10880,
GO:0006098	pentose-phosphate shunt	0.00347011	0.0418685	terminalNode	5	4	473	3058	An08g06570,An16g05420,An11g02040,An02g12140,An07g03850,
GO:0006084	acetyl-CoA metabolic process	3.20779e-11	2.1674e-08	nonTerminalNode	18	7	460	3055	An18g06760,An11g11280,An07g02160,An02g12430,An02g12770,An15g00070,An08g05580,An08g10530,An07g02180,An01g00100,An07g09530,An14g00310,An12g07850,An11g00530,An04g04750,An11g00510,An17g01670,An09g06680,
GO:0046364	monosaccharide biosynthetic process	5.80781e-05	0.00143566	nonTerminalNode	14	20	464	3042	An18g06250,An16g02990,An14g04920,An11g02550,An02g14380,An16g05420,An04g05300,An07g08990,An04g02090,An08g02260,An16g01830,An04g04990,An08g06350,An02g07470,
GO:0006403	RNA localization	1.18686e-06	5.22994e-05	nonTerminalNode	21	31	457	3031	An12g01350,An01g13190,An08g08740,An02g12610,An07g01580,An14g02180,An16g04940,An07g07790,An01g05150,An02g09200,An18g04840,An08g07360,An06g01440,An10g00360,An03g04580,An18g05830,An04g05630,An11g00610,An13g01070,An18g02140,An18g03310,
GO:0044283	small molecule biosynthetic process	2.02286e-08	2.73356e-06	nonTerminalNode	73	218	405	2844	An07g08990,An13g01080,An15g01760,An16g05420,An02g00890,An02g07500,An02g06820,An04g04990,An08g06350,An01g00120,An14g04920,An11g02550,An14g04180,An11g09380,An02g12430,An16g04970,An01g14130,An13g00550,An04g03400,An03g03660,An15g01700,An07g10100,An16g02570,An01g13160,An16g05570,An08g07290,An02g09960,An02g04520,An10g00510,An17g01530,An16g01830,An12g03570,An02g07470,An18g06250,An08g06560,An16g02990,An1…
GO:0015985	energy coupled proton transport, down electrochemical gradient	6.01011e-06	0.000203041	nonTerminalNode	9	4	469	3058	An02g04520,An14g04180,An16g08550,An15g01700,An16g07410,An16g07290,An15g01710,An01g04630,An01g10880,
GO:0046356	acetyl-CoA catabolic process	1.84188e-09	7.46697e-07	nonTerminalNode	15	6	463	3056	An18g06760,An11g11280,An07g02160,An02g12430,An02g12770,An15g00070,An08g05580,An08g10530,An14g00310,An12g07850,An11g00530,An04g04750,An11g00510,An17g01670,An09g06680,
GO:0051170	nuclear import	2.26284e-07	1.34905e-05	nonTerminalNode	16	14	462	3048	An15g06180,An17g02300,An02g12610,An17g01420,An12g04020,An07g01580,An18g05830,An04g05630,An14g00100,An11g00610,An01g14070,An08g08600,An15g06440,An07g01520,An18g02140,An07g07790,
GO:0034504	protein localization to nucleus	1.2252e-06	5.28401e-05	nonTerminalNode	16	17	462	3045	An15g06180,An17g02300,An02g12610,An17g01420,An07g01580,An14g00100,An01g14070,An08g08600,An15g06440,An07g01520,An07g07790,An12g04020,An18g05830,An04g05630,An11g00610,An18g02140,
GO:0051187	cofactor catabolic process	6.12867e-09	1.45846e-06	nonTerminalNode	16	9	462	3053	An18g06760,An11g11280,An07g02160,An02g12430,An02g12770,An15g00070,An08g05580,An11g11180,An08g10530,An14g00310,An12g07850,An11g00530,An04g04750,An11g00510,An17g01670,An09g06680,
GO:0032787	monocarboxylic acid metabolic process	0.00147975	0.0205443	nonTerminalNode	38	137	440	2925	An18g06250,An13g01920,An16g02990,An04g06210,An04g05300,An07g08990,An04g09020,An15g01780,An01g01550,An16g05420,An15g00410,An12g04020,An02g06820,An01g00120,An14g00990,An08g08920,An14g04920,An11g02550,An07g02180,An02g14380,An02g02960,An04g02090,An08g02260,An16g07110,An01g00050,An14g00430,An02g02820,An08g07290,An01g05150,An09g03130,An10g00510,An07g09530,An01g00100,An16g01830,An15g01860,An01g01830,An1…
GO:0030150	protein import into mitochondrial matrix	0.000148621	0.00320484	terminalNode	8	6	470	3056	An02g01750,An03g04790,An08g04070,An07g07880,An15g00190,An08g07360,An16g05090,An08g01650,
GO:0006013	mannose metabolic process	0.000344349	0.00652333	terminalNode	6	3	472	3059	An02g14380,An04g03200,An12g08610,An04g04990,An01g12550,An08g06350,
GO:0008652	cellular amino acid biosynthetic process	0.00135252	0.0189073	nonTerminalNode	28	89	450	2973	An08g06560,An11g09380,An17g02330,An04g02090,An02g12430,An04g05420,An16g04970,An01g14130,An02g02170,An13g00550,An04g03400,An03g03660,An02g06150,An01g13160,An13g01080,An04g01610,An05g00160,An04g01750,An04g00990,An02g00890,An16g05570,An04g05260,An02g07500,An04g06380,An14g03280,An14g00930,An08g02700,An09g03940,
GO:0019319	hexose biosynthetic process	6.19758e-06	0.000205943	nonTerminalNode	14	15	464	3047	An18g06250,An16g02990,An04g02090,An08g02260,An14g04920,An11g02550,An02g14380,An16g05420,An16g01830,An04g05300,An07g08990,An04g04990,An02g07470,An08g06350,
GO:0034404	nucleobase, nucleoside and nucleotide biosynthetic process	1.5054e-05	0.000435922	nonTerminalNode	22	42	456	3020	An15g01760,An02g02910,An16g07410,An09g05870,An14g04180,An02g00890,An16g07290,An01g04630,An15g01710,An01g13920,An02g04020,An02g09960,An08g07420,An02g04520,An16g08550,An18g01690,An12g03570,An08g02700,An15g01700,An07g10100,An01g10880,An04g02060,
GO:0045903	positive regulation of translational fidelity	0.00244856	0.0322288	terminalNode	3	0	475	3062	An04g01940,An02g13840,An12g01350,
GO:0045333	cellular respiration	3.33307e-08	3.04197e-06	nonTerminalNode	24	31	454	3031	An16g02570,An14g04080,An01g00120,An02g09930,An04g07330,An18g04220,An14g00310,An11g00530,An17g01670,An09g06650,An04g04750,An09g06680,An07g07390,An18g06760,An11g11280,An07g02160,An02g12430,An15g00070,An02g12770,An08g05580,An08g10530,An12g07850,An11g00510,An01g06180,
GO:0006800	oxygen and reactive oxygen species metabolic process	0.000336404	0.00643293	terminalNode	7	5	471	3057	An09g03130,An04g05300,An01g01550,An01g01830,An04g04870,An08g08920,An07g03770,

## Sheet: T5
GO term	Biological process	p-value	FDR	node type	sP	rP	sN	rN	genes enriched
GO:0044237	cellular metabolic process	1.37397e-11	1.83462e-09	nonTerminalNode	372	1623	164	1381	An02g07250,An02g14800,An15g06260,An17g02340,An15g00610,An01g06970,An02g14360,An08g04470,An02g04220,An02g14340,An08g00510,An18g05980,An16g07400,An12g00510,An07g02960,An12g04870,An08g10060,An04g02550,An14g00310,An04g08330,An01g03050,An14g04180,An11g09380,An18g06760,An02g12430,An02g09200,An04g07340,An11g02620,An16g02570,An08g06570,An04g02610,An08g07290,An11g02400,An07g02160,An09g03130,An02g05460,An0…
GO:0009206	purine ribonucleoside triphosphate biosynthetic process	1.58788e-05	0.000309484	nonTerminalNode	9	4	527	3000	An02g04520,An14g04180,An16g08550,An15g01700,An16g07410,An16g07290,An15g01710,An01g04630,An01g10880,
GO:0006537	glutamate biosynthetic process	0.00345476	0.0315442	terminalNode	3	0	533	3004	An04g00990,An11g06110,An02g12430,
GO:0046483	heterocycle metabolic process	1.05553e-08	5.78259e-07	nonTerminalNode	61	139	475	2865	An17g01330,An16g07410,An02g02910,An15g00610,An01g13920,An02g04020,An11g00470,An12g00320,An02g02170,An02g07650,An18g02230,An15g06740,An13g01080,An01g12570,An04g02800,An16g05420,An18g02970,An02g00890,An04g00360,An16g07400,An08g07420,An02g12140,An03g04280,An11g02040,An08g04240,An02g06820,An01g04250,An11g06140,An07g03850,An04g02060,An01g05040,An11g10150,An02g09240,An04g08330,An14g04180,An03g01310,An1…
GO:0009141	nucleoside triphosphate metabolic process	2.30656e-06	5.91823e-05	nonTerminalNode	15	13	521	2991	An02g04520,An16g08550,An01g05040,An16g07410,An01g04040,An08g06130,An09g05870,An14g04180,An15g01700,An04g00360,An16g07290,An15g01710,An01g04630,An01g10880,An03g01310,
GO:0006122	mitochondrial electron transport, ubiquinol to cytochrome c	0.00228973	0.0226028	terminalNode	4	1	532	3003	An01g06180,An14g04080,An09g06650,An04g01200,
GO:0055114	oxidation-reduction process	2.58046e-06	6.45751e-05	nonTerminalNode	42	96	494	2908	An02g04330,An04g07330,An11g00530,An09g06650,An09g06680,An11g00470,An11g11280,An02g12770,An08g05580,An08g10530,An02g07650,An11g00510,An15g06740,An16g05420,An04g01200,An02g12140,An07g07760,An11g02040,An08g04240,An12g00820,An07g03850,An01g00120,An18g04220,An14g00310,An04g04750,An17g01670,An18g06760,An02g12430,An01g04120,An12g07850,An01g06180,An14g00430,An16g02570,An08g06570,An14g04080,An02g09930,An0…
GO:0006407	rRNA export from nucleus	2.90834e-07	9.35748e-06	terminalNode	10	2	526	3002	An18g04180,An12g01350,An01g13190,An13g01070,An16g04940,An02g09200,An06g01870,An08g08740,An02g12610,An18g03310,
GO:0042773	ATP synthesis coupled electron transport	0.000139081	0.00207292	nonTerminalNode	7	3	529	3001	An14g04080,An09g06650,An02g12770,An07g07390,An01g06180,An02g09930,An04g01200,
GO:0009064	glutamine family amino acid metabolic process	2.88624e-05	0.000527064	nonTerminalNode	18	26	518	2978	An02g14590,An08g06560,An02g07250,An15g02340,An12g00410,An11g06110,An04g02610,An04g02800,An04g00990,An12g07580,An17g00910,An01g06560,An08g07420,An02g12430,An16g04970,An01g08800,An04g04130,An11g06140,
GO:0044249	cellular biosynthetic process	8.12142e-11	8.66427e-09	nonTerminalNode	203	726	333	2278	An15g00750,An15g06260,An17g02340,An15g00610,An08g04470,An01g05780,An08g02210,An07g06520,An02g07650,An13g01080,An01g08410,An04g00430,An11g06110,An08g00510,An18g05980,An16g05420,An16g05260,An02g00890,An02g06710,An02g13840,An16g07400,An12g04870,An02g14750,An08g10060,An02g06820,An04g04990,An04g02550,An06g01710,An11g04360,An14g04920,An07g02180,An04g08330,An01g03050,An14g04180,An02g03640,An11g09380,An0…
GO:0019752	carboxylic acid metabolic process	7.57682e-14	1.70647e-11	nonTerminalNode	124	321	412	2683	An11g09510,An02g07250,An04g06210,An15g06260,An17g02340,An15g00610,An01g09830,An01g14070,An07g08990,An13g01080,An02g14080,An01g08410,An04g00430,An11g06110,An08g00510,An17g01977,An16g05420,An15g00410,An02g00890,An16g07400,An01g06560,An17g00910,An02g07500,An11g11180,An08g02990,An15g02490,An02g06820,An11g06140,An01g00120,An08g08920,An14g04920,An07g02180,An14g07200,An11g09790,An02g02010,An11g09380,An0…
GO:0006086	acetyl-CoA biosynthetic process from pyruvate	0.00345476	0.0315442	terminalNode	3	0	533	3004	An07g09530,An01g00100,An07g02180,
GO:0022613	ribonucleoprotein complex biogenesis	6.16342e-13	1.04111e-10	nonTerminalNode	74	144	462	2860	An04g02000,An12g04670,An12g01350,An01g13190,An12g00410,An02g06050,An15g00750,An01g06040,An02g09260,An07g02690,An16g04940,An02g14360,An16g03090,An07g06760,An18g06260,An01g05780,An08g02210,An02g06130,An02g04220,An07g08850,An01g03160,An13g01070,An08g02520,An01g04240,An18g02230,An14g04940,An02g14340,An02g03950,An17g01815,An17g02240,An04g05850,An08g05730,An11g10740,An17g00240,An02g13840,An12g00510,An0…
GO:0009082	branched chain family amino acid biosynthetic process	0.000870902	0.0102042	terminalNode	9	10	527	2994	An01g13160,An04g01610,An04g00430,An16g04170,An14g03280,An01g14130,An04g02580,An02g06150,An09g03940,
GO:0000462	maturation of SSU-rRNA from tricistronic rRNA transcript (SSU-rRNA, 5.8S rRNA, LSU-rRNA)	0.000219851	0.00305231	terminalNode	21	42	515	2962	An02g06050,An08g08740,An08g09160,An04g05850,An02g09260,An02g14360,An07g06760,An02g13840,An17g02390,An18g06260,An12g00510,An02g06130,An07g02960,An02g09200,An07g08850,An18g03120,An01g03160,An15g06390,An16g08220,An08g00970,An02g14340,
GO:0018130	heterocycle biosynthetic process	3.75659e-05	0.000645306	nonTerminalNode	37	91	499	2913	An02g02910,An16g07410,An15g00610,An01g13920,An02g04020,An12g00320,An02g02170,An13g01080,An01g12570,An18g02970,An16g07400,An08g07420,An03g04280,An02g06820,An01g04250,An04g02060,An11g10150,An04g08330,An14g04180,An03g01310,An18g01690,An18g06810,An14g00280,An15g01700,An07g10100,An16g02570,An08g06080,An16g07290,An15g01710,An01g04630,An08g07290,An02g09960,An02g04520,An16g08550,An12g03570,An08g02700,An0…
GO:0006626	protein targeting to mitochondrion	0.000562424	0.00708095	nonTerminalNode	12	17	524	2987	An02g01750,An01g12210,An15g00190,An08g07360,An13g00670,An16g05090,An08g01650,An03g04790,An08g04070,An02g01360,An07g07880,An12g04940,
GO:0009117	nucleotide metabolic process	2.01432e-11	2.26835e-09	nonTerminalNode	39	48	497	2956	An17g01330,An01g05040,An16g07410,An11g10150,An09g05870,An14g04180,An03g01310,An01g13920,An02g04020,An11g00470,An12g00320,An14g00280,An04g01080,An15g01700,An07g10100,An15g06740,An08g06570,An01g04040,An06g01890,An08g06130,An16g05420,An14g06870,An04g00360,An08g07290,An01g04630,An15g01710,An16g07290,An02g09960,An02g04520,An02g12140,An16g08550,An09g04520,An17g01530,An12g03570,An11g02040,An08g04240,An0…
GO:0072522	purine-containing compound biosynthetic process	3.60061e-10	3.17323e-08	nonTerminalNode	19	9	517	2995	An01g13920,An02g04020,An02g09960,An02g04520,An16g08550,An18g01690,An16g07410,An12g00320,An11g10150,An14g00280,An14g04180,An08g02700,An15g01700,An07g10100,An01g04630,An15g01710,An16g07290,An01g10880,An04g02060,
GO:0006446	regulation of translational initiation	0.000167128	0.00240667	terminalNode	8	5	528	2999	An01g04430,An01g03050,An12g04670,An08g00980,An18g04650,An02g06710,An02g09370,An06g01710,
GO:0009150	purine ribonucleotide metabolic process	1.59238e-07	5.47077e-06	nonTerminalNode	17	13	519	2991	An02g04020,An02g04520,An16g08550,An16g07410,An01g04040,An11g10150,An08g06130,An14g00280,An14g04180,An15g01700,An04g00360,An01g04630,An15g01710,An16g07290,An07g10100,An01g10880,An04g02060,
GO:0050658	RNA transport	1.41899e-06	3.94013e-05	nonTerminalNode	20	24	516	2980	An12g01350,An01g13190,An08g08740,An02g12610,An07g01580,An07g03150,An16g04940,An01g05150,An18g04180,An02g09200,An18g04840,An08g07360,An06g01440,An10g00360,An18g05830,An18g05190,An13g01070,An18g02140,An06g01870,An18g03310,
GO:0008152	metabolic process	1.89763e-06	4.99545e-05	nonTerminalNode	378	1803	158	1201	An02g07250,An14g01590,An17g02340,An15g00610,An02g14360,An02g14340,An18g05980,An12g00510,An07g02960,An12g04870,An08g10060,An04g02550,An14g00310,An14g04180,An02g09200,An04g07340,An11g02620,An04g02610,An11g02400,An02g05460,An01g12230,An17g01530,An02g07210,An18g04650,An16g07410,An14g03630,An11g00530,An04g01340,An11g00470,An08g02520,An15g06740,An11g10740,An18g05770,An02g05700,An04g04750,An14g01030,An1…
GO:0015986	ATP synthesis coupled proton transport	1.58788e-05	0.000309484	terminalNode	9	4	527	3000	An02g04520,An14g04180,An16g08550,An15g01700,An16g07410,An16g07290,An15g01710,An01g04630,An01g10880,
GO:0006414	translational elongation	2.34301e-10	2.22996e-08	nonTerminalNode	13	1	523	3003	An08g10140,An07g06520,An07g02650,An14g01560,An12g01350,An02g05700,An18g04840,An02g06710,An04g01940,An08g00970,An02g13840,An05g00530,An01g02900,
GO:0009260	ribonucleotide biosynthetic process	3.35572e-08	1.44724e-06	nonTerminalNode	16	9	520	2995	An02g04020,An02g04520,An16g08550,An16g07410,An11g10150,An14g00280,An12g03570,An14g04180,An15g01700,An07g10100,An15g01710,An01g04630,An16g07290,An03g01310,An01g10880,An04g02060,
GO:0046365	monosaccharide catabolic process	5.03274e-09	3.29076e-07	nonTerminalNode	21	16	515	2988	An08g06570,An18g06250,An16g02990,An14g04920,An02g14380,An08g06080,An16g05420,An04g05300,An07g08990,An03g04560,An11g00470,An04g02090,An02g12140,An08g02260,An16g01830,An11g02040,An02g07650,An08g04240,An12g08610,An07g03850,An02g07470,
GO:0007005	mitochondrion organization	0.00285589	0.0275436	nonTerminalNode	29	86	507	2918	An02g01750,An03g03900,An07g10010,An01g08490,An08g04470,An09g06670,An03g06950,An15g00190,An08g10530,An08g07360,An07g07880,An01g12210,An12g04750,An08g06540,An08g01650,An16g05090,An17g01977,An12g04940,An04g01200,An16g08550,An04g02460,An13g00670,An03g04790,An08g04070,An02g01360,An04g02550,An02g06530,An01g10880,An09g03940,
GO:0009165	nucleotide biosynthetic process	6.33034e-07	1.85965e-05	nonTerminalNode	23	30	513	2974	An17g01330,An16g07410,An11g10150,An09g05870,An14g04180,An14g06870,An16g07290,An01g04630,An15g01710,An03g01310,An01g13920,An02g04020,An02g09960,An02g04520,An16g08550,An12g00320,An14g00280,An12g03570,An04g01080,An15g01700,An07g10100,An01g10880,An04g02060,
GO:0015992	proton transport	0.000165353	0.00240667	nonTerminalNode	9	7	527	2997	An02g04520,An16g08550,An16g07410,An14g04180,An15g01700,An01g04630,An15g01710,An16g07290,An01g10880,
GO:0009060	aerobic respiration	3.27832e-08	1.44724e-06	nonTerminalNode	24	26	512	2978	An16g02570,An02g04330,An14g04080,An01g00120,An04g07330,An18g04220,An14g00310,An11g00530,An17g01670,An09g06650,An04g04750,An09g06680,An07g07390,An04g01200,An18g06760,An11g11280,An07g02160,An15g00070,An02g12770,An02g12430,An08g05580,An08g10530,An12g07850,An11g00510,
GO:0009109	coenzyme catabolic process	3.35572e-08	1.44724e-06	nonTerminalNode	16	9	520	2995	An18g06760,An11g11280,An07g02160,An02g12430,An02g12770,An15g00070,An08g05580,An11g11180,An08g10530,An14g00310,An12g07850,An11g00530,An04g04750,An11g00510,An17g01670,An09g06680,
GO:0010467	gene expression	5.782e-05	0.000945171	nonTerminalNode	131	515	405	2489	An02g06050,An15g00750,An15g06260,An17g02340,An04g03910,An02g14360,An16g03090,An01g05780,An08g04470,An08g02210,An02g06130,An02g04220,An07g06520,An01g03160,An02g14340,An08g00510,An16g05260,An02g06710,An02g13840,An12g00510,An07g02960,An12g04870,An02g14750,An18g03120,An08g10060,An04g02550,An06g01710,An11g04360,An01g03050,An02g09200,An11g11300,An01g03560,An12g04940,An08g07290,An11g02400,An02g05460,An0…
GO:0015931	nucleobase, nucleoside, nucleotide and nucleic acid transport	2.97566e-05	0.000538541	nonTerminalNode	22	38	514	2966	An12g01350,An01g13190,An07g10010,An08g08740,An02g12610,An07g01580,An18g04220,An07g03150,An16g04940,An01g05150,An18g04180,An02g09200,An18g04840,An08g07360,An06g01440,An10g00360,An18g05830,An18g05190,An13g01070,An18g02140,An06g01870,An18g03310,
GO:0001300	chronological cell aging	0.00577538	0.0489856	terminalNode	7	9	529	2995	An07g02160,An04g04970,An03g06950,An07g03770,An15g00560,An08g04240,An04g04870,
GO:0006732	coenzyme metabolic process	4.18122e-07	1.28414e-05	nonTerminalNode	37	71	499	2933	An08g06560,An04g05620,An07g02180,An14g00310,An11g00530,An17g01670,An04g04750,An01g09830,An09g06680,An18g06760,An11g11280,An11g00470,An02g12430,An02g12770,An04g02090,An08g05580,An08g10530,An12g07850,An11g00510,An15g06740,An08g06570,An16g05420,An08g07290,An16g07400,An07g02160,An15g00070,An02g12140,An09g04520,An11g11180,An17g01530,An01g00100,An07g09530,An11g02040,An08g02700,An08g04240,An09g03940,An0…
GO:0042455	ribonucleoside biosynthetic process	0.00345476	0.0315442	terminalNode	3	0	533	3004	An18g01690,An04g08330,An08g02700,
GO:0043038	amino acid activation	7.10474e-06	0.000154853	nonTerminalNode	15	15	521	2989	An02g14080,An02g04880,An07g06000,An08g06770,An09g05970,An08g00510,An03g01280,An01g08490,An17g01977,An17g02340,An15g06260,An06g01830,An16g09320,An02g02010,An11g02400,
GO:0007568	aging	0.00500144	0.0431401	nonTerminalNode	14	31	522	2973	An04g05620,An01g13350,An12g04750,An08g06540,An08g08920,An15g00560,An07g03770,An02g14380,An14g07200,An04g04870,An07g02160,An04g04970,An03g06950,An08g04240,
GO:0009987	cellular process	2.91207e-08	1.40542e-06	nonTerminalNode	460	2267	76	737	An02g07250,An18g05590,An17g02340,An15g00610,An02g14360,An02g14340,An18g05980,An17g00240,An12g00510,An07g02960,An12g04870,An08g10060,An04g02550,An02g07530,An14g00310,An14g04180,An02g09200,An04g07340,An11g02620,An04g02610,An11g02400,An02g05460,An01g12230,An17g01530,An02g07210,An18g04650,An16g07410,An14g03630,An11g00530,An04g01340,An16g08010,An11g00470,An08g02520,An15g06740,An11g10740,An06g01440,An1…
GO:0009112	nucleobase metabolic process	0.000329781	0.00436907	nonTerminalNode	11	13	525	2991	An08g07420,An17g01330,An01g08090,An02g02910,An12g00320,An14g00280,An12g03570,An04g08330,An02g00890,An03g01310,An16g07400,
GO:0072655	establishment of protein localization in mitochondrion	0.00114429	0.0130308	nonTerminalNode	12	19	524	2985	An02g01750,An01g12210,An15g00190,An08g07360,An13g00670,An16g05090,An08g01650,An03g04790,An08g04070,An02g01360,An07g07880,An12g04940,
GO:0030490	maturation of SSU-rRNA	0.00020016	0.00281753	nonTerminalNode	22	45	514	2959	An02g06050,An08g09160,An02g09260,An02g14360,An07g06760,An17g02390,An18g06260,An02g06130,An02g09200,An07g08850,An01g03160,An15g06390,An02g14340,An08g08740,An04g05850,An02g13840,An12g00510,An07g02960,An01g02880,An18g03120,An16g08220,An08g00970,
GO:0009259	ribonucleotide metabolic process	3.93583e-08	1.66207e-06	nonTerminalNode	19	15	517	2989	An16g07410,An01g04040,An08g06130,An11g10150,An14g04180,An04g00360,An15g01710,An01g04630,An16g07290,An03g01310,An02g04020,An02g04520,An16g08550,An14g00280,An12g03570,An15g01700,An07g10100,An01g10880,An04g02060,
GO:0009070	serine family amino acid biosynthetic process	0.00579998	0.0489856	terminalNode	5	4	531	3000	An16g08720,An05g00410,An17g02330,An02g00890,An05g00160,
GO:0046165	alcohol biosynthetic process	3.04996e-05	0.000545692	nonTerminalNode	21	35	515	2969	An18g06250,An16g02990,An14g04920,An02g06320,An12g00480,An02g09240,An02g14380,An08g06080,An16g05420,An04g05300,An07g08990,An01g03570,An04g02090,An02g10350,An08g02260,An10g00510,An17g01530,An16g01830,An02g06820,An04g04990,An02g07470,
GO:0006740	NADPH regeneration	7.40518e-05	0.00119129	nonTerminalNode	8	4	528	3000	An08g06570,An16g05420,An11g00470,An11g02040,An02g12140,An08g07290,An07g03850,An15g06740,
GO:0009142	nucleoside triphosphate biosynthetic process	1.84583e-06	4.98866e-05	nonTerminalNode	11	5	525	2999	An09g05870,An02g04520,An14g04180,An16g08550,An15g01700,An16g07410,An16g07290,An15g01710,An01g04630,An03g01310,An01g10880,
GO:0006818	hydrogen transport	0.000165353	0.00240667	nonTerminalNode	9	7	527	2997	An02g04520,An16g08550,An16g07410,An14g04180,An15g01700,An01g04630,An15g01710,An16g07290,An01g10880,
GO:0044271	cellular nitrogen compound biosynthetic process	7.51932e-14	1.70647e-11	nonTerminalNode	76	143	460	2861	An08g06560,An17g01330,An02g02910,An16g07410,An15g00610,An04g01340,An01g13920,An02g04020,An17g02330,An12g00320,An02g02170,An05g00410,An04g01080,An13g01080,An01g08410,An04g01610,An04g00430,An11g06110,An16g04170,An01g12570,An04g01750,An08g06810,An14g06870,An18g02970,An02g00890,An16g07400,An02g07500,An08g07420,An14g03280,An03g04280,An02g06820,An01g04250,An04g02060,An04g02580,An11g10150,An16g08720,An0…
GO:0009309	amine biosynthetic process	1.48338e-07	5.18417e-06	nonTerminalNode	40	77	496	2927	An08g06560,An04g02580,An15g00610,An16g08720,An04g01340,An11g09380,An17g02330,An04g02090,An02g12430,An04g05420,An16g04970,An01g08800,An01g14130,An08g06800,An02g02170,An13g00550,An05g00410,An02g06150,An11g02620,An01g13160,An13g01080,An01g08410,An04g01610,An04g00430,An11g06110,An16g04170,An01g12570,An05g00160,An04g01750,An04g00990,An08g06080,An08g06810,An02g00890,An04g05260,An02g07500,An14g06010,An0…
GO:0006096	glycolysis	5.3442e-07	1.59304e-05	terminalNode	13	7	523	2997	An18g06250,An16g02990,An04g02090,An08g02260,An14g04920,An08g06080,An02g14380,An16g05420,An16g01830,An04g05300,An12g08610,An07g08990,An02g07470,
GO:0042180	cellular ketone metabolic process	3.88251e-13	7.15442e-11	nonTerminalNode	124	330	412	2674	An11g09510,An02g07250,An04g06210,An15g06260,An17g02340,An15g00610,An01g09830,An01g14070,An07g08990,An13g01080,An02g14080,An01g08410,An04g00430,An11g06110,An08g00510,An17g01977,An16g05420,An15g00410,An02g00890,An16g07400,An01g06560,An17g00910,An02g07500,An11g11180,An08g02990,An15g02490,An02g06820,An11g06140,An01g00120,An08g08920,An14g04920,An07g02180,An14g07200,An11g09790,An02g02010,An11g09380,An0…
GO:0006555	methionine metabolic process	0.00137394	0.0151358	terminalNode	9	11	527	2993	An01g08410,An11g06110,An05g00160,An08g02990,An04g01750,An16g08720,An11g09790,An08g02700,An08g01960,
GO:0042254	ribosome biogenesis	2.23567e-14	9.06342e-12	nonTerminalNode	73	129	463	2875	An04g02000,An12g04670,An12g01350,An01g13190,An02g06050,An15g00750,An01g06040,An02g09260,An07g02690,An16g04940,An02g14360,An16g03090,An07g06760,An18g06260,An01g05780,An08g02210,An02g06130,An02g04220,An07g08850,An01g03160,An13g01070,An08g02520,An01g04240,An18g02230,An14g04940,An02g14340,An02g03950,An17g01815,An17g02240,An04g05850,An08g05730,An11g10740,An17g00240,An02g13840,An12g00510,An07g02960,An1…
GO:0022900	electron transport chain	0.000139081	0.00207292	nonTerminalNode	7	3	529	3001	An14g04080,An09g06650,An02g12770,An07g07390,An01g06180,An02g09930,An04g01200,
GO:0044267	cellular protein metabolic process	2.46602e-06	6.24828e-05	nonTerminalNode	115	404	421	2600	An02g14800,An15g06260,An17g02340,An08g04470,An08g02210,An07g06520,An08g10710,An08g00510,An16g05260,An02g06710,An02g13840,An12g04870,An02g14750,An04g04990,An04g02550,An06g01710,An01g03050,An11g09380,An02g09200,An04g07340,An15g01700,An12g04940,An11g02400,An02g01750,An07g02650,An02g07210,An18g05070,An18g04650,An08g06940,An12g04750,An18g05770,An07g07760,An02g05700,An01g06480,An01g08490,An17g01360,An1…
GO:0051236	establishment of RNA localization	1.41899e-06	3.94013e-05	nonTerminalNode	20	24	516	2980	An12g01350,An01g13190,An08g08740,An02g12610,An07g01580,An07g03150,An16g04940,An01g05150,An18g04180,An02g09200,An18g04840,An08g07360,An06g01440,An10g00360,An18g05830,An18g05190,An13g01070,An18g02140,An06g01870,An18g03310,
GO:0006405	RNA export from nucleus	1.33564e-05	0.00027626	nonTerminalNode	18	24	518	2980	An12g01350,An01g13190,An08g08740,An02g12610,An07g03150,An16g04940,An01g05150,An18g04180,An02g09200,An18g04840,An06g01440,An10g00360,An18g05830,An18g05190,An13g01070,An18g02140,An06g01870,An18g03310,
GO:0034654	nucleobase, nucleoside, nucleotide and nucleic acid biosynthetic process	1.22144e-09	8.84237e-08	nonTerminalNode	30	34	506	2970	An17g01330,An02g02910,An16g07410,An11g10150,An09g05870,An04g08330,An14g04180,An14g06870,An02g00890,An16g07290,An01g04630,An15g01710,An03g01310,An16g07400,An01g13920,An02g04020,An02g09960,An08g07420,An02g04520,An16g08550,An18g01690,An12g00320,An14g00280,An04g01080,An12g03570,An08g02700,An15g01700,An07g10100,An01g10880,An04g02060,
GO:0016054	organic acid catabolic process	0.00280842	0.0272376	nonTerminalNode	21	54	515	2950	An04g05620,An12g00410,An04g02580,An07g02180,An11g11280,An04g05720,An04g09020,An14g00430,An11g02620,An04g00430,An04g02610,An02g02820,An15g00410,An08g07290,An17g00910,An11g11180,An10g00510,An17g01530,An07g09530,An02g06820,An11g06140,
GO:0034621	cellular macromolecular complex subunit organization	0.00183524	0.0191754	nonTerminalNode	54	191	482	2813	An18g05070,An12g04670,An12g00410,An17g02210,An01g02900,An01g06040,An01g14070,An07g01520,An02g06130,An14g04160,An02g04220,An10g00360,An04g09020,An01g05650,An01g05510,An07g08850,An18g05190,An14g03710,An01g04240,An08g10710,An14g04940,An02g03950,An17g02240,An15g03420,An16g01570,An17g01977,An08g05730,An04g00360,An04g01200,An12g04870,An02g14750,An07g07760,An18g03120,An12g04720,An04g02120,An08g03430,An0…
GO:0006119	oxidative phosphorylation	5.4262e-09	3.43716e-07	nonTerminalNode	16	7	520	2997	An14g04080,An02g04520,An02g12770,An16g08550,An16g07410,An02g09930,An09g06650,An14g04180,An07g07390,An15g01700,An01g06180,An16g07290,An15g01710,An01g04630,An01g10880,An04g01200,
GO:0044282	small molecule catabolic process	6.60007e-08	2.53972e-06	nonTerminalNode	46	94	490	2910	An18g06250,An16g02990,An12g00410,An04g05300,An07g08990,An11g11280,An11g00470,An04g09020,An02g07650,An12g08610,An04g00430,An16g05420,An15g00410,An04g00360,An17g00910,An02g12140,An11g11180,An11g02040,An08g04240,An02g06820,An11g06140,An07g03850,An04g05620,An01g05040,An14g04920,An04g02580,An02g14380,An07g02180,An04g02090,An04g05720,An08g02260,An14g00430,An11g02620,An08g06570,An01g04040,An04g02610,An0…
GO:0006417	regulation of translation	4.11818e-07	1.28414e-05	nonTerminalNode	19	19	517	2985	An08g10140,An12g01350,An12g04670,An18g04650,An01g02900,An01g03050,An02g06710,An02g13840,An01g04430,An08g00980,An04g01940,An02g09370,An07g06520,An14g01560,An18g03290,An02g05700,An08g00970,An05g00530,An06g01710,
GO:0051029	rRNA transport	2.90834e-07	9.35748e-06	nonTerminalNode	10	2	526	3002	An18g04180,An12g01350,An01g13190,An13g01070,An16g04940,An02g09200,An06g01870,An08g08740,An02g12610,An18g03310,
GO:0000097	sulfur amino acid biosynthetic process	0.0047927	0.0415162	terminalNode	6	6	530	2998	An04g01750,An16g08720,An01g08410,An08g02700,An11g06110,An05g00160,
GO:0065003	macromolecular complex assembly	0.000844565	0.00995309	nonTerminalNode	48	157	488	2847	An02g04330,An18g05070,An12g04670,An12g00410,An01g06040,An01g14070,An07g01520,An02g06130,An03g06950,An02g04220,An04g09020,An01g05650,An01g05510,An07g08850,An14g03710,An01g04240,An08g10710,An14g04940,An02g03950,An17g02240,An16g01570,An08g05730,An04g01200,An12g04870,An02g14750,An07g07760,An12g04720,An04g02120,An08g03430,An09g04900,An07g06600,An09g06790,An04g03270,An09g06590,An02g09200,An08g07360,An1…
GO:0006418	tRNA aminoacylation for protein translation	2.30656e-06	5.91823e-05	terminalNode	15	13	521	2991	An02g14080,An02g04880,An07g06000,An08g06770,An09g05970,An08g00510,An03g01280,An01g08490,An17g01977,An17g02340,An15g06260,An06g01830,An16g09320,An02g02010,An11g02400,
GO:0034637	cellular carbohydrate biosynthetic process	0.000120846	0.00188427	nonTerminalNode	22	43	514	2961	An18g06250,An16g02990,An18g05980,An14g04920,An12g00480,An02g09240,An02g14380,An08g06080,An16g05420,An04g05300,An18g05170,An07g08990,An18g06820,An04g02090,An08g02260,An07g07760,An02g08660,An16g01830,An02g07650,An04g04990,An12g00820,An02g07470,
GO:0044106	cellular amine metabolic process	5.43129e-14	1.70647e-11	nonTerminalNode	90	190	446	2814	An11g09510,An02g07250,An15g06260,An17g02340,An15g00610,An01g09830,An01g14070,An13g01080,An02g14080,An01g08410,An04g00430,An11g06110,An08g00510,An17g01977,An02g00890,An01g06560,An17g00910,An02g07500,An11g11180,An08g02990,An15g02490,An02g06820,An11g06140,An11g09790,An02g02010,An11g09380,An02g12430,An16g04970,An01g08800,An01g14130,An13g00550,An16g09320,An16g02570,An11g02620,An01g13160,An04g02610,An0…
GO:0006913	nucleocytoplasmic transport	9.60142e-10	7.48541e-08	nonTerminalNode	37	52	499	2952	An15g06180,An12g01350,An01g13190,An07g01580,An01g14070,An14g06020,An07g03150,An15g06440,An07g01520,An16g04940,An08g02210,An18g04840,An02g09200,An10g00360,An18g05190,An13g01070,An18g02140,An02g03520,An17g02300,An08g08740,An17g01815,An02g12610,An04g03790,An17g01420,An08g06130,An17g01140,An15g01240,An17g00240,An01g05150,An18g04180,An04g08760,An06g01440,An12g04020,An18g05830,An16g05050,An06g01870,An1…
GO:0006450	regulation of translational fidelity	1.76451e-06	4.83333e-05	nonTerminalNode	7	0	529	3004	An08g10140,An07g06520,An04g01940,An08g00970,An02g13840,An14g01560,An12g01350,
GO:0006839	mitochondrial transport	0.00173261	0.0181969	nonTerminalNode	15	30	521	2974	An02g01750,An01g12210,An16g05090,An08g01650,An18g04220,An18g05590,An12g04940,An08g01370,An15g00190,An08g07360,An13g00670,An08g04070,An03g04790,An02g01360,An07g07880,
GO:0051168	nuclear export	4.49986e-08	1.86147e-06	nonTerminalNode	28	37	508	2967	An12g01350,An01g13190,An14g06020,An07g03150,An16g04940,An08g02210,An18g04840,An02g09200,An10g00360,An18g05190,An13g01070,An18g02140,An02g03520,An08g08740,An17g01815,An02g12610,An04g03790,An08g06130,An17g01140,An15g01240,An17g00240,An01g05150,An18g04180,An04g08760,An06g01440,An18g05830,An06g01870,An18g03310,
GO:0006413	translational initiation	9.10708e-09	5.32439e-07	nonTerminalNode	18	11	518	2993	An02g11680,An01g04430,An08g02210,An02g12320,An12g04670,An04g02030,An15g06790,An14g01030,An08g00980,An18g04650,An02g09370,An16g05260,An01g03050,An01g06230,An02g06710,An02g06530,An01g02840,An06g01710,
GO:0016072	rRNA metabolic process	2.11496e-05	0.000396946	nonTerminalNode	41	103	495	2901	An02g06050,An02g09260,An02g14360,An16g03090,An07g06760,An18g06260,An01g05780,An02g06130,An02g04220,An07g08850,An01g03160,An08g02520,An18g02230,An14g04940,An02g14340,An17g01815,An04g05850,An11g10740,An02g13840,An12g00510,An07g02960,An12g04860,An18g03120,An08g10060,An08g00970,An01g09040,An08g09160,An17g02390,An02g09200,An01g04120,An02g02530,An15g06390,An02g03520,An08g08740,An02g12610,An01g05580,An1…
GO:0009199	ribonucleoside triphosphate metabolic process	5.06912e-06	0.000112913	nonTerminalNode	13	10	523	2994	An02g04520,An16g08550,An16g07410,An01g04040,An08g06130,An14g04180,An15g01700,An04g00360,An01g04630,An15g01710,An16g07290,An01g10880,An03g01310,
GO:0046394	carboxylic acid biosynthetic process	4.37368e-06	0.000100578	nonTerminalNode	48	121	488	2883	An08g06560,An15g00610,An04g01340,An17g02330,An02g02170,An05g00410,An13g01080,An01g08410,An04g01610,An04g00430,An11g06110,An16g04170,An01g12570,An04g01750,An08g06810,An02g00890,An01g00060,An02g07500,An14g03280,An12g04020,An02g06820,An01g00120,An04g02580,An16g08720,An02g02960,An11g09380,An02g12430,An04g02090,An16g04970,An04g05420,An01g08800,An08g06800,An01g14130,An13g00550,An01g00050,An02g06150,An0…
GO:0009310	amine catabolic process	0.00398447	0.0352774	nonTerminalNode	14	30	522	2974	An11g02620,An04g00430,An12g00410,An04g02610,An02g02820,An04g02580,An08g07290,An17g00910,An11g11280,An11g11180,An10g00510,An17g01530,An02g06820,An11g06140,
GO:0042026	protein refolding	0.0047927	0.0415162	terminalNode	6	6	530	2998	An02g01750,An12g04940,An01g13350,An07g05920,An16g05090,An08g05300,
GO:0005996	monosaccharide metabolic process	0.00016741	0.00240667	nonTerminalNode	33	84	503	2920	An18g06250,An16g02990,An17g01330,An14g04920,An12g00480,An02g09240,An02g14380,An04g05300,An01g06970,An07g08990,An11g00470,An04g02090,An08g02260,An01g04120,An02g08660,An02g07650,An12g08610,An08g06570,An08g06080,An16g05420,An15g05450,An03g04560,An14g03820,An02g12140,An07g07760,An16g01830,An04g03200,An11g02040,An08g04240,An04g04990,An12g00820,An02g07470,An07g03850,
GO:0034641	cellular nitrogen compound metabolic process	4.72369e-08	1.91498e-06	nonTerminalNode	224	896	312	2108	An02g07250,An15g06260,An17g02340,An15g00610,An02g14360,An02g04220,An02g14340,An08g00510,An16g07400,An12g00510,An07g02960,An08g10060,An04g08330,An01g03050,An14g04180,An11g09380,An02g12430,An02g09200,An16g02570,An11g02620,An08g06570,An04g02610,An08g07290,An11g02400,An02g05460,An01g12230,An17g01530,An04g04130,An12g00410,An16g07410,An14g03630,An04g01340,An11g00470,An08g02520,An18g02230,An15g06740,An0…
GO:0046034	ATP metabolic process	3.85212e-05	0.000656155	nonTerminalNode	9	5	527	2999	An02g04520,An14g04180,An16g08550,An15g01700,An16g07410,An16g07290,An15g01710,An01g04630,An01g10880,
GO:0006007	glucose catabolic process	8.98737e-10	7.48541e-08	nonTerminalNode	19	10	517	2994	An08g06570,An18g06250,An16g02990,An11g00470,An04g02090,An02g12140,An08g02260,An14g04920,An02g14380,An08g06080,An16g05420,An16g01830,An11g02040,An04g05300,An08g04240,An07g08990,An12g08610,An02g07470,An07g03850,
GO:0019362	pyridine nucleotide metabolic process	0.00111707	0.0129388	nonTerminalNode	11	16	525	2988	An08g06570,An11g00470,An02g12140,An09g04520,An17g01530,An16g05420,An11g02040,An08g04240,An08g07290,An07g03850,An15g06740,
GO:0006364	rRNA processing	3.51514e-05	0.00060899	nonTerminalNode	40	102	496	2902	An02g06050,An02g09260,An02g14360,An16g03090,An07g06760,An18g06260,An01g05780,An02g06130,An02g04220,An07g08850,An01g03160,An08g02520,An18g02230,An14g04940,An02g14340,An17g01815,An04g05850,An11g10740,An02g13840,An12g00510,An07g02960,An12g04860,An18g03120,An08g10060,An08g00970,An01g09040,An08g09160,An17g02390,An02g09200,An01g04120,An02g02530,An15g06390,An02g03520,An08g08740,An01g05580,An17g02170,An0…
GO:0019538	protein metabolic process	6.71034e-06	0.000147846	nonTerminalNode	118	428	418	2576	An02g14800,An15g06260,An17g02340,An07g02690,An08g04470,An08g02210,An07g06520,An08g10710,An08g00510,An16g05260,An02g06710,An02g13840,An12g04870,An02g14750,An04g04990,An04g02550,An06g01710,An01g03050,An11g09380,An02g09200,An04g07340,An15g01700,An12g04940,An11g02400,An02g01750,An07g02650,An02g07210,An18g05070,An18g04650,An08g06940,An12g04750,An18g05770,An07g07760,An02g05700,An01g06480,An01g08490,An1…
GO:0044281	small molecule metabolic process	1.84493e-15	1.24656e-12	nonTerminalNode	193	596	343	2408	An02g07250,An14g01590,An15g06260,An17g02340,An15g00610,An01g06970,An02g07650,An13g01080,An01g08410,An04g00430,An11g06110,An08g00510,An16g05420,An15g00410,An02g00890,An16g07400,An17g00910,An08g02990,An02g06820,An04g04990,An11g06140,An14g04920,An07g02180,An04g08330,An11g09790,An14g04180,An02g03640,An11g09380,An02g12430,An16g04970,An01g08800,An15g01700,An07g10100,An11g02620,An16g02570,An08g06570,An0…
GO:0072521	purine-containing compound metabolic process	3.28254e-08	1.44724e-06	nonTerminalNode	26	31	510	2973	An17g01330,An16g07410,An01g04040,An11g10150,An08g06130,An14g04180,An02g00890,An04g00360,An16g07290,An15g01710,An01g04630,An16g07400,An01g13920,An02g04020,An02g09960,An02g04520,An16g08550,An01g08090,An18g01690,An12g00320,An14g00280,An08g02700,An15g01700,An07g10100,An01g10880,An04g02060,
GO:0006164	purine nucleotide biosynthetic process	1.4023e-08	7.28834e-07	nonTerminalNode	16	8	520	2996	An01g13920,An02g04020,An02g09960,An02g04520,An16g08550,An16g07410,An11g10150,An14g00280,An14g04180,An15g01700,An01g04630,An15g01710,An16g07290,An07g10100,An01g10880,An04g02060,
GO:0009066	aspartate family amino acid metabolic process	1.67056e-07	5.64372e-06	nonTerminalNode	21	22	515	2982	An11g02620,An01g08410,An11g06110,An05g00160,An04g02580,An04g01750,An16g08720,An11g09790,An04g01340,An08g07290,An08g01960,An11g11280,An04g05260,An02g07500,An04g05420,An04g06380,An17g01530,An08g02990,An15g02490,An08g02700,An16g02520,
GO:0044238	primary metabolic process	7.34655e-08	2.75768e-06	nonTerminalNode	336	1512	200	1492	An02g07250,An14g01590,An02g14800,An15g06260,An17g02340,An15g00610,An01g06970,An02g14360,An08g04470,An02g04220,An02g14340,An08g00510,An18g05980,An16g07400,An12g00510,An07g02960,An12g04870,An08g10060,An04g02550,An04g08330,An01g03050,An14g04180,An11g09380,An02g12430,An02g09200,An04g07340,An11g02620,An08g06570,An04g02610,An08g07290,An11g02400,An09g03130,An02g05460,An01g12230,An17g01530,An04g04130,An0…
GO:0019320	hexose catabolic process	2.40278e-09	1.62348e-07	nonTerminalNode	20	13	516	2991	An08g06570,An18g06250,An16g02990,An14g04920,An02g14380,An08g06080,An16g05420,An04g05300,An07g08990,An11g00470,An04g02090,An02g12140,An08g02260,An16g01830,An11g02040,An02g07650,An08g04240,An12g08610,An07g03850,An02g07470,
GO:0050657	nucleic acid transport	1.41899e-06	3.94013e-05	nonTerminalNode	20	24	516	2980	An12g01350,An01g13190,An08g08740,An02g12610,An07g01580,An07g03150,An16g04940,An01g05150,An18g04180,An02g09200,An18g04840,An08g07360,An06g01440,An10g00360,An18g05830,An18g05190,An13g01070,An18g02140,An06g01870,An18g03310,
GO:0006753	nucleoside phosphate metabolic process	2.01432e-11	2.26835e-09	nonTerminalNode	39	48	497	2956	An17g01330,An01g05040,An16g07410,An11g10150,An09g05870,An14g04180,An03g01310,An01g13920,An02g04020,An11g00470,An12g00320,An14g00280,An04g01080,An15g01700,An07g10100,An15g06740,An08g06570,An01g04040,An06g01890,An08g06130,An16g05420,An14g06870,An04g00360,An08g07290,An01g04630,An15g01710,An16g07290,An02g09960,An02g04520,An02g12140,An16g08550,An09g04520,An17g01530,An12g03570,An11g02040,An08g04240,An0…
GO:0015980	energy derivation by oxidation of organic compounds	0.000327811	0.00436907	nonTerminalNode	32	84	504	2920	An02g04330,An01g00120,An04g07330,An18g04220,An14g00310,An11g00530,An17g01670,An09g06650,An04g04750,An09g06680,An18g06760,An11g11280,An02g12430,An02g12770,An08g05580,An08g10530,An01g04120,An12g07850,An02g07650,An11g00510,An01g06180,An16g02570,An14g04080,An02g09930,An07g07390,An04g01200,An07g02160,An15g00070,An07g07760,An17g01530,An08g04240,An12g00820,
GO:0006082	organic acid metabolic process	9.11774e-14	1.84817e-11	nonTerminalNode	124	322	412	2682	An11g09510,An02g07250,An04g06210,An15g06260,An17g02340,An15g00610,An01g09830,An01g14070,An07g08990,An13g01080,An02g14080,An01g08410,An04g00430,An11g06110,An08g00510,An17g01977,An16g05420,An15g00410,An02g00890,An16g07400,An01g06560,An17g00910,An02g07500,An11g11180,An08g02990,An15g02490,An02g06820,An11g06140,An01g00120,An08g08920,An14g04920,An07g02180,An14g07200,An11g09790,An02g02010,An11g09380,An0…
GO:0051246	regulation of protein metabolic process	2.71301e-05	0.000504521	nonTerminalNode	24	44	512	2960	An08g10140,An12g01350,An12g04670,An18g04650,An09g04900,An01g02900,An01g03050,An01g04430,An07g06520,An08g00830,An12g04750,An08g06540,An02g06710,An02g13840,An08g00980,An04g01940,An07g07760,An02g09370,An14g01560,An02g05700,An18g03290,An08g00970,An05g00530,An06g01710,
GO:0042775	mitochondrial ATP synthesis coupled electron transport	0.000139081	0.00207292	nonTerminalNode	7	3	529	3001	An14g04080,An09g06650,An02g12770,An07g07390,An01g06180,An02g09930,An04g01200,
GO:0006066	alcohol metabolic process	0.00287562	0.0275436	nonTerminalNode	45	155	491	2849	An18g06250,An16g02990,An17g01330,An14g01590,An12g00480,An04g05300,An01g06970,An01g14070,An07g08990,An01g03570,An11g00470,An02g08660,An02g07650,An12g08610,An16g05420,An15g05450,An02g12140,An07g07760,An04g03200,An11g02040,An08g04240,An02g06820,An16g03590,An04g04990,An12g00820,An07g03850,An14g04920,An02g09240,An02g14380,An08g07570,An04g02090,An08g02260,An01g04120,An08g06570,An02g06320,An08g06080,An0…
GO:0006091	generation of precursor metabolites and energy	2.42028e-10	2.22996e-08	nonTerminalNode	59	116	477	2888	An18g06250,An16g02990,An02g04330,An16g07410,An04g07330,An11g00530,An04g05300,An09g06650,An09g06680,An07g08990,An12g04780,An11g11280,An02g12770,An08g05580,An08g10530,An02g07650,An11g00510,An12g08610,An16g05420,An04g01200,An07g07760,An08g04240,An12g00820,An01g00120,An14g04920,An02g14380,An18g04220,An14g00310,An04g04750,An17g01670,An14g04180,An18g06760,An02g05470,An02g12430,An04g02090,An08g02260,An0…
GO:0043436	oxoacid metabolic process	7.57682e-14	1.70647e-11	nonTerminalNode	124	321	412	2683	An11g09510,An02g07250,An04g06210,An15g06260,An17g02340,An15g00610,An01g09830,An01g14070,An07g08990,An13g01080,An02g14080,An01g08410,An04g00430,An11g06110,An08g00510,An17g01977,An16g05420,An15g00410,An02g00890,An16g07400,An01g06560,An17g00910,An02g07500,An11g11180,An08g02990,An15g02490,An02g06820,An11g06140,An01g00120,An08g08920,An14g04920,An07g02180,An14g07200,An11g09790,An02g02010,An11g09380,An0…
GO:0017038	protein import	6.09809e-05	0.000988866	nonTerminalNode	24	47	512	2957	An02g01750,An15g06180,An07g01580,An01g14070,An15g06440,An07g01520,An15g00190,An08g07360,An07g07880,An18g02140,An01g12210,An17g02300,An02g12610,An17g01420,An08g01650,An16g05090,An12g04940,An13g00670,An12g04020,An03g04790,An08g04070,An02g01360,An18g05830,An16g05050,
GO:0072524	pyridine-containing compound metabolic process	0.000381256	0.00495389	nonTerminalNode	12	16	524	2988	An08g06570,An11g00470,An02g12140,An09g04520,An18g01690,An17g01530,An16g05420,An11g02040,An08g04240,An08g07290,An07g03850,An15g06740,
GO:0006520	cellular amino acid metabolic process	1.39279e-14	7.05798e-12	nonTerminalNode	89	181	447	2823	An11g09510,An02g07250,An15g06260,An17g02340,An15g00610,An01g09830,An01g14070,An13g01080,An02g14080,An01g08410,An04g00430,An11g06110,An08g00510,An17g01977,An02g00890,An01g06560,An17g00910,An02g07500,An11g11180,An08g02990,An15g02490,An02g06820,An11g06140,An11g09790,An02g02010,An11g09380,An02g12430,An16g04970,An01g08800,An01g14130,An13g00550,An16g09320,An11g02620,An01g13160,An04g02610,An08g06080,An1…
GO:0006090	pyruvate metabolic process	2.39151e-07	7.94686e-06	nonTerminalNode	19	18	517	2986	An18g06250,An16g02990,An04g06210,An14g04920,An02g14380,An07g02180,An08g06080,An16g05420,An04g05300,An07g08990,An08g07290,An04g02090,An08g02260,An10g00510,An07g09530,An01g00100,An16g01830,An02g06820,An02g07470,
GO:0043933	macromolecular complex subunit organization	0.000637928	0.00798198	nonTerminalNode	61	212	475	2792	An02g04330,An12g04670,An01g14070,An02g06130,An03g06950,An02g04220,An01g04240,An08g10710,An16g01570,An17g01977,An04g00360,An12g04870,An02g14750,An18g03120,An08g03430,An09g04900,An02g07690,An02g09200,An08g07360,An15g01700,An17g02300,An01g04740,An18g05140,An12g04940,An16g04690,An08g03190,An18g05070,An17g02210,An12g00410,An01g02900,An01g06040,An07g01520,An14g04160,An04g09020,An10g00360,An01g05650,An0…
GO:0051169	nuclear transport	9.60142e-10	7.48541e-08	nonTerminalNode	37	52	499	2952	An15g06180,An12g01350,An01g13190,An07g01580,An01g14070,An14g06020,An07g03150,An15g06440,An07g01520,An16g04940,An08g02210,An18g04840,An02g09200,An10g00360,An18g05190,An13g01070,An18g02140,An02g03520,An17g02300,An08g08740,An17g01815,An02g12610,An04g03790,An17g01420,An08g06130,An17g01140,An15g01240,An17g00240,An01g05150,An18g04180,An04g08760,An06g01440,An12g04020,An18g05830,An16g05050,An06g01870,An1…
GO:0071843	cellular component biogenesis at cellular level	6.98065e-12	1.0107e-09	nonTerminalNode	82	182	454	2822	An12g04670,An12g01350,An01g13190,An02g06050,An15g00750,An07g02690,An02g14360,An16g03090,An18g06260,An01g05780,An08g02210,An02g06130,An02g04220,An02g08660,An01g03160,An01g04240,An02g14340,An18g05980,An04g05850,An18g05170,An17g00240,An02g13840,An12g00510,An07g02960,An12g04870,An18g03120,An08g10060,An04g04990,An08g03430,An08g09160,An02g09200,An01g05580,An02g12610,An04g03790,An01g04740,An18g05140,An1…
GO:0009145	purine nucleoside triphosphate biosynthetic process	1.58788e-05	0.000309484	nonTerminalNode	9	4	527	3000	An02g04520,An14g04180,An16g08550,An15g01700,An16g07410,An16g07290,An15g01710,An01g04630,An01g10880,
GO:0009205	purine ribonucleoside triphosphate metabolic process	1.94422e-05	0.000371786	nonTerminalNode	12	10	524	2994	An02g04520,An16g08550,An16g07410,An01g04040,An08g06130,An14g04180,An15g01700,An04g00360,An01g04630,An15g01710,An16g07290,An01g10880,
GO:0046164	alcohol catabolic process	2.83352e-08	1.40086e-06	nonTerminalNode	22	21	514	2983	An08g06570,An18g06250,An16g02990,An14g04920,An02g14380,An08g06080,An16g05420,An04g05300,An07g08990,An03g04560,An11g00470,An04g02090,An02g12140,An08g02260,An17g01530,An16g01830,An11g02040,An02g07650,An08g04240,An12g08610,An07g03850,An02g07470,
GO:0071826	ribonucleoprotein complex subunit organization	9.9456e-05	0.00156277	nonTerminalNode	21	39	515	2965	An04g02120,An12g04670,An12g00410,An08g03430,An17g02240,An01g04740,An01g06040,An18g05140,An08g05730,An16g04690,An02g06130,An02g09200,An12g04870,An04g08760,An01g02880,An02g04220,An18g03120,An07g08850,An01g04240,An14g04940,An02g03950,
GO:0034614	cellular response to reactive oxygen species	0.00228222	0.0226028	terminalNode	7	7	529	2997	An14g07200,An09g03130,An01g01550,An01g13350,An04g04870,An08g08920,An07g03770,
GO:0051186	cofactor metabolic process	4.99799e-05	0.000823653	nonTerminalNode	40	104	496	2900	An08g06560,An11g00530,An01g09830,An09g06680,An11g11280,An11g00470,An02g12770,An08g05580,An08g10530,An11g00510,An15g06740,An16g05420,An18g02970,An16g07400,An02g12140,An11g11180,An11g02040,An08g04240,An01g04250,An07g03850,An04g05620,An07g02180,An14g00310,An04g04750,An17g01670,An18g06760,An04g02090,An02g12430,An12g07850,An08g06570,An08g07290,An07g02160,An15g00070,An09g04520,An17g01530,An07g09530,An0…
GO:0032268	regulation of cellular protein metabolic process	1.12465e-05	0.000240697	nonTerminalNode	24	41	512	2963	An08g10140,An12g01350,An12g04670,An18g04650,An09g04900,An01g02900,An01g03050,An01g04430,An07g06520,An08g00830,An12g04750,An08g06540,An02g06710,An02g13840,An08g00980,An04g01940,An07g07760,An02g09370,An14g01560,An02g05700,An18g03290,An08g00970,An05g00530,An06g01710,
GO:0016051	carbohydrate biosynthetic process	0.00288074	0.0275436	nonTerminalNode	22	58	514	2946	An18g06250,An16g02990,An14g04920,An02g09240,An12g00480,An02g14380,An04g05300,An07g08990,An04g02090,An08g02260,An02g08660,An02g07650,An18g05980,An08g06080,An16g05420,An18g05170,An18g06820,An07g07760,An16g01830,An04g04990,An12g00820,An02g07470,
GO:0022904	respiratory electron transport chain	0.000139081	0.00207292	nonTerminalNode	7	3	529	3001	An14g04080,An09g06650,An02g12770,An07g07390,An01g06180,An02g09930,An04g01200,
GO:0044085	cellular component biogenesis	6.58543e-09	4.04505e-07	nonTerminalNode	111	337	425	2667	An02g04330,An12g04670,An12g01350,An01g13190,An02g06050,An15g00750,An01g14070,An07g02690,An02g14360,An16g03090,An18g06260,An01g05780,An08g02210,An02g06130,An03g06950,An02g04220,An02g08660,An01g03160,An01g04240,An08g10710,An02g14340,An03g06960,An18g05980,An16g01570,An04g05850,An18g05170,An17g00240,An02g13840,An12g00510,An07g02960,An12g04870,An02g14750,An18g03120,An08g10060,An04g04990,An08g03430,An0…
GO:0006006	glucose metabolic process	2.95717e-06	7.30999e-05	nonTerminalNode	23	34	513	2970	An08g06570,An18g06250,An16g02990,An14g04920,An02g14380,An08g06080,An16g05420,An04g05300,An07g08990,An11g00470,An04g02090,An02g12140,An08g02260,An07g07760,An01g04120,An16g01830,An02g07650,An11g02040,An08g04240,An12g08610,An12g00820,An07g03850,An02g07470,
GO:0006754	ATP biosynthetic process	1.58788e-05	0.000309484	nonTerminalNode	9	4	527	3000	An02g04520,An14g04180,An16g08550,An15g01700,An16g07410,An16g07290,An15g01710,An01g04630,An01g10880,
GO:0071806	protein transmembrane transport	3.51219e-05	0.00060899	nonTerminalNode	12	11	524	2993	An02g01750,An15g00190,An08g07360,An13g00670,An16g05090,An08g01650,An03g04790,An08g04070,An02g01360,An07g07880,An11g04180,An12g04940,
GO:0009308	amine metabolic process	1.83111e-12	2.85513e-10	nonTerminalNode	95	224	441	2780	An11g09510,An02g07250,An12g00480,An15g06260,An17g02340,An15g00610,An01g09830,An01g14070,An13g01080,An02g14080,An01g08410,An04g00430,An11g06110,An08g00510,An17g01977,An18g05170,An02g00890,An01g06560,An17g00910,An02g07500,An11g11180,An08g02990,An15g02490,An02g06820,An11g06140,An11g09790,An02g02010,An11g09380,An02g12430,An16g04970,An01g08800,An01g14130,An13g00550,An16g09320,An16g02570,An01g13160,An1…
GO:0009058	biosynthetic process	1.04718e-10	1.06131e-08	nonTerminalNode	206	743	330	2261	An15g00750,An15g06260,An17g02340,An15g00610,An08g04470,An01g05780,An08g02210,An07g06520,An02g07650,An13g01080,An01g08410,An04g00430,An11g06110,An08g00510,An18g05980,An16g05420,An16g05260,An02g00890,An02g06710,An02g13840,An16g07400,An12g04870,An02g14750,An08g10060,An02g06820,An04g04990,An04g02550,An06g01710,An11g04360,An14g04920,An07g02180,An04g08330,An01g03050,An14g04180,An02g03640,An11g09380,An0…
GO:0065002	intracellular protein transmembrane transport	3.51219e-05	0.00060899	nonTerminalNode	12	11	524	2993	An02g01750,An15g00190,An08g07360,An13g00670,An16g05090,An08g01650,An03g04790,An08g04070,An02g01360,An07g07880,An11g04180,An12g04940,
GO:0006448	regulation of translational elongation	5.60582e-08	2.22804e-06	nonTerminalNode	10	1	526	3003	An08g10140,An07g06520,An14g01560,An12g01350,An02g05700,An04g01940,An02g13840,An08g00970,An05g00530,An01g02900,
GO:0046112	nucleobase biosynthetic process	0.000167128	0.00240667	nonTerminalNode	8	5	528	2999	An12g03570,An04g08330,An08g07420,An02g00890,An02g02910,An12g00320,An03g01310,An16g07400,
GO:0051031	tRNA transport	0.00579998	0.0489856	terminalNode	5	4	531	3000	An07g01580,An01g05150,An07g03150,An18g04840,An08g07360,
GO:0009201	ribonucleoside triphosphate biosynthetic process	3.29966e-06	7.96239e-05	nonTerminalNode	10	4	526	3000	An02g04520,An14g04180,An16g08550,An15g01700,An16g07410,An16g07290,An15g01710,An01g04630,An03g01310,An01g10880,
GO:0046496	nicotinamide nucleotide metabolic process	0.00221358	0.0224822	nonTerminalNode	10	15	526	2989	An08g06570,An11g00470,An02g12140,An17g01530,An16g05420,An11g02040,An08g04240,An08g07290,An07g03850,An15g06740,
GO:0009067	aspartate family amino acid biosynthetic process	0.000304649	0.00408956	terminalNode	9	8	527	2996	An04g05260,An01g08410,An02g07500,An04g05420,An11g06110,An05g00160,An04g01750,An16g08720,An04g01340,
GO:0006553	lysine metabolic process	0.00125953	0.0141837	terminalNode	5	2	531	3002	An04g05420,An15g02490,An11g11280,An04g05260,An02g07500,
GO:0055086	nucleobase, nucleoside and nucleotide metabolic process	1.57235e-09	1.09902e-07	nonTerminalNode	53	103	483	2901	An17g01330,An02g02910,An16g07410,An01g13920,An02g04020,An11g00470,An12g00320,An04g01080,An15g06740,An02g14520,An06g01890,An16g05420,An14g06870,An02g00890,An04g00360,An16g07400,An08g07420,An02g12140,An11g02040,An08g04240,An07g03850,An04g02060,An01g05040,An11g10150,An09g05870,An04g08330,An14g04180,An03g01310,An15g00570,An16g04970,An18g01690,An14g00280,An15g01700,An07g10100,An08g06570,An01g04040,An0…
GO:0010608	posttranscriptional regulation of gene expression	5.02092e-06	0.000112913	nonTerminalNode	20	27	516	2977	An08g10140,An12g01350,An12g04670,An18g04650,An01g02900,An01g03050,An12g04940,An02g06710,An02g13840,An01g04430,An08g00980,An04g01940,An02g09370,An07g06520,An14g01560,An18g03290,An02g05700,An08g00970,An05g00530,An06g01710,
GO:0006094	gluconeogenesis	0.000251972	0.00340498	terminalNode	12	15	524	2989	An18g06250,An16g02990,An04g02090,An08g02260,An14g04920,An02g14380,An08g06080,An16g05420,An16g01830,An04g05300,An07g08990,An02g07470,
GO:0006606	protein import into nucleus	0.000810743	0.00972464	terminalNode	12	18	524	2986	An15g06180,An17g02300,An02g12610,An17g01420,An12g04020,An07g01580,An18g05830,An16g05050,An01g14070,An15g06440,An07g01520,An18g02140,
GO:0006525	arginine metabolic process	0.00437406	0.0382165	terminalNode	9	14	527	2990	An08g06560,An01g06560,An02g07250,An15g02340,An08g07420,An12g00410,An16g04970,An12g07580,An04g04130,
GO:0009063	cellular amino acid catabolic process	0.00398447	0.0352774	terminalNode	14	30	522	2974	An11g02620,An04g00430,An12g00410,An04g02610,An02g02820,An04g02580,An08g07290,An17g00910,An11g11280,An11g11180,An10g00510,An17g01530,An02g06820,An11g06140,
GO:0006099	tricarboxylic acid cycle	9.45624e-09	5.32439e-07	terminalNode	15	6	521	2998	An18g06760,An11g11280,An07g02160,An02g12430,An02g12770,An15g00070,An08g05580,An08g10530,An14g00310,An12g07850,An11g00530,An04g04750,An11g00510,An17g01670,An09g06680,
GO:0006163	purine nucleotide metabolic process	2.01704e-08	1.02214e-06	nonTerminalNode	19	14	517	2990	An16g07410,An01g04040,An11g10150,An08g06130,An14g04180,An04g00360,An01g04630,An15g01710,An16g07290,An02g04020,An01g13920,An02g09960,An02g04520,An16g08550,An14g00280,An15g01700,An07g10100,An01g10880,An04g02060,
GO:0019318	hexose metabolic process	2.82132e-05	0.000519892	nonTerminalNode	27	54	509	2950	An18g06250,An16g02990,An14g04920,An02g14380,An04g05300,An07g08990,An11g00470,An04g02090,An08g02260,An01g04120,An02g08660,An02g07650,An12g08610,An08g06570,An08g06080,An16g05420,An14g03820,An02g12140,An07g07760,An04g03200,An16g01830,An11g02040,An08g04240,An04g04990,An12g00820,An07g03850,An02g07470,
GO:0043039	tRNA aminoacylation	4.11963e-06	9.70987e-05	nonTerminalNode	15	14	521	2990	An02g14080,An02g04880,An07g06000,An08g06770,An09g05970,An08g00510,An03g01280,An01g08490,An17g01977,An17g02340,An15g06260,An06g01830,An16g09320,An02g02010,An11g02400,
GO:0070925	organelle assembly	3.06902e-05	0.000545692	nonTerminalNode	20	32	516	2972	An04g02120,An12g04670,An08g03430,An17g02240,An01g04740,An01g06040,An18g05140,An08g05730,An16g04690,An02g06130,An02g09200,An12g04870,An04g08760,An01g02880,An02g14750,An02g04220,An07g08850,An01g04240,An14g04940,An02g03950,
GO:0042274	ribosomal small subunit biogenesis	9.14199e-05	0.00145785	nonTerminalNode	25	52	511	2952	An02g06050,An08g09160,An02g09260,An02g14360,An07g06760,An17g02390,An18g06260,An02g06130,An02g09200,An07g08850,An01g03160,An15g06390,An02g14340,An08g08740,An04g05850,An02g13840,An12g00510,An16g04690,An18g04180,An07g02960,An01g04590,An01g02880,An18g03120,An16g08220,An08g00970,
GO:0009152	purine ribonucleotide biosynthetic process	1.18364e-07	4.36225e-06	nonTerminalNode	14	7	522	2997	An02g04020,An02g04520,An16g08550,An16g07410,An11g10150,An14g00280,An14g04180,An15g01700,An07g10100,An01g04630,An15g01710,An16g07290,An01g10880,An04g02060,
GO:0034660	ncRNA metabolic process	9.20598e-05	0.00145785	nonTerminalNode	59	186	477	2818	An02g06050,An15g06260,An17g02340,An02g09260,An02g14360,An16g03090,An07g06760,An18g06260,An01g05780,An02g06130,An09g05970,An02g04220,An07g08850,An01g03160,An08g02520,An18g02230,An14g04940,An02g14340,An02g14080,An17g01815,An08g00510,An17g01977,An04g05850,An11g10740,An02g13840,An12g00510,An07g02960,An12g04860,An18g03120,An08g10060,An08g05260,An08g00970,An01g09040,An08g09160,An01g08490,An07g03150,An0…
GO:0009163	nucleoside biosynthetic process	0.00345476	0.0315442	nonTerminalNode	3	0	533	3004	An04g08330,An18g01690,An08g02700,
GO:0046395	carboxylic acid catabolic process	0.00280842	0.0272376	nonTerminalNode	21	54	515	2950	An04g05620,An12g00410,An04g02580,An07g02180,An11g11280,An04g05720,An04g09020,An14g00430,An11g02620,An04g00430,An04g02610,An02g02820,An15g00410,An08g07290,An17g00910,An11g11180,An10g00510,An17g01530,An07g09530,An02g06820,An11g06140,
GO:0015672	monovalent inorganic cation transport	0.00437406	0.0382165	nonTerminalNode	9	14	527	2990	An02g04520,An16g08550,An16g07410,An14g04180,An15g01700,An01g04630,An15g01710,An16g07290,An01g10880,
GO:0006739	NADP metabolic process	0.000338605	0.00445683	nonTerminalNode	8	6	528	2998	An08g06570,An16g05420,An11g00470,An11g02040,An02g12140,An08g07290,An07g03850,An15g06740,
GO:0006085	acetyl-CoA biosynthetic process	0.000520607	0.00663693	nonTerminalNode	4	0	532	3004	An07g09530,An01g00100,An07g02180,An04g05620,
GO:0006457	protein folding	1.35413e-07	4.90148e-06	nonTerminalNode	22	24	514	2980	An02g01750,An02g08920,An01g13350,An12g00790,An12g04750,An08g06540,An16g05090,An02g14800,An08g05300,An11g02360,An16g03100,An12g04940,An15g01710,An14g05320,An09g06590,An07g05920,An18g05770,An02g12750,An04g07340,An04g05270,An01g06480,An15g01700,
GO:0006412	translation	5.13735e-22	1.04134e-18	nonTerminalNode	64	61	472	2943	An08g10140,An07g02650,An12g01350,An12g04670,An17g02210,An15g06790,An18g04650,An02g08080,An08g03430,An02g12120,An01g02900,An01g08490,An15g06260,An17g02340,An01g03050,An17g01360,An18g06260,An02g02010,An08g00610,An08g04470,An14g01010,An01g04430,An08g02210,An04g02030,An14g01030,An18g04840,An02g09200,An09g05970,An10g00360,An07g06520,An16g09320,An02g11680,An01g10050,An02g14080,An02g04880,An08g06770,An0…
GO:0006536	glutamate metabolic process	0.000250289	0.00340494	nonTerminalNode	6	2	530	3002	An04g00990,An17g00910,An02g12430,An11g06110,An04g02610,An11g06140,
GO:0009144	purine nucleoside triphosphate metabolic process	1.94422e-05	0.000371786	nonTerminalNode	12	10	524	2994	An02g04520,An16g08550,An16g07410,An01g04040,An08g06130,An14g04180,An15g01700,An04g00360,An01g04630,An15g01710,An16g07290,An01g10880,
GO:0042273	ribosomal large subunit biogenesis	1.12808e-05	0.000240697	nonTerminalNode	21	32	515	2972	An02g03520,An04g02120,An04g02000,An17g01815,An08g03430,An17g02240,An01g04740,An01g06040,An18g05140,An08g05730,An07g02690,An08g02210,An12g04870,An04g08760,An02g04220,An18g03120,An15g06390,An01g04240,An18g02230,An14g04940,An02g03950,
GO:0006098	pentose-phosphate shunt	0.0006549	0.00814407	terminalNode	6	3	530	3001	An08g06570,An16g05420,An11g00470,An11g02040,An02g12140,An07g03850,
GO:0006084	acetyl-CoA metabolic process	1.44815e-11	1.83462e-09	nonTerminalNode	19	6	517	2998	An18g06760,An04g05620,An11g11280,An07g02160,An02g12430,An02g12770,An15g00070,An08g05580,An08g10530,An07g02180,An01g00100,An07g09530,An14g00310,An12g07850,An11g00530,An04g04750,An11g00510,An17g01670,An09g06680,
GO:0046364	monosaccharide biosynthetic process	4.70428e-05	0.000794632	nonTerminalNode	15	19	521	2985	An18g06250,An16g02990,An14g04920,An12g00480,An02g09240,An02g14380,An08g06080,An16g05420,An04g05300,An07g08990,An04g02090,An08g02260,An16g01830,An04g04990,An02g07470,
GO:0006403	RNA localization	1.88644e-06	4.99545e-05	nonTerminalNode	22	30	514	2974	An11g04360,An12g01350,An01g13190,An08g08740,An02g12610,An07g01580,An11g10740,An07g03150,An16g04940,An01g05150,An18g04180,An02g09200,An18g04840,An08g07360,An06g01440,An10g00360,An18g05830,An18g05190,An13g01070,An18g02140,An06g01870,An18g03310,
GO:0044283	small molecule biosynthetic process	2.98829e-16	3.02863e-13	nonTerminalNode	97	194	439	2810	An12g00480,An15g00610,An07g08990,An04g01080,An13g01080,An01g08410,An04g00430,An11g06110,An16g05420,An02g00890,An16g07400,An02g07500,An02g06820,An04g04990,An01g00120,An14g04920,An11g10150,An04g08330,An14g04180,An11g09380,An02g12430,An16g04970,An01g08800,An01g14130,An13g00550,An15g01700,An07g10100,An16g02570,An11g02620,An01g13160,An08g06080,An08g07290,An02g09960,An02g04520,An02g10350,An10g00510,An1…
GO:0016053	organic acid biosynthetic process	4.37368e-06	0.000100578	nonTerminalNode	48	121	488	2883	An08g06560,An15g00610,An04g01340,An17g02330,An02g02170,An05g00410,An13g01080,An01g08410,An04g01610,An04g00430,An11g06110,An16g04170,An01g12570,An04g01750,An08g06810,An02g00890,An01g00060,An02g07500,An14g03280,An12g04020,An02g06820,An01g00120,An04g02580,An16g08720,An02g02960,An11g09380,An02g12430,An04g02090,An16g04970,An04g05420,An01g08800,An08g06800,An01g14130,An13g00550,An01g00050,An02g06150,An0…
GO:0000027	ribosomal large subunit assembly	4.93736e-05	0.000820331	terminalNode	13	14	523	2990	An04g02120,An12g04870,An04g08760,An08g03430,An17g02240,An02g04220,An01g04740,An01g06040,An18g05140,An08g05730,An01g04240,An14g04940,An02g03950,
GO:0015985	energy coupled proton transport, down electrochemical gradient	1.58788e-05	0.000309484	nonTerminalNode	9	4	527	3000	An02g04520,An14g04180,An16g08550,An15g01700,An16g07410,An16g07290,An15g01710,An01g04630,An01g10880,
GO:0034622	cellular macromolecular complex assembly	0.00222765	0.0224822	nonTerminalNode	41	135	495	2869	An18g05070,An12g04670,An12g00410,An01g06040,An01g14070,An07g01520,An02g06130,An02g04220,An04g09020,An01g05650,An01g05510,An07g08850,An14g03710,An01g04240,An08g10710,An14g04940,An02g03950,An17g02240,An16g01570,An08g05730,An04g01200,An12g04870,An02g14750,An07g07760,An12g04720,An04g02120,An08g03430,An09g04900,An07g06600,An04g03270,An09g06590,An02g09200,An08g07360,An17g02300,An01g04740,An18g05140,An1…
GO:0046356	acetyl-CoA catabolic process	9.45624e-09	5.32439e-07	nonTerminalNode	15	6	521	2998	An18g06760,An11g11280,An07g02160,An02g12430,An02g12770,An15g00070,An08g05580,An08g10530,An14g00310,An12g07850,An11g00530,An04g04750,An11g00510,An17g01670,An09g06680,
GO:0070585	protein localization in mitochondrion	0.00114429	0.0130308	nonTerminalNode	12	19	524	2985	An02g01750,An01g12210,An15g00190,An08g07360,An13g00670,An16g05090,An08g01650,An03g04790,An08g04070,An02g01360,An07g07880,An12g04940,
GO:0051170	nuclear import	0.000810743	0.00972464	nonTerminalNode	12	18	524	2986	An15g06180,An17g02300,An02g12610,An17g01420,An12g04020,An07g01580,An18g05830,An16g05050,An01g14070,An15g06440,An07g01520,An18g02140,
GO:0034504	protein localization to nucleus	0.00215415	0.0221648	nonTerminalNode	12	21	524	2983	An15g06180,An17g02300,An02g12610,An17g01420,An07g01580,An01g14070,An15g06440,An07g01520,An12g04020,An18g05830,An16g05050,An18g02140,
GO:0022618	ribonucleoprotein complex assembly	0.000239632	0.00328198	nonTerminalNode	20	39	516	2965	An04g02120,An12g04670,An12g00410,An08g03430,An17g02240,An01g04740,An01g06040,An18g05140,An08g05730,An16g04690,An02g06130,An02g09200,An12g04870,An04g08760,An01g02880,An02g04220,An07g08850,An01g04240,An14g04940,An02g03950,
GO:0051187	cofactor catabolic process	3.35572e-08	1.44724e-06	nonTerminalNode	16	9	520	2995	An18g06760,An11g11280,An07g02160,An02g12430,An02g12770,An15g00070,An08g05580,An11g11180,An08g10530,An14g00310,An12g07850,An11g00530,An04g04750,An11g00510,An17g01670,An09g06680,
GO:0030150	protein import into mitochondrial matrix	3.29966e-06	7.96239e-05	terminalNode	10	4	526	3000	An02g01750,An03g04790,An08g04070,An02g01360,An07g07880,An15g00190,An08g07360,An13g00670,An16g05090,An08g01650,
GO:0006206	pyrimidine base metabolic process	0.00579998	0.0489856	nonTerminalNode	5	4	531	3000	An02g02910,An12g03570,An04g08330,An08g07420,An03g01310,
GO:0019856	pyrimidine base biosynthetic process	0.0029416	0.0278627	terminalNode	5	3	531	3001	An02g02910,An12g03570,An04g08330,An08g07420,An03g01310,
GO:0008652	cellular amino acid biosynthetic process	1.48338e-07	5.18417e-06	nonTerminalNode	40	77	496	2927	An08g06560,An04g02580,An15g00610,An16g08720,An04g01340,An11g09380,An17g02330,An04g02090,An02g12430,An04g05420,An16g04970,An01g08800,An01g14130,An08g06800,An02g02170,An13g00550,An05g00410,An02g06150,An11g02620,An01g13160,An13g01080,An01g08410,An04g01610,An04g00430,An11g06110,An16g04170,An01g12570,An05g00160,An04g01750,An04g00990,An08g06080,An08g06810,An02g00890,An04g05260,An02g07500,An14g06010,An0…
GO:0042255	ribosome assembly	4.4161e-06	0.000100578	nonTerminalNode	19	24	517	2980	An04g02120,An12g04670,An08g03430,An17g02240,An01g04740,An01g06040,An18g05140,An08g05730,An16g04690,An02g06130,An02g09200,An12g04870,An04g08760,An01g02880,An02g04220,An07g08850,An01g04240,An14g04940,An02g03950,
GO:0019319	hexose biosynthetic process	0.000124602	0.001928	nonTerminalNode	13	16	523	2988	An18g06250,An16g02990,An04g02090,An08g02260,An14g04920,An02g14380,An08g06080,An16g05420,An16g01830,An04g05300,An07g08990,An04g04990,An02g07470,
GO:0034404	nucleobase, nucleoside and nucleotide biosynthetic process	1.22144e-09	8.84237e-08	nonTerminalNode	30	34	506	2970	An17g01330,An02g02910,An16g07410,An11g10150,An09g05870,An04g08330,An14g04180,An14g06870,An02g00890,An16g07290,An01g04630,An15g01710,An03g01310,An16g07400,An01g13920,An02g04020,An02g09960,An08g07420,An02g04520,An16g08550,An18g01690,An12g00320,An14g00280,An04g01080,An12g03570,An08g02700,An15g01700,An07g10100,An01g10880,An04g02060,
GO:0006415	translational termination	0.0029416	0.0278627	terminalNode	5	3	531	3001	An15g03420,An12g04870,An10g00360,An01g02900,An17g02210,
GO:0045903	positive regulation of translational fidelity	0.00345476	0.0315442	terminalNode	3	0	533	3004	An04g01940,An02g13840,An12g01350,
GO:0006807	nitrogen compound metabolic process	4.35013e-07	1.31608e-05	nonTerminalNode	226	933	310	2071	An02g07250,An15g06260,An17g02340,An15g00610,An02g14360,An02g04220,An02g14340,An08g00510,An16g07400,An12g00510,An07g02960,An08g10060,An04g08330,An01g03050,An14g04180,An11g09380,An02g12430,An02g09200,An16g02570,An11g02620,An08g06570,An04g02610,An08g07290,An11g02400,An02g05460,An01g12230,An17g01530,An04g04130,An12g00410,An16g07410,An14g03630,An04g01340,An11g00470,An08g02520,An18g02230,An15g06740,An0…
GO:0045333	cellular respiration	1.29244e-08	6.89417e-07	nonTerminalNode	26	29	510	2975	An16g02570,An02g04330,An14g04080,An01g00120,An02g09930,An04g07330,An18g04220,An14g00310,An11g00530,An17g01670,An09g06650,An04g04750,An09g06680,An07g07390,An04g01200,An18g06760,An11g11280,An07g02160,An02g12430,An15g00070,An02g12770,An08g05580,An08g10530,An12g07850,An11g00510,An01g06180,
GO:0006800	oxygen and reactive oxygen species metabolic process	0.000694798	0.00858753	terminalNode	7	5	529	2999	An14g07200,An09g03130,An04g05300,An01g01550,An04g04870,An08g08920,An07g03770,

## Sheet: T1SA
GO term	Biological process	p-value	FDR	node type	sP	rP	sN	rN	genes enriched
GO:0044237	cellular metabolic process	0.000114862	0.00314629	nonTerminalNode	245	1750	130	1415	An02g14800,An17g02340,An01g06970,An08g04470,An07g08390,An09g06270,An12g04870,An05g00070,An14g00310,An01g03050,An14g04180,An11g09380,An18g06760,An02g12430,An02g09200,An03g01660,An16g02570,An08g06570,An02g01610,An08g07290,An07g02160,An09g03130,An17g01530,An04g04130,An18g06250,An02g07210,An12g00410,An16g07410,An16g01880,An04g07330,An11g00530,An15g06740,An16g04170,An06g01890,An01g00060,An12g04860,An1…
GO:0009206	purine ribonucleoside triphosphate biosynthetic process	1.17657e-05	0.000507428	nonTerminalNode	8	5	367	3160	An02g04520,An14g04180,An15g01700,An16g07410,An16g07290,An15g01710,An01g04630,An01g10880,
GO:0046483	heterocycle metabolic process	0.00298685	0.0435564	nonTerminalNode	34	166	341	2999	An16g07410,An01g13920,An02g04020,An02g07650,An15g06740,An13g01080,An01g12570,An04g02800,An16g05420,An02g00890,An08g07420,An02g12140,An11g02040,An02g06820,An01g04250,An07g03850,An04g02060,An11g10150,An14g04180,An18g06810,An15g01700,An08g06570,An16g02570,An01g04040,An16g07290,An08g07290,An01g04630,An15g01710,An02g09960,An02g04520,An01g08090,An17g01530,An12g03570,An01g10880,
GO:0009141	nucleoside triphosphate metabolic process	0.000358352	0.00748844	nonTerminalNode	10	18	365	3147	An02g04520,An16g07410,An01g04040,An09g05870,An14g04180,An15g01700,An16g07290,An15g01710,An01g04630,An01g10880,
GO:0055114	oxidation-reduction process	1.22749e-07	1.46361e-05	nonTerminalNode	36	102	339	3063	An13g01920,An04g07330,An11g00530,An09g06650,An09g06680,An11g11280,An02g12770,An08g05580,An08g10530,An02g07650,An11g00510,An15g06740,An16g05420,An02g12140,An03g06550,An07g07760,An11g02040,An12g00820,An07g03850,An14g00990,An18g04220,An14g00310,An04g04750,An17g01670,An18g06760,An02g12430,An12g07850,An01g06180,An14g00430,An16g02570,An08g06570,An02g09930,An08g07290,An07g02160,An15g00070,An17g01530,
GO:0006407	rRNA export from nucleus	0.000719612	0.0137609	terminalNode	6	6	369	3159	An12g01350,An01g13190,An16g04940,An02g09200,An08g08740,An18g03310,
GO:0019752	carboxylic acid metabolic process	1.02634e-05	0.000507413	nonTerminalNode	75	370	300	2795	An13g01920,An04g06210,An17g02340,An01g14070,An07g08990,An03g01140,An07g08390,An13g01080,An17g01977,An16g05420,An15g00410,An02g00890,An01g06560,An02g07500,An15g02490,An02g06820,An14g00990,An08g08920,An14g04920,An11g02550,An07g02180,An11g09790,An11g09380,An02g12430,An01g14130,An13g00550,An16g09320,An11g06820,An16g02570,An08g07290,An08g01960,An09g03130,An16g09190,An17g01530,An01g00100,An16g01830,An0…
GO:0044262	cellular carbohydrate metabolic process	0.00278013	0.0412485	nonTerminalNode	43	225	332	2940	An07g04190,An01g06970,An07g08990,An02g07650,An16g05420,An09g06270,An01g12550,An03g06550,An04g03200,An07g03850,An08g06350,An08g08920,An14g04920,An11g02550,An01g12150,An08g06570,An01g13350,An11g03340,An09g03130,An17g01530,An16g01830,An02g07470,An18g06250,An04g05300,An07g03140,An02g09090,An12g08610,An01g01550,An15g05450,An02g12140,An07g07760,An03g02430,An11g02040,An12g00820,An18g04100,An02g14380,An0…
GO:0009117	nucleotide metabolic process	1.67974e-06	0.000117408	nonTerminalNode	25	62	350	3103	An16g07410,An11g10150,An09g05870,An14g04180,An01g13920,An02g04020,An15g01700,An15g06740,An08g06570,An01g04040,An06g01890,An16g05420,An08g07290,An01g04630,An15g01710,An16g07290,An02g09960,An02g04520,An02g12140,An17g01530,An12g03570,An11g02040,An07g03850,An01g10880,An04g02060,
GO:0034599	cellular response to oxidative stress	0.000176271	0.00433687	nonTerminalNode	10	16	365	3149	An12g00600,An09g03130,An01g01550,An01g13350,An07g03770,An08g08920,An01g12530,An01g02500,An04g04870,An16g06100,
GO:0072522	purine-containing compound biosynthetic process	1.46545e-06	0.000112879	nonTerminalNode	13	15	362	3150	An01g13920,An02g04020,An02g09960,An02g04520,An16g07410,An11g10150,An14g04180,An15g01700,An01g04630,An15g01710,An16g07290,An01g10880,An04g02060,
GO:0009150	purine ribonucleotide metabolic process	2.46012e-05	0.000856535	nonTerminalNode	12	18	363	3147	An02g04020,An02g04520,An16g07410,An01g04040,An11g10150,An14g04180,An15g01700,An01g04630,An15g01710,An16g07290,An01g10880,An04g02060,
GO:0050658	RNA transport	8.65577e-07	7.62837e-05	nonTerminalNode	17	27	358	3138	An12g01350,An01g13190,An08g10360,An08g08740,An16g04940,An07g07790,An01g05150,An08g00070,An02g09200,An18g04840,An08g07360,An06g01440,An10g00360,An18g05830,An11g00610,An18g02140,An18g03310,
GO:0015986	ATP synthesis coupled proton transport	1.17657e-05	0.000507428	terminalNode	8	5	367	3160	An02g04520,An14g04180,An15g01700,An16g07410,An16g07290,An15g01710,An01g04630,An01g10880,
GO:0034220	ion transmembrane transport	0.00234515	0.0360123	nonTerminalNode	8	16	367	3149	An02g04520,An16g07410,An14g04180,An15g01700,An01g04630,An15g01710,An16g07290,An01g10880,
GO:0006414	translational elongation	2.49312e-05	0.000856535	nonTerminalNode	8	6	367	3159	An07g02650,An12g01350,An02g05700,An18g04840,An02g06710,An04g01940,An02g13840,An01g02900,
GO:0009260	ribonucleotide biosynthetic process	2.4279e-06	0.00014061	nonTerminalNode	12	13	363	3152	An02g04020,An02g04520,An16g07410,An11g10150,An12g03570,An14g04180,An15g01700,An15g01710,An01g04630,An16g07290,An01g10880,An04g02060,
GO:0046365	monosaccharide catabolic process	5.66421e-10	1.43517e-07	nonTerminalNode	19	18	356	3147	An18g01670,An08g06570,An18g06250,An14g04920,An11g02550,An02g14380,An16g05420,An04g05300,An07g08990,An07g03140,An04g02090,An02g12140,An08g02260,An16g01830,An11g02040,An02g07650,An12g08610,An07g03850,An02g07470,
GO:0009165	nucleotide biosynthetic process	0.000255382	0.00565976	nonTerminalNode	15	38	360	3127	An16g07410,An11g10150,An09g05870,An14g04180,An16g07290,An01g04630,An15g01710,An01g13920,An02g04020,An02g09960,An02g04520,An12g03570,An15g01700,An01g10880,An04g02060,
GO:0015992	proton transport	8.81484e-05	0.00255252	nonTerminalNode	8	8	367	3157	An02g04520,An16g07410,An14g04180,An15g01700,An01g04630,An15g01710,An16g07290,An01g10880,
GO:0009060	aerobic respiration	2.62504e-07	2.8005e-05	nonTerminalNode	19	31	356	3134	An16g02570,An04g07330,An18g04220,An14g00310,An11g00530,An17g01670,An09g06650,An04g04750,An09g06680,An18g06760,An11g11280,An07g02160,An15g00070,An02g12770,An02g12430,An08g05580,An08g10530,An12g07850,An11g00510,
GO:0009109	coenzyme catabolic process	2.20167e-09	4.05707e-07	nonTerminalNode	15	10	360	3155	An18g06760,An11g11280,An07g02160,An02g12430,An02g12770,An15g00070,An08g05580,An08g10530,An14g00310,An12g07850,An11g00530,An04g04750,An11g00510,An17g01670,An09g06680,
GO:0009056	catabolic process	1.49651e-05	0.00059479	nonTerminalNode	77	388	298	2777	An13g01920,An14g00180,An08g10360,An09g06680,An07g08990,An08g10530,An02g07650,An11g00510,An08g10710,An02g01580,An16g05420,An15g00410,An01g12550,An03g06550,An02g06820,An07g03850,An03g05290,An14g00990,An08g08920,An05g00070,An14g04920,An11g02550,An07g02180,An14g00310,An01g03050,An17g01670,An11g04180,An18g06760,An02g12430,An09g01240,An07g03880,An03g01660,An18g02140,An08g06570,An02g01610,An04g03590,An0…
GO:0015931	nucleobase, nucleoside, nucleotide and nucleic acid transport	2.61186e-05	0.000882373	nonTerminalNode	18	42	357	3123	An12g01350,An01g13190,An08g10360,An08g08740,An18g04220,An16g04940,An07g07790,An01g05150,An08g00070,An02g09200,An18g04840,An08g07360,An06g01440,An10g00360,An18g05830,An11g00610,An18g02140,An18g03310,
GO:0006732	coenzyme metabolic process	1.15826e-06	9.78249e-05	nonTerminalNode	29	79	346	3086	An08g06560,An04g05620,An07g02180,An14g00310,An11g00530,An17g01670,An04g04750,An09g06680,An18g06760,An11g11280,An02g12430,An02g12770,An04g02090,An08g05580,An08g10530,An12g07850,An11g00510,An15g06740,An08g06570,An16g05420,An08g07290,An07g02160,An15g00070,An02g12140,An17g01530,An01g00100,An11g02040,An09g03940,An07g03850,
GO:0044275	cellular carbohydrate catabolic process	0.000136757	0.00355393	nonTerminalNode	21	64	354	3101	An18g06250,An14g04920,An11g02550,An02g14380,An04g05300,An07g08990,An07g03140,An04g02090,An08g02260,An02g07650,An12g08610,An18g01670,An08g06570,An16g05420,An01g12550,An02g12140,An03g06550,An16g01830,An11g02040,An02g07470,An07g03850,
GO:0009259	ribonucleotide metabolic process	1.999e-05	0.000764522	nonTerminalNode	13	21	362	3144	An16g07410,An01g04040,An11g10150,An14g04180,An15g01710,An01g04630,An16g07290,An02g04020,An02g04520,An12g03570,An15g01700,An01g10880,An04g02060,
GO:0044248	cellular catabolic process	0.00143506	0.0238432	nonTerminalNode	54	291	321	2874	An13g01920,An14g00180,An08g10360,An09g06680,An08g10530,An11g00510,An08g10710,An02g01580,An15g00410,An02g06820,An14g00990,An08g08920,An07g02180,An14g00310,An01g03050,An17g01670,An11g04180,An18g06760,An02g12430,An09g01240,An07g03880,An03g01660,An18g02140,An02g01610,An04g03590,An08g07290,An16g04100,An07g02160,An09g03130,An15g00070,An17g01530,An08g09000,An02g07210,An18g05070,An16g02250,An12g00410,An1…
GO:0046165	alcohol biosynthetic process	3.70241e-05	0.00119124	nonTerminalNode	17	39	358	3126	An18g01670,An18g06250,An14g04920,An11g02550,An02g14380,An16g05420,An04g05300,An07g08990,An01g03570,An04g02090,An08g02260,An17g01530,An16g01830,An16g04430,An02g06820,An02g07470,An08g06350,
GO:0006740	NADPH regeneration	7.00032e-05	0.00214995	nonTerminalNode	7	5	368	3160	An08g06570,An16g05420,An11g02040,An02g12140,An08g07290,An07g03850,An15g06740,
GO:0009142	nucleoside triphosphate biosynthetic process	8.8948e-06	0.000462301	nonTerminalNode	9	7	366	3158	An09g05870,An02g04520,An14g04180,An15g01700,An16g07410,An16g07290,An15g01710,An01g04630,An01g10880,
GO:0006818	hydrogen transport	8.81484e-05	0.00255252	nonTerminalNode	8	8	367	3157	An02g04520,An16g07410,An14g04180,An15g01700,An01g04630,An15g01710,An16g07290,An01g10880,
GO:0044271	cellular nitrogen compound biosynthetic process	0.000586476	0.0118879	nonTerminalNode	39	180	336	2985	An08g06560,An16g07410,An01g13920,An02g04020,An17g02330,An13g01080,An16g04170,An01g12570,An04g01750,An02g00890,An02g07500,An08g07420,An14g03280,An02g06820,An01g04250,An04g02060,An11g10150,An09g05870,An14g04180,An11g09380,An04g02090,An02g12430,An04g05420,An01g14130,An18g06810,An13g00550,An15g01700,An16g02570,An08g07290,An15g01710,An01g04630,An16g07290,An04g05260,An02g09960,An02g04520,An04g06380,An1…
GO:0006096	glycolysis	6.74212e-09	1.13886e-06	terminalNode	13	7	362	3158	An18g01670,An18g06250,An04g02090,An08g02260,An14g04920,An11g02550,An02g14380,An16g05420,An16g01830,An04g05300,An12g08610,An07g08990,An02g07470,
GO:0042180	cellular ketone metabolic process	2.17389e-05	0.000816016	nonTerminalNode	75	379	300	2786	An13g01920,An04g06210,An17g02340,An01g14070,An07g08990,An03g01140,An07g08390,An13g01080,An17g01977,An16g05420,An15g00410,An02g00890,An01g06560,An02g07500,An15g02490,An02g06820,An14g00990,An08g08920,An14g04920,An11g02550,An07g02180,An11g09790,An11g09380,An02g12430,An01g14130,An13g00550,An16g09320,An11g06820,An16g02570,An08g07290,An08g01960,An09g03130,An16g09190,An17g01530,An01g00100,An16g01830,An0…
GO:0044267	cellular protein metabolic process	0.000412991	0.00854217	nonTerminalNode	78	441	297	2724	An02g14800,An17g02340,An08g04470,An08g10710,An02g06710,An02g13840,An12g04870,An01g03050,An11g09380,An02g09200,An03g01660,An15g01700,An12g04940,An07g02650,An02g07210,An16g02250,An18g05070,An11g02610,An08g06940,An15g06370,An07g07760,An02g05700,An02g14560,An17g01360,An14g01030,An02g11680,An11g02360,An01g02840,An07g06000,An18g03290,An01g06230,An14g03890,An12g01350,An07g04190,An14g00180,An18g06260,An1…
GO:0051236	establishment of RNA localization	8.65577e-07	7.62837e-05	nonTerminalNode	17	27	358	3138	An12g01350,An01g13190,An08g10360,An08g08740,An16g04940,An07g07790,An01g05150,An08g00070,An02g09200,An18g04840,An08g07360,An06g01440,An10g00360,An18g05830,An11g00610,An18g02140,An18g03310,
GO:0006405	RNA export from nucleus	2.28908e-06	0.000140605	nonTerminalNode	16	26	359	3139	An12g01350,An01g13190,An08g10360,An08g08740,An16g04940,An07g07790,An01g05150,An08g00070,An02g09200,An18g04840,An06g01440,An10g00360,An18g05830,An11g00610,An18g02140,An18g03310,
GO:0034654	nucleobase, nucleoside, nucleotide and nucleic acid biosynthetic process	0.000233796	0.00538529	nonTerminalNode	17	47	358	3118	An16g07410,An11g10150,An09g05870,An14g04180,An02g00890,An16g07290,An01g04630,An15g01710,An01g13920,An02g04020,An02g09960,An08g07420,An02g04520,An12g03570,An15g01700,An01g10880,An04g02060,
GO:0006979	response to oxidative stress	0.00189937	0.0300784	nonTerminalNode	22	87	353	3078	An12g00600,An08g08920,An06g01660,An01g02500,An04g04870,An16g03740,An01g03570,An16g06100,An01g12530,An11g07650,An04g04060,An01g10050,An01g13350,An01g01550,An09g03060,An15g00560,An07g03770,An08g00070,An12g08570,An09g03130,An02g12140,An11g02040,
GO:0045727	positive regulation of translation	0.00349274	0.0478364	nonTerminalNode	5	6	370	3159	An12g01350,An02g05700,An04g01940,An02g13840,An01g02900,
GO:0006119	oxidative phosphorylation	7.69933e-07	7.62837e-05	terminalNode	12	11	363	3154	An02g04520,An02g12770,An16g07410,An02g09930,An09g06650,An14g04180,An15g01700,An01g06180,An16g07290,An15g01710,An01g04630,An01g10880,
GO:0044282	small molecule catabolic process	5.01844e-06	0.000274929	nonTerminalNode	33	107	342	3058	An18g06250,An13g01920,An12g00410,An04g05300,An07g08990,An11g11280,An07g03140,An02g07650,An12g08610,An16g05420,An15g00410,An02g12140,An11g02040,An02g06820,An07g03850,An04g05620,An14g00990,An14g04920,An11g02550,An02g14380,An07g02180,An04g02090,An08g02260,An14g00430,An18g01670,An08g06570,An01g04040,An02g01610,An08g07290,An17g01530,An16g01830,An15g01860,An02g07470,
GO:0006417	regulation of translation	0.00138859	0.0232617	nonTerminalNode	11	27	364	3138	An12g01350,An01g02900,An01g03050,An02g06710,An02g13840,An01g04430,An04g01940,An11g00420,An18g03290,An02g05700,An14g03890,
GO:0051029	rRNA transport	0.000719612	0.0137609	nonTerminalNode	6	6	369	3159	An12g01350,An01g13190,An16g04940,An02g09200,An08g08740,An18g03310,
GO:0034637	cellular carbohydrate biosynthetic process	0.00089294	0.0166054	nonTerminalNode	16	49	359	3116	An18g01670,An18g06250,An14g04920,An11g02550,An02g14380,An16g05420,An04g05300,An07g08990,An04g02090,An08g02260,An07g07760,An16g01830,An02g07650,An12g00820,An02g07470,An08g06350,
GO:0006913	nucleocytoplasmic transport	9.39818e-05	0.00264585	nonTerminalNode	22	67	353	3098	An15g06180,An12g01350,An01g13190,An08g10360,An01g14070,An08g08600,An15g06440,An16g04940,An07g07790,An18g04840,An02g09200,An10g00360,An18g02140,An17g02300,An08g08740,An17g01815,An01g05150,An08g00070,An06g01440,An18g05830,An11g00610,An18g03310,
GO:0051168	nuclear export	0.000286454	0.00617705	nonTerminalNode	17	48	358	3117	An12g01350,An01g13190,An08g10360,An16g04940,An07g07790,An18g04840,An02g09200,An10g00360,An18g02140,An08g08740,An17g01815,An01g05150,An08g00070,An06g01440,An18g05830,An11g00610,An18g03310,
GO:0006413	translational initiation	9.63963e-05	0.00267665	terminalNode	11	18	364	3147	An02g11680,An01g04430,An04g02030,An15g06790,An14g01030,An01g03050,An01g06230,An14g03890,An02g06710,An02g06530,An01g02840,
GO:0072353	cellular age-dependent response to reactive oxygen species	0.00012413	0.00331069	nonTerminalNode	4	0	371	3165	An01g12530,An04g04870,An07g03770,An01g13350,
GO:0009199	ribonucleoside triphosphate metabolic process	0.000322134	0.00680172	nonTerminalNode	9	14	366	3151	An02g04520,An16g07410,An01g04040,An14g04180,An15g01700,An01g04630,An15g01710,An16g07290,An01g10880,
GO:0005996	monosaccharide metabolic process	2.17628e-06	0.000138976	nonTerminalNode	30	87	345	3078	An18g06250,An14g04920,An11g02550,An02g14380,An04g05300,An01g06970,An07g08990,An07g03140,An04g02090,An08g02260,An02g07650,An02g09090,An12g08610,An18g01670,An08g06570,An16g05420,An15g05450,An09g06270,An01g12550,An14g03820,An02g12140,An03g06550,An07g07760,An16g01830,An04g03200,An11g02040,An12g00820,An02g07470,An08g06350,An07g03850,
GO:0046034	ATP metabolic process	2.49312e-05	0.000856535	nonTerminalNode	8	6	367	3159	An02g04520,An14g04180,An15g01700,An16g07410,An16g07290,An15g01710,An01g04630,An01g10880,
GO:0006007	glucose catabolic process	2.96387e-10	1.20155e-07	nonTerminalNode	17	12	358	3153	An18g01670,An08g06570,An18g06250,An04g02090,An02g12140,An08g02260,An14g04920,An11g02550,An02g14380,An16g05420,An16g01830,An11g02040,An04g05300,An07g08990,An12g08610,An02g07470,An07g03850,
GO:0019538	protein metabolic process	0.000783424	0.0148411	nonTerminalNode	80	466	295	2699	An02g14800,An17g02340,An08g04470,An08g10710,An02g06710,An02g13840,An12g04870,An05g00070,An01g03050,An11g09380,An02g09200,An03g01660,An15g01700,An12g04940,An07g02650,An02g07210,An16g02250,An18g05070,An11g02610,An08g06940,An15g06370,An07g07760,An02g05700,An02g14560,An17g01360,An14g01030,An02g11680,An11g02360,An01g02840,An07g06000,An18g03290,An01g06230,An14g03890,An12g01350,An07g04190,An14g00180,An1…
GO:0044281	small molecule metabolic process	1.50357e-06	0.000112879	nonTerminalNode	121	668	254	2497	An17g02340,An01g06970,An07g08390,An02g07650,An13g01080,An16g05420,An15g00410,An02g00890,An09g06270,An02g06820,An14g04920,An07g02180,An11g09790,An14g04180,An02g03640,An11g09380,An02g12430,An11g06820,An15g01700,An16g02570,An08g06570,An02g01610,An08g07290,An08g01960,An09g03130,An17g01530,An04g04130,An18g06250,An08g06560,An12g00410,An16g07410,An04g05300,An01g03570,An01g13920,An02g04020,An08g06940,An1…
GO:0072521	purine-containing compound metabolic process	0.000177219	0.00433687	nonTerminalNode	16	41	359	3124	An16g07410,An01g04040,An11g10150,An14g04180,An02g00890,An16g07290,An15g01710,An01g04630,An01g13920,An02g04020,An02g09960,An02g04520,An01g08090,An15g01700,An01g10880,An04g02060,
GO:0006164	purine nucleotide biosynthetic process	1.45592e-07	1.63952e-05	nonTerminalNode	13	11	362	3154	An01g13920,An02g04020,An02g09960,An02g04520,An16g07410,An11g10150,An14g04180,An15g01700,An01g04630,An15g01710,An16g07290,An01g10880,An04g02060,
GO:0001315	age-dependent response to reactive oxygen species	0.00208459	0.0327555	nonTerminalNode	5	5	370	3160	An01g12530,An01g13350,An04g04870,An08g08920,An07g03770,
GO:0019320	hexose catabolic process	4.44283e-10	1.3667e-07	nonTerminalNode	18	15	357	3150	An18g01670,An08g06570,An18g06250,An14g04920,An11g02550,An02g14380,An16g05420,An04g05300,An07g08990,An04g02090,An02g12140,An08g02260,An16g01830,An11g02040,An02g07650,An12g08610,An07g03850,An02g07470,
GO:0050657	nucleic acid transport	8.65577e-07	7.62837e-05	nonTerminalNode	17	27	358	3138	An12g01350,An01g13190,An08g10360,An08g08740,An16g04940,An07g07790,An01g05150,An08g00070,An02g09200,An18g04840,An08g07360,An06g01440,An10g00360,An18g05830,An11g00610,An18g02140,An18g03310,
GO:0006753	nucleoside phosphate metabolic process	1.67974e-06	0.000117408	nonTerminalNode	25	62	350	3103	An16g07410,An11g10150,An09g05870,An14g04180,An01g13920,An02g04020,An15g01700,An15g06740,An08g06570,An01g04040,An06g01890,An16g05420,An08g07290,An01g04630,An15g01710,An16g07290,An02g09960,An02g04520,An02g12140,An17g01530,An12g03570,An11g02040,An07g03850,An01g10880,An04g02060,
GO:0015980	energy derivation by oxidation of organic compounds	0.000129942	0.00342068	nonTerminalNode	26	90	349	3075	An04g07330,An18g04220,An14g00310,An11g00530,An17g01670,An09g06650,An04g04750,An09g06680,An18g06760,An11g11280,An02g12430,An02g12770,An08g05580,An08g10530,An12g07850,An02g07650,An11g00510,An01g06180,An16g02570,An02g09930,An07g02160,An15g00070,An03g06550,An07g07760,An17g01530,An12g00820,
GO:0006082	organic acid metabolic process	1.1177e-05	0.000507428	nonTerminalNode	75	371	300	2794	An13g01920,An04g06210,An17g02340,An01g14070,An07g08990,An03g01140,An07g08390,An13g01080,An17g01977,An16g05420,An15g00410,An02g00890,An01g06560,An02g07500,An15g02490,An02g06820,An14g00990,An08g08920,An14g04920,An11g02550,An07g02180,An11g09790,An11g09380,An02g12430,An01g14130,An13g00550,An16g09320,An11g06820,An16g02570,An08g07290,An08g01960,An09g03130,An16g09190,An17g01530,An01g00100,An16g01830,An0…
GO:0006066	alcohol metabolic process	0.000177583	0.00433687	nonTerminalNode	38	162	337	3003	An18g06250,An04g05300,An01g06970,An01g14070,An07g08990,An01g03570,An07g03140,An02g07650,An02g09090,An16g04430,An12g08610,An16g05420,An15g05450,An09g06270,An01g12550,An02g12140,An03g06550,An07g07760,An03g02430,An04g03200,An11g02040,An02g06820,An12g00820,An07g03850,An08g06350,An14g04920,An11g02550,An02g14380,An08g07570,An04g02090,An08g02260,An08g06570,An18g01670,An08g07290,An14g03820,An17g01530,An1…
GO:0006091	generation of precursor metabolites and energy	5.57626e-13	5.65154e-10	nonTerminalNode	52	123	323	3042	An18g06250,An16g07410,An04g07330,An11g00530,An04g05300,An09g06650,An09g06680,An07g08990,An11g11280,An02g12770,An08g05580,An08g10530,An02g07650,An11g00510,An12g08610,An16g05420,An03g06550,An07g07760,An12g00820,An09g05950,An14g04920,An11g02550,An02g14380,An18g04220,An14g00310,An04g04750,An17g01670,An14g04180,An18g06760,An02g05470,An02g12430,An04g02090,An08g02260,An12g07850,An01g06180,An15g01700,An1…
GO:0043436	oxoacid metabolic process	1.02634e-05	0.000507413	nonTerminalNode	75	370	300	2795	An13g01920,An04g06210,An17g02340,An01g14070,An07g08990,An03g01140,An07g08390,An13g01080,An17g01977,An16g05420,An15g00410,An02g00890,An01g06560,An02g07500,An15g02490,An02g06820,An14g00990,An08g08920,An14g04920,An11g02550,An07g02180,An11g09790,An11g09380,An02g12430,An01g14130,An13g00550,An16g09320,An11g06820,An16g02570,An08g07290,An08g01960,An09g03130,An16g09190,An17g01530,An01g00100,An16g01830,An0…
GO:0017038	protein import	0.000872083	0.0163677	nonTerminalNode	17	54	358	3111	An15g06180,An08g10360,An01g14070,An08g08600,An15g06440,An07g07790,An15g00190,An08g07360,An18g02140,An01g12210,An17g02300,An16g05090,An12g04940,An03g04790,An08g04070,An18g05830,An11g00610,
GO:0033609	oxalate metabolic process	0.00334313	0.0464146	terminalNode	4	3	371	3162	An15g00410,An03g01140,An17g01530,An07g08390,
GO:0006090	pyruvate metabolic process	4.05732e-08	5.87442e-06	terminalNode	17	20	358	3145	An18g01670,An18g06250,An04g06210,An14g04920,An11g02550,An02g14380,An07g02180,An16g05420,An04g05300,An07g08990,An08g07290,An04g02090,An08g02260,An01g00100,An16g01830,An02g06820,An02g07470,
GO:0051169	nuclear transport	9.39818e-05	0.00264585	nonTerminalNode	22	67	353	3098	An15g06180,An12g01350,An01g13190,An08g10360,An01g14070,An08g08600,An15g06440,An16g04940,An07g07790,An18g04840,An02g09200,An10g00360,An18g02140,An17g02300,An08g08740,An17g01815,An01g05150,An08g00070,An06g01440,An18g05830,An11g00610,An18g03310,
GO:0009145	purine nucleoside triphosphate biosynthetic process	1.17657e-05	0.000507428	nonTerminalNode	8	5	367	3160	An02g04520,An14g04180,An15g01700,An16g07410,An16g07290,An15g01710,An01g04630,An01g10880,
GO:0009205	purine ribonucleoside triphosphate metabolic process	0.000215997	0.0051509	nonTerminalNode	9	13	366	3152	An02g04520,An16g07410,An01g04040,An14g04180,An15g01700,An01g04630,An15g01710,An16g07290,An01g10880,
GO:0046164	alcohol catabolic process	1.87794e-09	4.05707e-07	nonTerminalNode	20	23	355	3142	An18g01670,An08g06570,An18g06250,An14g04920,An11g02550,An02g14380,An16g05420,An04g05300,An07g08990,An07g03140,An04g02090,An02g12140,An08g02260,An17g01530,An16g01830,An11g02040,An02g07650,An12g08610,An07g03850,An02g07470,
GO:0034614	cellular response to reactive oxygen species	0.000250963	0.00565224	nonTerminalNode	7	7	368	3158	An01g12530,An09g03130,An01g01550,An01g13350,An04g04870,An08g08920,An07g03770,
GO:0001320	age-dependent response to reactive oxygen species involved in chronological cell aging	0.00118024	0.0202741	terminalNode	3	0	372	3165	An01g12530,An04g04870,An07g03770,
GO:0051186	cofactor metabolic process	6.64909e-05	0.00207349	nonTerminalNode	31	113	344	3052	An08g06560,An11g00530,An09g06680,An11g11280,An02g12770,An08g05580,An08g10530,An11g00510,An15g06740,An16g05420,An02g12140,An11g02040,An01g04250,An07g03850,An04g05620,An07g02180,An14g00310,An04g04750,An17g01670,An18g06760,An04g02090,An02g12430,An12g07850,An08g06570,An08g07290,An07g02160,An15g00070,An17g01530,An01g00100,An01g03410,An09g03940,
GO:0032268	regulation of cellular protein metabolic process	0.00257277	0.0386297	nonTerminalNode	15	50	360	3115	An12g01350,An09g04900,An01g02900,An01g03050,An01g04430,An11g00420,An08g00830,An08g06540,An02g06710,An02g13840,An04g01940,An07g07760,An02g05700,An18g03290,An14g03890,
GO:0006006	glucose metabolic process	2.06021e-08	3.21234e-06	nonTerminalNode	22	35	353	3130	An18g01670,An08g06570,An18g06250,An14g04920,An11g02550,An02g14380,An16g05420,An04g05300,An07g08990,An04g02090,An02g12140,An03g06550,An08g02260,An07g07760,An16g01830,An02g07650,An11g02040,An02g09090,An12g08610,An12g00820,An07g03850,An02g07470,
GO:0006754	ATP biosynthetic process	1.17657e-05	0.000507428	nonTerminalNode	8	5	367	3160	An02g04520,An14g04180,An15g01700,An16g07410,An16g07290,An15g01710,An01g04630,An01g10880,
GO:0006448	regulation of translational elongation	0.00349274	0.0478364	nonTerminalNode	5	6	370	3159	An12g01350,An02g05700,An04g01940,An02g13840,An01g02900,
GO:0009201	ribonucleoside triphosphate biosynthetic process	2.49312e-05	0.000856535	nonTerminalNode	8	6	367	3159	An02g04520,An14g04180,An15g01700,An16g07410,An16g07290,An15g01710,An01g04630,An01g10880,
GO:0046496	nicotinamide nucleotide metabolic process	0.00313634	0.0445648	nonTerminalNode	8	17	367	3148	An08g06570,An02g12140,An17g01530,An16g05420,An11g02040,An08g07290,An07g03850,An15g06740,
GO:0006553	lysine metabolic process	0.000227925	0.00537214	terminalNode	5	2	370	3163	An04g05420,An15g02490,An11g11280,An04g05260,An02g07500,
GO:0070887	cellular response to chemical stimulus	0.00318791	0.0445648	nonTerminalNode	18	68	357	3097	An12g00600,An08g08920,An02g14380,An01g02500,An04g04870,An16g06100,An02g07090,An02g06560,An01g12530,An08g10710,An08g00830,An01g13350,An01g01550,An01g05660,An07g03770,An08g07290,An16g04100,An09g03130,
GO:0055086	nucleobase, nucleoside and nucleotide metabolic process	0.00151355	0.0249427	nonTerminalNode	29	127	346	3038	An16g07410,An01g13920,An02g04020,An15g06740,An02g14520,An06g01890,An16g05420,An02g00890,An08g07420,An02g12140,An11g02040,An07g03850,An04g02060,An11g10150,An09g05870,An14g04180,An15g01700,An08g06570,An01g04040,An16g07290,An15g01710,An01g04630,An08g07290,An02g09960,An02g04520,An01g08090,An17g01530,An12g03570,An01g10880,
GO:0010608	posttranscriptional regulation of gene expression	0.00278788	0.0412485	nonTerminalNode	12	35	363	3130	An12g01350,An01g02900,An01g03050,An12g04940,An02g06710,An02g13840,An01g04430,An04g01940,An11g00420,An18g03290,An02g05700,An14g03890,
GO:0006094	gluconeogenesis	6.65562e-06	0.000355025	terminalNode	12	15	363	3150	An18g01670,An18g06250,An04g02090,An08g02260,An14g04920,An11g02550,An02g14380,An16g05420,An16g01830,An04g05300,An07g08990,An02g07470,
GO:0006606	protein import into nucleus	0.000675353	0.0132907	terminalNode	10	20	365	3145	An15g06180,An17g02300,An08g10360,An18g05830,An11g00610,An01g14070,An08g08600,An15g06440,An18g02140,An07g07790,
GO:0006099	tricarboxylic acid cycle	5.46368e-11	2.76872e-08	terminalNode	15	6	360	3159	An18g06760,An11g11280,An07g02160,An02g12430,An02g12770,An15g00070,An08g05580,An08g10530,An14g00310,An12g07850,An11g00530,An04g04750,An11g00510,An17g01670,An09g06680,
GO:0006163	purine nucleotide metabolic process	2.194e-06	0.000138976	nonTerminalNode	14	19	361	3146	An16g07410,An01g04040,An11g10150,An14g04180,An01g04630,An15g01710,An16g07290,An02g04020,An01g13920,An02g09960,An02g04520,An15g01700,An01g10880,An04g02060,
GO:0019318	hexose metabolic process	8.93389e-08	1.13181e-05	nonTerminalNode	26	55	349	3110	An18g06250,An14g04920,An11g02550,An02g14380,An04g05300,An07g08990,An04g02090,An08g02260,An02g07650,An02g09090,An12g08610,An08g06570,An18g01670,An16g05420,An01g12550,An14g03820,An02g12140,An03g06550,An07g07760,An04g03200,An16g01830,An11g02040,An12g00820,An07g03850,An02g07470,An08g06350,
GO:0009152	purine ribonucleotide biosynthetic process	2.162e-06	0.000138976	nonTerminalNode	11	10	364	3155	An02g04020,An02g04520,An16g07410,An11g10150,An14g04180,An15g01700,An01g04630,An15g01710,An16g07290,An01g10880,An04g02060,
GO:0015672	monovalent inorganic cation transport	0.00171942	0.0276608	nonTerminalNode	8	15	367	3150	An02g04520,An16g07410,An14g04180,An15g01700,An01g04630,An15g01710,An16g07290,An01g10880,
GO:0006739	NADP metabolic process	0.000250963	0.00565224	nonTerminalNode	7	7	368	3158	An08g06570,An16g05420,An11g02040,An02g12140,An08g07290,An07g03850,An15g06740,
GO:0006457	protein folding	0.000667592	0.0132907	terminalNode	13	33	362	3132	An01g13350,An12g00790,An08g06540,An16g05090,An02g14800,An08g05300,An11g02360,An12g04940,An15g01710,An14g05320,An09g06590,An15g06370,An15g01700,
GO:0006412	translation	4.71973e-10	1.3667e-07	nonTerminalNode	38	87	337	3078	An07g02650,An12g01350,An15g06790,An02g08080,An08g03430,An01g02900,An17g02340,An01g03050,An17g01360,An18g06260,An08g00610,An08g04470,An14g01010,An01g04430,An04g02030,An14g01030,An18g04840,An02g09200,An09g05970,An10g00360,An16g09320,An11g00420,An02g11680,An01g10050,An02g04880,An01g12420,An17g01977,An02g06710,An02g13840,An01g02840,An12g04870,An04g01940,An07g06000,An02g05700,An18g03290,An01g06230,An1…
GO:0009144	purine nucleoside triphosphate metabolic process	0.000215997	0.0051509	nonTerminalNode	9	13	366	3152	An02g04520,An16g07410,An01g04040,An14g04180,An15g01700,An01g04630,An15g01710,An16g07290,An01g10880,
GO:0006098	pentose-phosphate shunt	0.00114077	0.0201073	terminalNode	5	4	370	3161	An08g06570,An16g05420,An11g02040,An02g12140,An07g03850,
GO:0006084	acetyl-CoA metabolic process	4.61616e-13	5.65154e-10	nonTerminalNode	18	7	357	3158	An18g06760,An04g05620,An11g11280,An07g02160,An02g12430,An02g12770,An15g00070,An08g05580,An08g10530,An07g02180,An01g00100,An14g00310,An12g07850,An11g00530,An04g04750,An11g00510,An17g01670,An09g06680,
GO:0046364	monosaccharide biosynthetic process	1.999e-05	0.000764522	nonTerminalNode	13	21	362	3144	An18g01670,An18g06250,An14g04920,An11g02550,An02g14380,An16g05420,An04g05300,An07g08990,An04g02090,An08g02260,An16g01830,An08g06350,An02g07470,
GO:0006403	RNA localization	1.23867e-05	0.000523079	nonTerminalNode	17	35	358	3130	An12g01350,An01g13190,An08g10360,An08g08740,An16g04940,An07g07790,An01g05150,An08g00070,An02g09200,An18g04840,An08g07360,An06g01440,An10g00360,An18g05830,An11g00610,An18g02140,An18g03310,
GO:0044283	small molecule biosynthetic process	2.93591e-06	0.000165308	nonTerminalNode	56	235	319	2930	An07g08990,An16g04430,An13g01080,An16g05420,An02g00890,An02g07500,An02g06820,An08g06350,An14g04920,An11g02550,An11g10150,An14g04180,An11g09380,An02g12430,An01g14130,An13g00550,An15g01700,An16g02570,An08g07290,An02g09960,An02g04520,An17g01530,An16g01830,An12g03570,An02g07470,An18g06250,An08g06560,An16g07410,An04g05300,An01g03570,An02g04020,An01g13920,An17g02330,An16g04170,An01g12570,An04g01750,An0…
GO:0015985	energy coupled proton transport, down electrochemical gradient	1.17657e-05	0.000507428	nonTerminalNode	8	5	367	3160	An02g04520,An14g04180,An15g01700,An16g07410,An16g07290,An15g01710,An01g04630,An01g10880,
GO:0046356	acetyl-CoA catabolic process	5.46368e-11	2.76872e-08	nonTerminalNode	15	6	360	3159	An18g06760,An11g11280,An07g02160,An02g12430,An02g12770,An15g00070,An08g05580,An08g10530,An14g00310,An12g07850,An11g00530,An04g04750,An11g00510,An17g01670,An09g06680,
GO:0051170	nuclear import	0.000675353	0.0132907	nonTerminalNode	10	20	365	3145	An15g06180,An17g02300,An08g10360,An18g05830,An11g00610,An01g14070,An08g08600,An15g06440,An18g02140,An07g07790,
GO:0034504	protein localization to nucleus	0.00155498	0.0254189	nonTerminalNode	10	23	365	3142	An15g06180,An17g02300,An08g10360,An01g14070,An08g08600,An15g06440,An07g07790,An18g05830,An11g00610,An18g02140,
GO:0051187	cofactor catabolic process	2.20167e-09	4.05707e-07	nonTerminalNode	15	10	360	3155	An18g06760,An11g11280,An07g02160,An02g12430,An02g12770,An15g00070,An08g05580,An08g10530,An14g00310,An12g07850,An11g00530,An04g04750,An11g00510,An17g01670,An09g06680,
GO:0032787	monocarboxylic acid metabolic process	0.00116329	0.0202741	nonTerminalNode	32	143	343	3022	An18g06250,An13g01920,An04g06210,An04g05300,An07g08990,An01g01550,An16g05420,An15g00410,An01g00060,An02g06820,An04g05620,An14g00990,An08g08920,An14g04920,An11g02550,An07g02180,An02g14380,An02g02960,An04g02090,An08g02260,An16g07110,An01g00050,An14g00430,An18g01670,An08g07290,An01g05150,An09g03130,An16g09190,An01g00100,An16g01830,An15g01860,An02g07470,
GO:0006013	mannose metabolic process	0.00114077	0.0201073	terminalNode	5	4	370	3161	An02g14380,An04g03200,An12g08610,An01g12550,An08g06350,
GO:0019319	hexose biosynthetic process	2.40425e-06	0.00014061	nonTerminalNode	13	16	362	3149	An18g01670,An18g06250,An04g02090,An08g02260,An14g04920,An11g02550,An02g14380,An16g05420,An16g01830,An04g05300,An07g08990,An02g07470,An08g06350,
GO:0034404	nucleobase, nucleoside and nucleotide biosynthetic process	0.000233796	0.00538529	nonTerminalNode	17	47	358	3118	An16g07410,An11g10150,An09g05870,An14g04180,An02g00890,An16g07290,An01g04630,An15g01710,An01g13920,An02g04020,An02g09960,An08g07420,An02g04520,An12g03570,An15g01700,An01g10880,An04g02060,
GO:0045903	positive regulation of translational fidelity	0.00118024	0.0202741	terminalNode	3	0	372	3165	An04g01940,An02g13840,An12g01350,
GO:0045333	cellular respiration	5.46346e-08	7.38296e-06	nonTerminalNode	21	34	354	3131	An16g02570,An02g09930,An04g07330,An18g04220,An14g00310,An11g00530,An17g01670,An09g06650,An04g04750,An09g06680,An18g06760,An11g11280,An07g02160,An02g12430,An15g00070,An02g12770,An08g05580,An08g10530,An12g07850,An11g00510,An01g06180,
GO:0006800	oxygen and reactive oxygen species metabolic process	0.000719612	0.0137609	terminalNode	6	6	369	3159	An09g03130,An04g05300,An01g01550,An04g04870,An08g08920,An07g03770,

## Sheet: T5SA
GO term	Biological process	p-value	FDR	node type	sP	rP	sN	rN	genes enriched
GO:0044237	cellular metabolic process	3.45195e-05	0.000920671	nonTerminalNode	339	1656	188	1357	An02g14800,An17g02340,An11g03110,An01g06970,An08g04470,An07g08390,An08g00510,An09g06270,An16g07400,An15g05770,An12g00510,An07g02960,An12g04870,An08g10060,An14g00310,An04g08330,An01g03050,An14g04180,An11g09380,An18g06760,An02g12430,An02g09200,An03g01660,An04g07340,An16g02570,An08g06570,An04g02610,An02g01610,An08g07290,An11g02400,An07g02160,An09g03130,An14g04190,An17g01530,An04g04130,An02g01750,An1…
GO:0009206	purine ribonucleoside triphosphate biosynthetic process	1.37626e-05	0.000472827	nonTerminalNode	9	4	518	3009	An02g04520,An14g04180,An16g08550,An15g01700,An16g07410,An16g07290,An15g01710,An01g04630,An01g10880,
GO:0046483	heterocycle metabolic process	0.000310493	0.00503495	nonTerminalNode	48	152	479	2861	An17g01330,An09g05670,An16g07410,An02g02910,An18g05130,An01g13920,An02g04020,An12g00320,An02g02170,An02g07650,An13g01080,An15g01760,An01g12570,An04g02800,An16g05420,An02g00890,An04g00360,An16g07400,An02g12140,An03g04280,An11g02040,An02g06820,An11g06140,An07g03850,An04g02060,An11g10150,An04g08330,An14g04180,An18g06810,An04g03400,An15g01700,An07g10100,An08g06570,An16g02570,An01g04040,An16g07290,An0…
GO:0009141	nucleoside triphosphate metabolic process	0.000324089	0.00517266	nonTerminalNode	12	16	515	2997	An02g04520,An16g08550,An16g07410,An01g04040,An09g05870,An14g04180,An15g01700,An04g00360,An16g07290,An15g01710,An01g04630,An01g10880,
GO:0055114	oxidation-reduction process	2.08336e-07	1.40766e-05	nonTerminalNode	44	94	483	2919	An13g01920,An08g02530,An04g07330,An11g00530,An09g06650,An09g06680,An11g11280,An02g12770,An08g05580,An08g10530,An02g07650,An11g00510,An16g05420,An02g12140,An03g06550,An07g07760,An11g02040,An12g00820,An07g03850,An14g00990,An01g00120,An18g04220,An14g00310,An04g04750,An17g01670,An18g06760,An02g12430,An12g07850,An01g06180,An14g00430,An16g02570,An08g06570,An14g04080,An02g09930,An02g02820,An15g01280,An0…
GO:0006407	rRNA export from nucleus	6.52851e-05	0.00153875	terminalNode	8	4	519	3009	An12g01350,An01g13190,An13g01070,An16g04940,An02g09200,An08g08740,An02g12610,An18g03310,
GO:0042773	ATP synthesis coupled electron transport	0.00130283	0.0150904	nonTerminalNode	6	4	521	3009	An14g04080,An09g06650,An02g12770,An07g07390,An01g06180,An02g09930,
GO:0009064	glutamine family amino acid metabolic process	0.000335001	0.00530505	nonTerminalNode	16	28	511	2985	An08g06560,An15g02340,An12g00410,An04g02610,An04g02800,An04g00990,An12g07580,An02g06720,An15g02360,An17g00910,An01g06560,An07g09920,An02g12430,An16g04970,An04g04130,An11g06140,
GO:0044249	cellular biosynthetic process	0.00276158	0.0281293	nonTerminalNode	165	764	362	2249	An15g00750,An17g02340,An08g04470,An01g05780,An07g06520,An02g07650,An13g01080,An15g01760,An08g00510,An16g05420,An02g00890,An02g06710,An02g13840,An16g07400,An12g04870,An02g14750,An08g10060,An02g06820,An04g04990,An14g04920,An07g02180,An04g08330,An01g03050,An14g04180,An02g03640,An11g09380,An02g12430,An16g04970,An02g09200,An11g11300,An16g04160,An15g01700,An07g10100,An16g02570,An01g03560,An09g05860,An0…
GO:0019752	carboxylic acid metabolic process	1.09768e-11	4.37183e-09	nonTerminalNode	117	328	410	2685	An13g01920,An04g06210,An17g02340,An01g14070,An07g08990,An03g01140,An07g08390,An15g01780,An13g01080,An02g14080,An08g00510,An17g01977,An16g05420,An15g00410,An02g06720,An02g00890,An15g02360,An16g07400,An17g00210,An01g06560,An17g00910,An02g07500,An11g11180,An08g02990,An15g02490,An02g06820,An11g06140,An14g00990,An01g00120,An08g08920,An14g04920,An11g02550,An07g02180,An11g09790,An02g02010,An11g09380,An0…
GO:0006086	acetyl-CoA biosynthetic process from pyruvate	0.00328333	0.0321512	terminalNode	3	0	524	3013	An07g09530,An01g00100,An07g02180,
GO:0030041	actin filament polymerization	0.000147721	0.00282482	nonTerminalNode	8	5	519	3008	An01g05510,An16g01570,An11g05460,An18g03200,An02g01210,An02g06360,An04g09030,An04g09020,
GO:0018130	heterocycle biosynthetic process	0.00154184	0.0170782	nonTerminalNode	32	96	495	2917	An02g02910,An16g07410,An18g05130,An01g13920,An02g04020,An12g00320,An02g02170,An13g01080,An15g01760,An01g12570,An16g07400,An03g04280,An02g06820,An04g02060,An11g10150,An04g08330,An14g04180,An18g06810,An04g03400,An15g01700,An07g10100,An16g02570,An16g07290,An15g01710,An01g04630,An08g07290,An02g09960,An02g04520,An16g08550,An12g03570,An08g02700,An01g10880,
GO:0009117	nucleotide metabolic process	9.76556e-07	5.20916e-05	nonTerminalNode	31	56	496	2957	An17g01330,An09g05670,An16g07410,An11g10150,An09g05870,An14g04180,An01g13920,An02g04020,An12g00320,An15g01700,An07g10100,An08g06570,An15g01760,An01g04040,An06g01890,An16g05420,An04g00360,An08g07290,An01g04630,An15g01710,An16g07290,An02g09960,An02g04520,An02g12140,An16g08550,An17g01530,An12g03570,An11g02040,An07g03850,An01g10880,An04g02060,
GO:0034599	cellular response to oxidative stress	0.000659276	0.00862163	nonTerminalNode	11	15	516	2998	An09g03130,An01g01550,An01g13350,An07g03770,An08g08920,An01g12530,An08g10510,An01g02500,An04g04870,An01g01830,An16g06100,
GO:0072522	purine-containing compound biosynthetic process	3.02693e-09	4.38257e-07	nonTerminalNode	18	10	509	3003	An01g13920,An02g04020,An02g09960,An15g01760,An02g04520,An16g08550,An16g07410,An12g00320,An11g10150,An14g04180,An08g02700,An15g01700,An07g10100,An01g04630,An15g01710,An16g07290,An01g10880,An04g02060,
GO:0009150	purine ribonucleotide metabolic process	8.95932e-07	5.0446e-05	nonTerminalNode	16	14	511	2999	An02g04020,An15g01760,An02g04520,An16g08550,An16g07410,An01g04040,An11g10150,An14g04180,An15g01700,An04g00360,An01g04630,An15g01710,An16g07290,An07g10100,An01g10880,An04g02060,
GO:0050658	RNA transport	5.174e-06	0.000214035	nonTerminalNode	19	25	508	2988	An12g01350,An01g13190,An08g08740,An02g12610,An07g01580,An07g03150,An16g04940,An07g07790,An01g05150,An02g09200,An18g04840,An08g07360,An06g01440,An10g00360,An18g05830,An11g00610,An13g01070,An18g02140,An18g03310,
GO:0015986	ATP synthesis coupled proton transport	1.37626e-05	0.000472827	terminalNode	9	4	518	3009	An02g04520,An14g04180,An16g08550,An15g01700,An16g07410,An16g07290,An15g01710,An01g04630,An01g10880,
GO:0034220	ion transmembrane transport	0.00541918	0.0483907	nonTerminalNode	9	15	518	2998	An02g04520,An16g08550,An16g07410,An14g04180,An15g01700,An01g04630,An15g01710,An16g07290,An01g10880,
GO:0006414	translational elongation	1.721e-07	1.26726e-05	nonTerminalNode	11	3	516	3010	An07g06520,An07g02650,An14g01560,An12g01350,An02g05700,An18g04840,An02g06710,An04g01940,An08g00970,An02g13840,An01g02900,
GO:0006189	'de novo' IMP biosynthetic process	0.00567584	0.0493774	terminalNode	4	2	523	3011	An02g04020,An15g01760,An11g10150,An04g02060,
GO:0009260	ribonucleotide biosynthetic process	2.4976e-07	1.63311e-05	nonTerminalNode	15	10	512	3003	An02g04020,An15g01760,An02g04520,An16g08550,An16g07410,An11g10150,An12g03570,An14g04180,An15g01700,An07g10100,An15g01710,An01g04630,An16g07290,An01g10880,An04g02060,
GO:0046365	monosaccharide catabolic process	1.81305e-07	1.26726e-05	nonTerminalNode	19	18	508	2995	An08g06570,An18g06250,An16g02990,An14g04920,An11g02550,An02g14380,An16g05420,An04g05300,An07g08990,An04g02090,An02g12140,An08g02260,An16g04160,An16g01830,An11g02040,An02g07650,An12g08610,An07g03850,An02g07470,
GO:0032271	regulation of protein polymerization	0.000147721	0.00282482	nonTerminalNode	8	5	519	3008	An01g05510,An16g01570,An11g05460,An18g03200,An02g01210,An02g06360,An04g09030,An04g09020,
GO:0009165	nucleotide biosynthetic process	3.29718e-05	0.000904709	nonTerminalNode	20	33	507	2980	An15g01760,An17g01330,An16g07410,An11g10150,An09g05870,An14g04180,An16g07290,An01g04630,An15g01710,An01g13920,An02g04020,An02g09960,An02g04520,An16g08550,An12g00320,An12g03570,An15g01700,An07g10100,An01g10880,An04g02060,
GO:0015992	proton transport	0.000144438	0.00282482	nonTerminalNode	9	7	518	3006	An02g04520,An16g08550,An16g07410,An14g04180,An15g01700,An01g04630,An15g01710,An16g07290,An01g10880,
GO:0009060	aerobic respiration	1.24868e-07	1.00461e-05	nonTerminalNode	23	27	504	2986	An16g02570,An14g04080,An01g00120,An04g07330,An18g04220,An14g00310,An11g00530,An17g01670,An09g06650,An04g04750,An09g06680,An07g07390,An15g01920,An18g06760,An11g11280,An07g02160,An15g00070,An02g12770,An02g12430,An08g05580,An08g10530,An12g07850,An11g00510,
GO:0009109	coenzyme catabolic process	2.31687e-09	3.61253e-07	nonTerminalNode	17	8	510	3005	An18g06760,An11g11280,An07g02160,An02g12430,An02g12770,An15g00070,An08g05580,An11g11180,An08g10530,An14g00310,An12g07850,An11g00530,An04g04750,An11g00510,An17g01670,An09g06680,An15g01920,
GO:0009056	catabolic process	7.09787e-05	0.00165372	nonTerminalNode	98	367	429	2646	An13g01920,An14g00180,An02g01970,An09g06680,An07g08990,An18g04800,An08g10530,An18g05060,An02g07650,An11g00510,An08g10710,An02g01580,An16g05420,An15g00410,An04g00360,An01g12550,An17g00910,An03g06550,An11g11180,An02g06820,An11g06140,An07g03850,An03g05290,An14g00990,An04g03930,An08g08920,An14g04920,An11g02550,An07g02180,An14g00310,An01g03050,An17g01670,An11g04180,An18g06760,An02g12430,An07g03880,An0…
GO:0030036	actin cytoskeleton organization	0.00434703	0.0407937	nonTerminalNode	18	46	509	2967	An13g00290,An04g09030,An06g01750,An02g01210,An14g04160,An04g09020,An01g05510,An02g10450,An02g06360,An08g06670,An03g06960,An04g00410,An16g01570,An12g08380,An02g03460,An13g00760,An11g05460,An18g03200,
GO:0015931	nucleobase, nucleoside, nucleotide and nucleic acid transport	7.71898e-05	0.001778	nonTerminalNode	21	39	506	2974	An12g01350,An01g13190,An07g10010,An08g08740,An02g12610,An07g01580,An18g04220,An07g03150,An16g04940,An07g07790,An01g05150,An02g09200,An18g04840,An08g07360,An06g01440,An10g00360,An18g05830,An11g00610,An13g01070,An18g02140,An18g03310,
GO:0072329	monocarboxylic acid catabolic process	0.000346502	0.00533498	nonTerminalNode	13	19	514	2994	An13g01920,An14g00990,An04g09030,An02g02820,An07g02180,An15g01280,An15g00410,An01g12960,An03g03360,An04g09020,An07g09530,An15g01860,An14g00430,
GO:0006732	coenzyme metabolic process	2.0177e-05	0.000639044	nonTerminalNode	33	75	494	2938	An08g06560,An09g05670,An07g02180,An14g00310,An11g00530,An17g01670,An04g04750,An09g06680,An18g06760,An11g11280,An02g12430,An02g12770,An04g02090,An08g05580,An08g10530,An12g07850,An11g00510,An08g06570,An16g05420,An08g07290,An15g01920,An16g07400,An07g02160,An15g00070,An02g12140,An11g11180,An17g01530,An01g00100,An07g09530,An11g02040,An08g02700,An09g03940,An07g03850,
GO:0044275	cellular carbohydrate catabolic process	0.00233873	0.0244361	nonTerminalNode	23	62	504	2951	An18g06250,An16g02990,An14g04920,An11g02550,An02g14380,An04g05300,An07g08990,An04g02090,An18g04800,An08g02260,An16g04160,An02g07650,An12g08610,An08g06570,An16g05420,An01g12550,An02g12140,An03g06550,An14g04190,An16g01830,An11g02040,An02g07470,An07g03850,
GO:0043038	amino acid activation	0.00069279	0.00894449	nonTerminalNode	12	18	515	2995	An02g14080,An02g04880,An07g06000,An08g00510,An03g01280,An01g08490,An17g01977,An17g02340,An06g01830,An16g09320,An02g02010,An11g02400,
GO:0046040	IMP metabolic process	0.00567584	0.0493774	nonTerminalNode	4	2	523	3011	An02g04020,An15g01760,An11g10150,An04g02060,
GO:0009987	cellular process	0.000340545	0.00533498	nonTerminalNode	436	2291	91	722	An18g05590,An17g02340,An07g08390,An15g05770,An12g00510,An07g02960,An12g04870,An08g10060,An14g00310,An14g04180,An16g06100,An02g09200,An03g01660,An04g07340,An01g08400,An04g02610,An11g02400,An14g04190,An17g01530,An02g07210,An18g04650,An16g07410,An11g00530,An04g01340,An16g08010,An11g09840,An11g10740,An06g01440,An02g05700,An08g01620,An04g04750,An02g14560,An14g01030,An04g03495,An02g11680,An14g04080,An0…
GO:0009259	ribonucleotide metabolic process	1.33741e-06	6.9511e-05	nonTerminalNode	17	17	510	2996	An15g01760,An16g07410,An01g04040,An11g10150,An14g04180,An04g00360,An15g01710,An01g04630,An16g07290,An02g04020,An02g04520,An16g08550,An12g03570,An15g01700,An07g10100,An01g10880,An04g02060,
GO:0044248	cellular catabolic process	0.000606593	0.00814281	nonTerminalNode	73	272	454	2741	An13g01920,An14g00180,An02g01970,An09g06680,An08g10530,An18g05060,An11g00510,An08g10710,An02g01580,An15g00410,An04g00360,An17g00910,An11g11180,An02g06820,An11g06140,An14g00990,An04g03930,An08g08920,An07g02180,An14g00310,An01g03050,An17g01670,An11g04180,An18g06760,An02g12430,An07g03880,An03g01660,An18g02140,An03g03710,An04g02610,An02g01610,An14g05010,An01g12960,An08g07290,An07g02160,An09g03130,An1…
GO:0046165	alcohol biosynthetic process	2.34127e-05	0.000730041	nonTerminalNode	21	35	506	2978	An18g06250,An16g02990,An08g02530,An14g04920,An11g02550,An02g14380,An16g05420,An04g05300,An07g08990,An02g03580,An01g03570,An04g02090,An08g02260,An10g00510,An17g01530,An16g01830,An16g04430,An02g06820,An04g04990,An02g07470,An08g06350,
GO:0006740	NADPH regeneration	0.00439187	0.0410245	nonTerminalNode	6	6	521	3007	An08g06570,An16g05420,An11g02040,An02g12140,An08g07290,An07g03850,
GO:0009142	nucleoside triphosphate biosynthetic process	1.69261e-05	0.000571822	nonTerminalNode	10	6	517	3007	An09g05870,An02g04520,An14g04180,An16g08550,An15g01700,An16g07410,An16g07290,An15g01710,An01g04630,An01g10880,
GO:0006818	hydrogen transport	0.000144438	0.00282482	nonTerminalNode	9	7	518	3006	An02g04520,An16g08550,An16g07410,An14g04180,An15g01700,An01g04630,An15g01710,An16g07290,An01g10880,
GO:0044271	cellular nitrogen compound biosynthetic process	5.38447e-07	3.30737e-05	nonTerminalNode	60	159	467	2854	An08g06560,An17g01330,An02g02910,An16g07410,An04g01340,An18g05130,An01g13920,An02g04020,An17g02330,An12g00320,An02g02170,An13g01080,An15g01760,An04g01610,An01g12570,An04g01750,An02g00890,An16g07400,An02g07500,An14g03280,An03g04280,An02g06820,An04g02060,An11g10150,An04g08330,An09g05870,An14g04180,An11g09380,An04g02090,An02g12430,An16g04970,An04g05420,An01g14130,An18g06810,An13g00550,An04g03400,An0…
GO:0009309	amine biosynthetic process	0.000642294	0.00845409	nonTerminalNode	31	86	496	2927	An08g06560,An04g01340,An11g09380,An17g02330,An04g02090,An02g12430,An04g05420,An16g04970,An01g14130,An02g02170,An13g00550,An04g03400,An02g06150,An03g03710,An01g13160,An13g01080,An04g01610,An01g12570,An05g00160,An04g01750,An04g00990,An09g05860,An02g00890,An16g05570,An04g05260,An02g07500,An04g06380,An14g03280,An14g00930,An08g02700,An09g03940,
GO:0009225	nucleotide-sugar metabolic process	0.00567584	0.0493774	terminalNode	4	2	523	3011	An04g04990,An02g07650,An12g00820,An08g06350,
GO:0006096	glycolysis	4.35996e-07	2.76176e-05	terminalNode	13	7	514	3006	An18g06250,An16g02990,An04g02090,An08g02260,An14g04920,An11g02550,An02g14380,An16g05420,An16g01830,An04g05300,An12g08610,An07g08990,An02g07470,
GO:0030832	regulation of actin filament length	0.000147721	0.00282482	nonTerminalNode	8	5	519	3008	An01g05510,An16g01570,An11g05460,An18g03200,An02g01210,An02g06360,An04g09020,An04g09030,
GO:0042180	cellular ketone metabolic process	4.68703e-11	1.35723e-08	nonTerminalNode	117	337	410	2676	An13g01920,An04g06210,An17g02340,An01g14070,An07g08990,An03g01140,An07g08390,An15g01780,An13g01080,An02g14080,An08g00510,An17g01977,An16g05420,An15g00410,An02g06720,An02g00890,An15g02360,An16g07400,An17g00210,An01g06560,An17g00910,An02g07500,An11g11180,An08g02990,An15g02490,An02g06820,An11g06140,An14g00990,An01g00120,An08g08920,An14g04920,An11g02550,An07g02180,An11g09790,An02g02010,An11g09380,An0…
GO:0006555	methionine metabolic process	0.00551103	0.048995	terminalNode	8	12	519	3001	An05g00160,An08g02990,An14g00930,An04g01750,An09g05860,An11g09790,An08g02700,An08g01960,
GO:0000147	actin cortical patch assembly	1.06238e-05	0.000406311	terminalNode	6	0	521	3013	An02g06360,An06g01750,An03g06960,An12g08380,An13g00290,An08g06670,
GO:0022900	electron transport chain	0.00130283	0.0150904	nonTerminalNode	6	4	521	3009	An14g04080,An09g06650,An02g12770,An07g07390,An01g06180,An02g09930,
GO:0044267	cellular protein metabolic process	8.16676e-05	0.00184633	nonTerminalNode	107	412	420	2601	An02g14800,An17g02340,An08g04470,An07g06520,An08g10710,An08g00510,An02g06710,An02g13840,An12g04870,An02g14750,An04g04990,An01g03050,An18g05890,An11g09380,An02g09200,An03g01660,An04g07340,An15g01700,An12g04940,An11g02400,An02g01750,An07g02650,An02g07210,An16g02250,An18g05070,An18g04650,An11g02610,An08g06940,An15g06370,An02g13920,An08g01190,An12g04750,An07g07760,An02g05700,An01g06480,An01g08490,An0…
GO:0051236	establishment of RNA localization	5.174e-06	0.000214035	nonTerminalNode	19	25	508	2988	An12g01350,An01g13190,An08g08740,An02g12610,An07g01580,An07g03150,An16g04940,An07g07790,An01g05150,An02g09200,An18g04840,An08g07360,An06g01440,An10g00360,An18g05830,An11g00610,An13g01070,An18g02140,An18g03310,
GO:0006405	RNA export from nucleus	4.53886e-05	0.00116433	nonTerminalNode	17	25	510	2988	An12g01350,An01g13190,An08g08740,An02g12610,An07g03150,An16g04940,An07g07790,An01g05150,An02g09200,An18g04840,An06g01440,An10g00360,An18g05830,An11g00610,An13g01070,An18g02140,An18g03310,
GO:0034654	nucleobase, nucleoside, nucleotide and nucleic acid biosynthetic process	1.61215e-06	7.78053e-05	nonTerminalNode	25	39	502	2974	An15g01760,An17g01330,An02g02910,An16g07410,An11g10150,An09g05870,An04g08330,An14g04180,An02g00890,An16g07290,An01g04630,An15g01710,An16g07400,An01g13920,An02g04020,An02g09960,An02g04520,An16g08550,An12g00320,An12g03570,An08g02700,An15g01700,An07g10100,An01g10880,An04g02060,
GO:0016054	organic acid catabolic process	0.000347419	0.00533498	nonTerminalNode	23	52	504	2961	An13g01920,An12g00410,An14g00990,An04g09030,An07g02180,An11g11280,An04g09020,An14g00430,An04g02610,An02g02820,An15g01280,An15g00410,An03g03360,An01g12960,An08g07290,An17g00910,An11g11180,An10g00510,An17g01530,An07g09530,An02g06820,An15g01860,An11g06140,
GO:0006979	response to oxidative stress	0.00404493	0.0383134	nonTerminalNode	27	82	500	2931	An08g08920,An08g10510,An06g01660,An01g02500,An14g03570,An04g04870,An16g03740,An01g03570,An16g06100,An01g12530,An11g07650,An04g04060,An01g10050,An01g13350,An01g01550,An16g00920,An09g03060,An15g00560,An04g02610,An07g03770,An01g08570,An12g08570,An09g03130,An02g12140,An11g02040,An01g01830,An15g03220,
GO:0006119	oxidative phosphorylation	5.01529e-08	5.083e-06	nonTerminalNode	15	8	512	3005	An14g04080,An02g04520,An02g12770,An16g08550,An16g07410,An02g09930,An09g06650,An14g04180,An07g07390,An15g01700,An01g06180,An16g07290,An15g01710,An01g04630,An01g10880,
GO:0043254	regulation of protein complex assembly	0.00379163	0.0362529	nonTerminalNode	8	11	519	3002	An02g01210,An04g09020,An04g09030,An01g05510,An16g01570,An11g05460,An18g03200,An02g06360,
GO:0044282	small molecule catabolic process	1.14824e-07	9.69786e-06	nonTerminalNode	45	95	482	2918	An18g06250,An13g01920,An16g02990,An12g00410,An04g09030,An04g05300,An07g08990,An11g11280,An04g09020,An02g07650,An12g08610,An16g05420,An15g00410,An04g00360,An17g00910,An02g12140,An11g11180,An11g02040,An02g06820,An11g06140,An07g03850,An14g00990,An14g04920,An11g02550,An02g14380,An07g02180,An04g02090,An08g02260,An16g04160,An14g00430,An08g06570,An01g04040,An04g02610,An02g02820,An02g01610,An15g01280,An0…
GO:0006417	regulation of translation	4.27104e-05	0.00110992	nonTerminalNode	16	22	511	2991	An12g01350,An18g04650,An01g02900,An01g03050,An02g06710,An02g13840,An01g04430,An08g00980,An04g01940,An07g06520,An11g00420,An14g01560,An18g03290,An02g05700,An14g03890,An08g00970,
GO:0051029	rRNA transport	6.52851e-05	0.00153875	nonTerminalNode	8	4	519	3009	An12g01350,An01g13190,An13g01070,An16g04940,An02g09200,An08g08740,An02g12610,An18g03310,
GO:0006418	tRNA aminoacylation for protein translation	0.000324089	0.00517266	terminalNode	12	16	515	2997	An02g14080,An02g04880,An07g06000,An08g00510,An03g01280,An01g08490,An17g01977,An17g02340,An06g01830,An16g09320,An02g02010,An11g02400,
GO:0034637	cellular carbohydrate biosynthetic process	0.000798839	0.0101203	nonTerminalNode	20	45	507	2968	An18g06250,An16g02990,An08g02530,An14g04920,An11g02550,An02g14380,An16g05420,An08g10510,An04g05300,An07g08990,An04g02090,An08g02260,An07g07760,An14g04190,An16g01830,An02g07650,An04g04990,An12g00820,An02g07470,An08g06350,
GO:0044106	cellular amine metabolic process	4.82564e-08	5.083e-06	nonTerminalNode	75	205	452	2808	An17g02340,An01g14070,An15g01780,An13g01080,An02g14080,An08g00510,An17g01977,An02g06720,An02g00890,An15g02360,An01g06560,An17g00910,An02g07500,An11g11180,An08g02990,An15g02490,An02g06820,An11g06140,An11g09790,An02g02010,An11g09380,An02g12430,An16g04970,An01g14130,An13g00550,An16g09320,An04g03400,An11g06820,An03g03710,An16g02570,An01g13160,An04g02610,An12g07580,An09g05860,An16g05570,An08g07290,An1…
GO:0006913	nucleocytoplasmic transport	0.000132164	0.00273363	nonTerminalNode	27	62	500	2951	An15g06180,An12g01350,An01g13190,An07g01580,An01g14070,An08g08600,An07g03150,An15g06440,An07g01520,An16g04940,An07g07790,An18g04840,An02g09200,An10g00360,An13g01070,An18g02140,An17g02300,An08g08740,An17g01815,An02g12610,An17g01420,An01g05150,An06g01440,An12g04020,An18g05830,An11g00610,An18g03310,
GO:0006450	regulation of translational fidelity	6.49694e-05	0.00153875	nonTerminalNode	6	1	521	3012	An07g06520,An04g01940,An08g00970,An02g13840,An14g01560,An12g01350,
GO:0051168	nuclear export	0.00520335	0.0470856	nonTerminalNode	18	47	509	2966	An12g01350,An01g13190,An07g03150,An16g04940,An07g07790,An18g04840,An02g09200,An10g00360,An13g01070,An18g02140,An08g08740,An17g01815,An02g12610,An01g05150,An06g01440,An18g05830,An11g00610,An18g03310,
GO:0006413	translational initiation	0.000479345	0.0068949	terminalNode	12	17	515	2996	An02g11680,An01g04430,An04g02030,An15g06790,An14g01030,An08g00980,An18g04650,An01g03050,An01g06230,An14g03890,An02g06710,An02g06530,
GO:0072353	cellular age-dependent response to reactive oxygen species	0.000486419	0.0068949	nonTerminalNode	4	0	523	3013	An01g12530,An04g04870,An07g03770,An01g13350,
GO:0009199	ribonucleoside triphosphate metabolic process	0.000176621	0.00319653	nonTerminalNode	11	12	516	3001	An02g04520,An16g08550,An16g07410,An01g04040,An14g04180,An15g01700,An04g00360,An01g04630,An15g01710,An16g07290,An01g10880,
GO:0046394	carboxylic acid biosynthetic process	0.00452995	0.0413613	nonTerminalNode	38	131	489	2882	An08g06560,An04g01340,An17g02330,An02g02170,An13g01080,An04g01610,An01g12570,An04g01750,An02g00890,An02g07500,An14g03280,An12g04020,An02g06820,An01g00120,An02g02960,An11g09380,An02g12430,An04g02090,An16g04970,An04g05420,An01g14130,An13g00550,An01g00050,An04g03400,An02g06150,An03g03710,An01g13160,An16g02570,An05g00160,An04g00990,An09g05860,An16g05570,An08g07290,An04g05260,An04g06380,An14g00930,An0…
GO:0005996	monosaccharide metabolic process	0.000119684	0.00252708	nonTerminalNode	33	84	494	2929	An18g06250,An16g02990,An17g01330,An14g04920,An11g02550,An02g14380,An04g05300,An01g06970,An07g08990,An04g02090,An08g02260,An16g04160,An02g07650,An12g08610,An04g02670,An08g06570,An16g05420,An15g05450,An09g06270,An01g12550,An14g03820,An02g12140,An03g06550,An07g07760,An14g04190,An16g01830,An04g03200,An11g02040,An04g04990,An12g00820,An02g07470,An08g06350,An07g03850,
GO:0046034	ATP metabolic process	3.34747e-05	0.000904709	nonTerminalNode	9	5	518	3008	An02g04520,An14g04180,An16g08550,An15g01700,An16g07410,An16g07290,An15g01710,An01g04630,An01g10880,
GO:0006007	glucose catabolic process	6.18391e-08	5.96894e-06	nonTerminalNode	17	12	510	3001	An08g06570,An18g06250,An16g02990,An04g02090,An02g12140,An08g02260,An14g04920,An11g02550,An02g14380,An16g05420,An16g01830,An11g02040,An04g05300,An07g08990,An12g08610,An02g07470,An07g03850,
GO:0019538	protein metabolic process	0.000175246	0.00319653	nonTerminalNode	110	436	417	2577	An02g14800,An17g02340,An08g04470,An07g06520,An08g10710,An08g00510,An02g06710,An02g13840,An12g04870,An02g14750,An04g04990,An01g03050,An18g05890,An11g09380,An02g09200,An03g01660,An04g07340,An15g01700,An12g04940,An11g02400,An02g01750,An07g02650,An02g07210,An16g02250,An18g05070,An18g04650,An11g02610,An08g06940,An15g06370,An02g13920,An08g01190,An12g04750,An07g07760,An02g05700,An01g06480,An01g08490,An0…
GO:0044281	small molecule metabolic process	1.5716e-12	1.59282e-09	nonTerminalNode	182	607	345	2406	An17g02340,An11g03110,An01g06970,An07g08390,An02g07650,An13g01080,An15g01760,An08g00510,An16g05420,An15g00410,An02g06720,An02g00890,An09g06270,An16g07400,An17g00910,An08g02990,An02g06820,An04g04990,An11g06140,An14g04920,An07g02180,An04g08330,An11g09790,An14g04180,An02g03640,An11g09380,An02g12430,An16g04970,An16g04160,An11g06820,An15g01700,An07g10100,An16g02570,An08g06570,An04g02610,An02g01610,An0…
GO:0072521	purine-containing compound metabolic process	2.18685e-06	9.63641e-05	nonTerminalNode	23	34	504	2979	An15g01760,An17g01330,An16g07410,An01g04040,An11g10150,An14g04180,An02g00890,An04g00360,An16g07290,An15g01710,An01g04630,An16g07400,An01g13920,An02g04020,An02g09960,An02g04520,An16g08550,An12g00320,An08g02700,An15g01700,An07g10100,An01g10880,An04g02060,
GO:0006164	purine nucleotide biosynthetic process	1.08925e-08	1.47194e-06	nonTerminalNode	16	8	511	3005	An01g13920,An02g04020,An02g09960,An15g01760,An02g04520,An16g08550,An16g07410,An11g10150,An14g04180,An15g01700,An01g04630,An15g01710,An16g07290,An07g10100,An01g10880,An04g02060,
GO:0009066	aspartate family amino acid metabolic process	6.79221e-07	3.93366e-05	nonTerminalNode	20	23	507	2990	An05g00160,An04g01750,An09g05860,An11g09790,An04g01340,An16g05570,An08g07290,An08g01960,An11g11280,An04g05260,An02g07500,An04g05420,An04g06380,An17g01530,An14g00930,An08g02990,An15g02490,An15g01780,An08g02700,An16g02520,
GO:0019320	hexose catabolic process	1.51223e-08	1.9158e-06	nonTerminalNode	19	14	508	2999	An08g06570,An18g06250,An16g02990,An14g04920,An11g02550,An02g14380,An16g05420,An04g05300,An07g08990,An04g02090,An02g12140,An08g02260,An16g04160,An16g01830,An11g02040,An02g07650,An12g08610,An07g03850,An02g07470,
GO:0050657	nucleic acid transport	5.174e-06	0.000214035	nonTerminalNode	19	25	508	2988	An12g01350,An01g13190,An08g08740,An02g12610,An07g01580,An07g03150,An16g04940,An07g07790,An01g05150,An02g09200,An18g04840,An08g07360,An06g01440,An10g00360,An18g05830,An11g00610,An13g01070,An18g02140,An18g03310,
GO:0006753	nucleoside phosphate metabolic process	9.76556e-07	5.20916e-05	nonTerminalNode	31	56	496	2957	An17g01330,An09g05670,An16g07410,An11g10150,An09g05870,An14g04180,An01g13920,An02g04020,An12g00320,An15g01700,An07g10100,An08g06570,An15g01760,An01g04040,An06g01890,An16g05420,An04g00360,An08g07290,An01g04630,An15g01710,An16g07290,An02g09960,An02g04520,An02g12140,An16g08550,An17g01530,An12g03570,An11g02040,An07g03850,An01g10880,An04g02060,
GO:0015980	energy derivation by oxidation of organic compounds	0.00023846	0.00413127	nonTerminalNode	32	84	495	2929	An08g02530,An01g00120,An04g07330,An18g04220,An14g00310,An11g00530,An17g01670,An09g06650,An04g04750,An09g06680,An18g06760,An11g11280,An02g12430,An02g12770,An08g05580,An08g10530,An12g07850,An02g07650,An11g00510,An01g06180,An16g02570,An14g04080,An02g09930,An07g07390,An15g01920,An07g02160,An15g00070,An03g06550,An07g07760,An17g01530,An14g04190,An12g00820,
GO:0006082	organic acid metabolic process	1.29408e-11	4.37183e-09	nonTerminalNode	117	329	410	2684	An13g01920,An04g06210,An17g02340,An01g14070,An07g08990,An03g01140,An07g08390,An15g01780,An13g01080,An02g14080,An08g00510,An17g01977,An16g05420,An15g00410,An02g06720,An02g00890,An15g02360,An16g07400,An17g00210,An01g06560,An17g00910,An02g07500,An11g11180,An08g02990,An15g02490,An02g06820,An11g06140,An14g00990,An01g00120,An08g08920,An14g04920,An11g02550,An07g02180,An11g09790,An02g02010,An11g09380,An0…
GO:0034440	lipid oxidation	0.00059577	0.00805314	nonTerminalNode	6	3	521	3010	An15g01280,An13g01920,An14g00990,An01g12960,An14g00430,An02g02820,
GO:0051246	regulation of protein metabolic process	0.000562522	0.00786367	nonTerminalNode	21	47	506	2966	An12g01350,An18g04650,An09g04900,An01g02900,An01g03050,An01g04430,An07g06520,An11g00420,An08g00830,An12g04750,An08g06540,An02g06710,An02g13840,An08g00980,An04g01940,An07g07760,An14g01560,An02g05700,An18g03290,An14g03890,An08g00970,
GO:0042775	mitochondrial ATP synthesis coupled electron transport	0.00130283	0.0150904	terminalNode	6	4	521	3009	An14g04080,An09g06650,An02g12770,An07g07390,An01g06180,An02g09930,
GO:0006066	alcohol metabolic process	0.000310493	0.00503495	nonTerminalNode	48	152	479	2861	An18g06250,An16g02990,An17g01330,An08g02530,An11g03110,An04g05300,An01g06970,An01g14070,An07g08990,An01g03570,An02g07650,An16g04430,An12g08610,An16g05420,An15g05450,An09g06270,An01g12550,An02g12140,An03g06550,An07g07760,An03g02430,An04g03200,An11g02040,An02g06820,An04g04990,An12g00820,An07g03850,An08g06350,An14g04920,An11g02550,An02g14380,An14g06500,An08g07570,An02g03580,An04g02090,An08g02260,An1…
GO:0006091	generation of precursor metabolites and energy	1.18514e-10	3.00285e-08	nonTerminalNode	59	116	468	2897	An18g06250,An16g02990,An08g02530,An16g07410,An04g07330,An11g00530,An04g05300,An09g06650,An09g06680,An07g08990,An11g11280,An02g12770,An08g05580,An08g10530,An02g07650,An11g00510,An12g08610,An16g05420,An03g06550,An07g07760,An12g00820,An09g05950,An01g00120,An14g04920,An11g02550,An02g14380,An18g04220,An14g00310,An04g04750,An17g01670,An14g04180,An18g06760,An02g05470,An02g12430,An04g02090,An08g02260,An1…
GO:0043436	oxoacid metabolic process	1.09768e-11	4.37183e-09	nonTerminalNode	117	328	410	2685	An13g01920,An04g06210,An17g02340,An01g14070,An07g08990,An03g01140,An07g08390,An15g01780,An13g01080,An02g14080,An08g00510,An17g01977,An16g05420,An15g00410,An02g06720,An02g00890,An15g02360,An16g07400,An17g00210,An01g06560,An17g00910,An02g07500,An11g11180,An08g02990,An15g02490,An02g06820,An11g06140,An14g00990,An01g00120,An08g08920,An14g04920,An11g02550,An07g02180,An11g09790,An02g02010,An11g09380,An0…
GO:0017038	protein import	4.59529e-05	0.00116433	nonTerminalNode	24	47	503	2966	An02g01750,An15g06180,An07g01580,An01g14070,An08g08600,An15g06440,An07g01520,An07g07790,An15g00190,An08g07360,An07g07880,An18g02140,An01g12210,An17g02300,An02g12610,An17g01420,An08g01650,An16g05090,An12g04940,An12g04020,An03g04790,An08g04070,An18g05830,An11g00610,
GO:0006520	cellular amino acid metabolic process	2.07398e-08	2.47292e-06	nonTerminalNode	74	196	453	2817	An17g02340,An01g14070,An15g01780,An13g01080,An02g14080,An08g00510,An17g01977,An02g06720,An02g00890,An15g02360,An01g06560,An17g00910,An02g07500,An11g11180,An08g02990,An15g02490,An02g06820,An11g06140,An11g09790,An02g02010,An11g09380,An02g12430,An16g04970,An01g14130,An13g00550,An16g09320,An04g03400,An11g06820,An03g03710,An01g13160,An04g02610,An12g07580,An09g05860,An16g05570,An08g07290,An11g02400,An0…
GO:0033609	oxalate metabolic process	0.0011625	0.0139431	terminalNode	5	2	522	3011	An15g00410,An10g00510,An03g01140,An17g01530,An07g08390,
GO:0006090	pyruvate metabolic process	1.81305e-07	1.26726e-05	nonTerminalNode	19	18	508	2995	An18g06250,An16g02990,An04g06210,An14g04920,An11g02550,An02g14380,An07g02180,An16g05420,An04g05300,An07g08990,An08g07290,An04g02090,An08g02260,An10g00510,An07g09530,An01g00100,An16g01830,An02g06820,An02g07470,
GO:0051169	nuclear transport	0.000132164	0.00273363	nonTerminalNode	27	62	500	2951	An15g06180,An12g01350,An01g13190,An07g01580,An01g14070,An08g08600,An07g03150,An15g06440,An07g01520,An16g04940,An07g07790,An18g04840,An02g09200,An10g00360,An13g01070,An18g02140,An17g02300,An08g08740,An17g01815,An02g12610,An17g01420,An01g05150,An06g01440,An12g04020,An18g05830,An11g00610,An18g03310,
GO:0009145	purine nucleoside triphosphate biosynthetic process	1.37626e-05	0.000472827	nonTerminalNode	9	4	518	3009	An02g04520,An14g04180,An16g08550,An15g01700,An16g07410,An16g07290,An15g01710,An01g04630,An01g10880,
GO:0000302	response to reactive oxygen species	0.00138079	0.0158128	nonTerminalNode	11	17	516	2996	An09g03130,An01g01550,An01g13350,An02g12140,An07g03770,An08g08920,An01g12530,An08g10510,An14g03570,An04g04870,An01g01830,
GO:0009205	purine ribonucleoside triphosphate metabolic process	0.000106242	0.00229097	nonTerminalNode	11	11	516	3002	An02g04520,An16g08550,An16g07410,An01g04040,An14g04180,An15g01700,An04g00360,An01g04630,An15g01710,An16g07290,An01g10880,
GO:0009062	fatty acid catabolic process	0.00271941	0.0278605	nonTerminalNode	9	13	518	3000	An13g01920,An14g00990,An04g09030,An04g09020,An02g02820,An15g01280,An15g01860,An01g12960,An14g00430,
GO:0046164	alcohol catabolic process	6.79221e-07	3.93366e-05	nonTerminalNode	20	23	507	2990	An08g06570,An18g06250,An16g02990,An14g04920,An11g02550,An02g14380,An16g05420,An04g05300,An07g08990,An04g02090,An02g12140,An08g02260,An17g01530,An16g04160,An16g01830,An11g02040,An02g07650,An12g08610,An07g03850,An02g07470,
GO:0030833	regulation of actin filament polymerization	0.000147721	0.00282482	terminalNode	8	5	519	3008	An01g05510,An16g01570,An11g05460,An18g03200,An02g01210,An02g06360,An04g09020,An04g09030,
GO:0034614	cellular response to reactive oxygen species	3.34747e-05	0.000904709	nonTerminalNode	9	5	518	3008	An01g12530,An08g10510,An09g03130,An01g01550,An01g13350,An01g01830,An04g04870,An08g08920,An07g03770,
GO:0001320	age-dependent response to reactive oxygen species involved in chronological cell aging	0.00328333	0.0321512	terminalNode	3	0	524	3013	An01g12530,An04g04870,An07g03770,
GO:0051186	cofactor metabolic process	0.00160626	0.0175994	nonTerminalNode	35	109	492	2904	An08g06560,An09g05670,An11g00530,An09g06680,An11g11280,An02g12770,An08g05580,An08g10530,An11g09840,An11g00510,An16g05420,An16g07400,An02g12140,An11g11180,An11g02040,An07g03850,An07g02180,An14g00310,An04g04750,An17g01670,An18g06760,An04g02090,An02g12430,An12g07850,An08g06570,An08g07290,An15g01920,An07g02160,An15g00070,An17g01530,An07g09530,An01g00100,An08g02700,An01g03410,An09g03940,
GO:0032268	regulation of cellular protein metabolic process	0.000282248	0.00472824	nonTerminalNode	21	44	506	2969	An12g01350,An18g04650,An09g04900,An01g02900,An01g03050,An01g04430,An07g06520,An11g00420,An08g00830,An12g04750,An08g06540,An02g06710,An02g13840,An08g00980,An04g01940,An07g07760,An14g01560,An02g05700,An18g03290,An14g03890,An08g00970,
GO:0007015	actin filament organization	0.0042786	0.0403382	nonTerminalNode	12	24	515	2989	An04g09030,An04g00410,An16g01570,An13g00760,An06g01750,An02g01210,An14g04160,An04g09020,An01g05510,An11g05460,An18g03200,An02g06360,
GO:0022904	respiratory electron transport chain	0.00130283	0.0150904	nonTerminalNode	6	4	521	3009	An14g04080,An09g06650,An02g12770,An07g07390,An01g06180,An02g09930,
GO:0006006	glucose metabolic process	8.67487e-06	0.000344784	nonTerminalNode	22	35	505	2978	An08g06570,An18g06250,An16g02990,An14g04920,An11g02550,An02g14380,An16g05420,An04g05300,An07g08990,An04g02090,An02g12140,An03g06550,An08g02260,An07g07760,An14g04190,An16g01830,An02g07650,An11g02040,An12g08610,An12g00820,An07g03850,An02g07470,
GO:0006754	ATP biosynthetic process	1.37626e-05	0.000472827	nonTerminalNode	9	4	518	3009	An02g04520,An14g04180,An16g08550,An15g01700,An16g07410,An16g07290,An15g01710,An01g04630,An01g10880,
GO:0071806	protein transmembrane transport	0.000899405	0.0111846	nonTerminalNode	10	13	517	3000	An02g01750,An15g00190,An08g07360,An16g05090,An08g01650,An03g04790,An08g04070,An07g07880,An11g04180,An12g04940,
GO:0009308	amine metabolic process	1.58377e-06	7.78053e-05	nonTerminalNode	78	241	449	2772	An17g02340,An01g14070,An15g01780,An13g01080,An02g14080,An08g00510,An17g01977,An02g06720,An02g00890,An15g02360,An01g06560,An17g00910,An02g07500,An11g11180,An08g02990,An15g02490,An02g06820,An11g06140,An11g09790,An02g02010,An11g09380,An02g12430,An16g04970,An01g14130,An13g00550,An16g09320,An04g03400,An11g06820,An03g03710,An16g02570,An01g13160,An04g02610,An12g07580,An09g05860,An16g05570,An08g07290,An1…
GO:0006635	fatty acid beta-oxidation	0.00022713	0.0040034	nonTerminalNode	6	2	521	3011	An15g01280,An13g01920,An14g00990,An01g12960,An14g00430,An02g02820,
GO:0032970	regulation of actin filament-based process	0.00097529	0.0119091	nonTerminalNode	8	8	519	3005	An02g01210,An04g09020,An04g09030,An01g05510,An16g01570,An11g05460,An18g03200,An02g06360,
GO:0009058	biosynthetic process	0.00289223	0.0291669	nonTerminalNode	168	781	359	2232	An15g00750,An17g02340,An08g04470,An01g05780,An07g06520,An02g07650,An13g01080,An15g01760,An08g00510,An16g05420,An02g00890,An02g06710,An02g13840,An16g07400,An12g04870,An02g14750,An08g10060,An02g06820,An04g04990,An14g04920,An07g02180,An04g08330,An01g03050,An14g04180,An02g03640,An11g09380,An02g12430,An16g04970,An02g09200,An11g11300,An16g04160,An15g01700,An07g10100,An16g02570,An01g03560,An09g05860,An0…
GO:0065002	intracellular protein transmembrane transport	0.000899405	0.0111846	nonTerminalNode	10	13	517	3000	An02g01750,An15g00190,An08g07360,An16g05090,An08g01650,An03g04790,An08g04070,An07g07880,An11g04180,An12g04940,
GO:0006083	acetate metabolic process	0.00379163	0.0362529	terminalNode	8	11	519	3002	An04g09020,An04g09030,An11g02550,An15g00410,An16g07110,An15g01860,An03g03360,An08g07290,
GO:0019395	fatty acid oxidation	0.00059577	0.00805314	nonTerminalNode	6	3	521	3010	An15g01280,An13g01920,An14g00990,An01g12960,An14g00430,An02g02820,
GO:0030865	cortical cytoskeleton organization	6.49694e-05	0.00153875	nonTerminalNode	6	1	521	3012	An02g06360,An06g01750,An03g06960,An12g08380,An13g00290,An08g06670,
GO:0043623	cellular protein complex assembly	0.00378232	0.0362529	nonTerminalNode	20	53	507	2960	An18g05070,An04g09030,An07g06600,An01g14070,An07g01520,An04g03270,An09g06590,An02g01210,An08g07360,An04g09020,An01g05510,An18g05060,An02g06360,An08g10710,An12g07550,An16g01570,An12g04940,An02g14750,An11g05460,An18g03200,
GO:0033539	fatty acid beta-oxidation using acyl-CoA dehydrogenase	0.00214431	0.0226381	terminalNode	4	1	523	3012	An13g01920,An01g12960,An14g00430,An02g02820,
GO:0006448	regulation of translational elongation	2.50123e-05	0.000745586	nonTerminalNode	8	3	519	3010	An07g06520,An14g01560,An12g01350,An02g05700,An04g01940,An02g13840,An08g00970,An01g02900,
GO:0051031	tRNA transport	0.00537856	0.0482404	terminalNode	5	4	522	3009	An07g01580,An01g05150,An07g03150,An18g04840,An08g07360,
GO:0008154	actin polymerization or depolymerization	0.000463951	0.00683805	nonTerminalNode	9	9	518	3004	An02g01210,An14g04160,An04g09030,An04g09020,An01g05510,An16g01570,An11g05460,An18g03200,An02g06360,
GO:0009201	ribonucleoside triphosphate biosynthetic process	3.34747e-05	0.000904709	nonTerminalNode	9	5	518	3008	An02g04520,An14g04180,An16g08550,An15g01700,An16g07410,An16g07290,An15g01710,An01g04630,An01g10880,
GO:0032956	regulation of actin cytoskeleton organization	0.00097529	0.0119091	nonTerminalNode	8	8	519	3005	An02g01210,An04g09020,An04g09030,An01g05510,An16g01570,An11g05460,An18g03200,An02g06360,
GO:0009067	aspartate family amino acid biosynthetic process	0.000266802	0.0045446	terminalNode	9	8	518	3005	An04g05260,An02g07500,An04g05420,An05g00160,An14g00930,An04g01750,An09g05860,An04g01340,An16g05570,
GO:0006553	lysine metabolic process	6.49694e-05	0.00153875	terminalNode	6	1	521	3012	An04g05420,An15g02490,An11g11280,An04g05260,An02g07500,An15g01780,
GO:0008064	regulation of actin polymerization or depolymerization	0.000147721	0.00282482	nonTerminalNode	8	5	519	3008	An01g05510,An16g01570,An11g05460,An18g03200,An02g01210,An02g06360,An04g09020,An04g09030,
GO:0010035	response to inorganic substance	6.4889e-05	0.00153875	nonTerminalNode	17	26	510	2987	An01g01550,An01g13350,An16g00920,An07g03770,An08g08920,An08g10510,An14g03570,An04g04870,An02g07090,An02g06560,An09g03130,An02g12140,An01g12530,An03g04230,An02g10450,An11g07650,An01g01830,
GO:0030866	cortical actin cytoskeleton organization	1.06238e-05	0.000406311	nonTerminalNode	6	0	521	3013	An02g06360,An06g01750,An03g06960,An12g08380,An13g00290,An08g06670,
GO:0006071	glycerol metabolic process	0.00251794	0.0261737	terminalNode	8	10	519	3003	An08g02530,An10g00510,An08g00210,An17g01530,An11g03110,An01g06970,An14g06500,An04g02670,
GO:0055086	nucleobase, nucleoside and nucleotide metabolic process	0.000484052	0.0068949	nonTerminalNode	39	117	488	2896	An17g01330,An09g05670,An02g02910,An16g07410,An01g13920,An02g04020,An12g00320,An02g14520,An15g01760,An06g01890,An16g05420,An02g00890,An04g00360,An16g07400,An02g12140,An11g02040,An07g03850,An04g02060,An11g10150,An09g05870,An04g08330,An14g04180,An16g04970,An15g01700,An07g10100,An08g06570,An01g04040,An01g08570,An16g07290,An15g01710,An01g04630,An08g07290,An02g09960,An02g04520,An16g08550,An17g01530,An1…
GO:0010608	posttranscriptional regulation of gene expression	0.000235997	0.00412384	nonTerminalNode	17	30	510	2983	An12g01350,An18g04650,An01g02900,An01g03050,An12g04940,An02g06710,An02g13840,An01g04430,An08g00980,An04g01940,An07g06520,An11g00420,An14g01560,An18g03290,An02g05700,An14g03890,An08g00970,
GO:0006094	gluconeogenesis	0.000213628	0.00379846	terminalNode	12	15	515	2998	An18g06250,An16g02990,An04g02090,An08g02260,An14g04920,An11g02550,An02g14380,An16g05420,An16g01830,An04g05300,An07g08990,An02g07470,
GO:0006606	protein import into nucleus	3.2173e-05	0.000904709	terminalNode	14	16	513	2997	An15g06180,An17g02300,An02g12610,An17g01420,An12g04020,An07g01580,An18g05830,An11g00610,An01g14070,An08g08600,An15g06440,An07g01520,An18g02140,An07g07790,
GO:0006099	tricarboxylic acid cycle	4.6763e-10	8.61715e-08	terminalNode	16	5	511	3008	An18g06760,An11g11280,An07g02160,An02g12430,An02g12770,An15g00070,An08g05580,An08g10530,An14g00310,An12g07850,An11g00530,An04g04750,An11g00510,An17g01670,An09g06680,An15g01920,
GO:0006163	purine nucleotide metabolic process	1.14807e-07	9.69786e-06	nonTerminalNode	18	15	509	2998	An15g01760,An16g07410,An01g04040,An11g10150,An14g04180,An04g00360,An01g04630,An15g01710,An16g07290,An02g04020,An01g13920,An02g09960,An02g04520,An16g08550,An15g01700,An07g10100,An01g10880,An04g02060,
GO:0019318	hexose metabolic process	1.9714e-06	8.88006e-05	nonTerminalNode	29	52	498	2961	An18g06250,An16g02990,An14g04920,An11g02550,An02g14380,An04g05300,An07g08990,An04g02090,An08g02260,An16g04160,An02g07650,An12g08610,An04g02670,An08g06570,An16g05420,An01g12550,An14g03820,An02g12140,An03g06550,An07g07760,An14g04190,An04g03200,An16g01830,An11g02040,An04g04990,An12g00820,An07g03850,An02g07470,An08g06350,
GO:0043039	tRNA aminoacylation	0.000479345	0.0068949	nonTerminalNode	12	17	515	2996	An02g14080,An02g04880,An07g06000,An08g00510,An03g01280,An01g08490,An17g01977,An17g02340,An06g01830,An16g09320,An02g02010,An11g02400,
GO:0009152	purine ribonucleotide biosynthetic process	9.49152e-08	8.74514e-06	nonTerminalNode	14	7	513	3006	An02g04020,An15g01760,An02g04520,An16g08550,An16g07410,An11g10150,An14g04180,An15g01700,An07g10100,An01g04630,An15g01710,An16g07290,An01g10880,An04g02060,
GO:0046395	carboxylic acid catabolic process	0.000347419	0.00533498	nonTerminalNode	23	52	504	2961	An13g01920,An12g00410,An14g00990,An04g09030,An07g02180,An11g11280,An04g09020,An14g00430,An04g02610,An02g02820,An15g01280,An15g00410,An03g03360,An01g12960,An08g07290,An17g00910,An11g11180,An10g00510,An17g01530,An07g09530,An02g06820,An15g01860,An11g06140,
GO:0015672	monovalent inorganic cation transport	0.00388941	0.0370133	nonTerminalNode	9	14	518	2999	An02g04520,An16g08550,An16g07410,An14g04180,An15g01700,An01g04630,An15g01710,An16g07290,An01g10880,
GO:0006457	protein folding	0.000174206	0.00319653	terminalNode	17	29	510	2984	An02g01750,An01g13350,An12g00790,An12g04750,An08g06540,An16g05090,An02g14800,An08g05300,An11g02360,An12g04940,An15g01710,An09g06590,An04g07340,An04g05270,An01g06480,An15g06370,An15g01700,
GO:0006412	translation	1.41795e-13	2.87417e-10	nonTerminalNode	52	73	475	2940	An07g02650,An12g01350,An17g02210,An15g06790,An18g04650,An02g08080,An08g03430,An02g12120,An01g02900,An01g08490,An17g02340,An01g03050,An17g01360,An18g06260,An02g02010,An08g00610,An08g04470,An14g01010,An01g04430,An04g02030,An14g01030,An18g04840,An02g09200,An10g00360,An07g06520,An16g09320,An11g00420,An02g11680,An01g10050,An02g14080,An02g04880,An08g00510,An01g12420,An17g01977,An06g01830,An02g06710,An0…
GO:0006536	glutamate metabolic process	0.00272145	0.0278605	terminalNode	5	3	522	3010	An04g00990,An17g00910,An02g12430,An04g02610,An11g06140,
GO:0009144	purine nucleoside triphosphate metabolic process	0.000106242	0.00229097	nonTerminalNode	11	11	516	3002	An02g04520,An16g08550,An16g07410,An01g04040,An14g04180,An15g01700,An04g00360,An01g04630,An15g01710,An16g07290,An01g10880,
GO:0006098	pentose-phosphate shunt	0.00537856	0.0482404	terminalNode	5	4	522	3009	An08g06570,An16g05420,An11g02040,An02g12140,An07g03850,
GO:0006084	acetyl-CoA metabolic process	1.06168e-11	4.37183e-09	nonTerminalNode	19	6	508	3007	An18g06760,An11g11280,An07g02160,An02g12430,An02g12770,An15g00070,An08g05580,An08g10530,An07g02180,An01g00100,An07g09530,An14g00310,An12g07850,An11g00530,An04g04750,An11g00510,An17g01670,An09g06680,An15g01920,
GO:0046364	monosaccharide biosynthetic process	0.000172837	0.00319653	nonTerminalNode	14	20	513	2993	An18g06250,An16g02990,An14g04920,An11g02550,An02g14380,An16g05420,An04g05300,An07g08990,An04g02090,An08g02260,An16g01830,An04g04990,An08g06350,An02g07470,
GO:0006403	RNA localization	2.37704e-05	0.000730041	nonTerminalNode	20	32	507	2981	An12g01350,An01g13190,An08g08740,An02g12610,An07g01580,An11g10740,An07g03150,An16g04940,An07g07790,An01g05150,An02g09200,An18g04840,An08g07360,An06g01440,An10g00360,An18g05830,An11g00610,An13g01070,An18g02140,An18g03310,
GO:0044283	small molecule biosynthetic process	2.78573e-10	6.27407e-08	nonTerminalNode	83	208	444	2805	An08g02530,An07g08990,An16g04430,An13g01080,An15g01760,An16g05420,An02g00890,An16g07400,An02g07500,An02g06820,An04g04990,An08g06350,An01g00120,An14g04920,An11g02550,An11g10150,An04g08330,An14g04180,An11g09380,An02g12430,An16g04970,An01g14130,An13g00550,An04g03400,An15g01700,An03g03710,An07g10100,An16g02570,An01g13160,An09g05860,An16g05570,An08g07290,An02g09960,An02g04520,An10g00510,An17g01530,An1…
GO:0016053	organic acid biosynthetic process	0.00452995	0.0413613	nonTerminalNode	38	131	489	2882	An08g06560,An04g01340,An17g02330,An02g02170,An13g01080,An04g01610,An01g12570,An04g01750,An02g00890,An02g07500,An14g03280,An12g04020,An02g06820,An01g00120,An02g02960,An11g09380,An02g12430,An04g02090,An16g04970,An04g05420,An01g14130,An13g00550,An01g00050,An04g03400,An02g06150,An03g03710,An01g13160,An16g02570,An05g00160,An04g00990,An09g05860,An16g05570,An08g07290,An04g05260,An04g06380,An14g00930,An0…
GO:0015985	energy coupled proton transport, down electrochemical gradient	1.37626e-05	0.000472827	nonTerminalNode	9	4	518	3009	An02g04520,An14g04180,An16g08550,An15g01700,An16g07410,An16g07290,An15g01710,An01g04630,An01g10880,
GO:0046356	acetyl-CoA catabolic process	4.6763e-10	8.61715e-08	nonTerminalNode	16	5	511	3008	An18g06760,An11g11280,An07g02160,An02g12430,An02g12770,An15g00070,An08g05580,An08g10530,An14g00310,An12g07850,An11g00530,An04g04750,An11g00510,An17g01670,An09g06680,An15g01920,
GO:0051170	nuclear import	3.2173e-05	0.000904709	nonTerminalNode	14	16	513	2997	An15g06180,An17g02300,An02g12610,An17g01420,An12g04020,An07g01580,An18g05830,An11g00610,An01g14070,An08g08600,An15g06440,An07g01520,An18g02140,An07g07790,
GO:0034504	protein localization to nucleus	0.000117443	0.00250587	nonTerminalNode	14	19	513	2994	An15g06180,An17g02300,An02g12610,An17g01420,An07g01580,An01g14070,An08g08600,An15g06440,An07g01520,An07g07790,An12g04020,An18g05830,An11g00610,An18g02140,
GO:0051187	cofactor catabolic process	2.31687e-09	3.61253e-07	nonTerminalNode	17	8	510	3005	An18g06760,An11g11280,An07g02160,An02g12430,An02g12770,An15g00070,An08g05580,An11g11180,An08g10530,An14g00310,An12g07850,An11g00530,An04g04750,An11g00510,An17g01670,An09g06680,An15g01920,
GO:0032787	monocarboxylic acid metabolic process	4.00755e-05	0.00105498	nonTerminalNode	46	129	481	2884	An18g06250,An13g01920,An16g02990,An04g06210,An04g09030,An04g05300,An07g08990,An04g09020,An15g01780,An01g01550,An16g05420,An15g00410,An16g07400,An12g04020,An02g06820,An01g00120,An14g00990,An08g08920,An14g04920,An11g02550,An07g02180,An02g14380,An02g02960,An04g02090,An08g02260,An16g07110,An01g00050,An03g03710,An14g00430,An08g05400,An02g02820,An15g01280,An03g03360,An01g12960,An08g07290,An15g01920,An0…
GO:0030150	protein import into mitochondrial matrix	0.00030005	0.00494472	terminalNode	8	6	519	3007	An02g01750,An03g04790,An08g04070,An07g07880,An15g00190,An08g07360,An16g05090,An08g01650,
GO:0006013	mannose metabolic process	0.00059577	0.00805314	terminalNode	6	3	521	3010	An02g14380,An04g03200,An12g08610,An04g04990,An01g12550,An08g06350,
GO:0008652	cellular amino acid biosynthetic process	0.000642294	0.00845409	nonTerminalNode	31	86	496	2927	An08g06560,An04g01340,An11g09380,An17g02330,An04g02090,An02g12430,An04g05420,An16g04970,An01g14130,An02g02170,An13g00550,An04g03400,An02g06150,An03g03710,An01g13160,An13g01080,An04g01610,An01g12570,An05g00160,An04g01750,An04g00990,An09g05860,An02g00890,An16g05570,An04g05260,An02g07500,An04g06380,An14g03280,An14g00930,An08g02700,An09g03940,
GO:0019319	hexose biosynthetic process	1.98299e-05	0.00063802	nonTerminalNode	14	15	513	2998	An18g06250,An16g02990,An04g02090,An08g02260,An14g04920,An11g02550,An02g14380,An16g05420,An16g01830,An04g05300,An07g08990,An04g04990,An02g07470,An08g06350,
GO:0034404	nucleobase, nucleoside and nucleotide biosynthetic process	1.61215e-06	7.78053e-05	nonTerminalNode	25	39	502	2974	An15g01760,An17g01330,An02g02910,An16g07410,An11g10150,An09g05870,An04g08330,An14g04180,An02g00890,An16g07290,An01g04630,An15g01710,An16g07400,An01g13920,An02g04020,An02g09960,An02g04520,An16g08550,An12g00320,An12g03570,An08g02700,An15g01700,An07g10100,An01g10880,An04g02060,
GO:0051258	protein polymerization	0.00160506	0.0175994	nonTerminalNode	8	9	519	3004	An02g01210,An04g09030,An04g09020,An01g05510,An16g01570,An11g05460,An18g03200,An02g06360,
GO:0006188	IMP biosynthetic process	0.00567584	0.0493774	nonTerminalNode	4	2	523	3011	An02g04020,An15g01760,An11g10150,An04g02060,
GO:0045903	positive regulation of translational fidelity	0.00328333	0.0321512	terminalNode	3	0	524	3013	An04g01940,An02g13840,An12g01350,
GO:0045333	cellular respiration	4.68309e-08	5.083e-06	nonTerminalNode	25	30	502	2983	An16g02570,An14g04080,An01g00120,An02g09930,An04g07330,An18g04220,An14g00310,An11g00530,An17g01670,An09g06650,An04g04750,An09g06680,An07g07390,An15g01920,An18g06760,An11g11280,An07g02160,An02g12430,An15g00070,An02g12770,An08g05580,An08g10530,An12g07850,An11g00510,An01g06180,
GO:0006800	oxygen and reactive oxygen species metabolic process	0.000624582	0.00832913	terminalNode	7	5	520	3008	An09g03130,An04g05300,An01g01550,An01g01830,An04g04870,An08g08920,An07g03770,
